# Supplementary material for: Cancer-associated fibroblast-derived WNT2 increases tumor angiogenesis in colon cancer
Source: Angiogenesis. 2019 Oct 30;23(2):159–77. doi: 10.1007/s10456-019-09688-8 (PMC7160098; doi:10.1007/s10456-019-09688-8)
Supplement: Supplementary file 3 — Supplementary Material 3 (XLSX 77 kb) [file 10456_2019_9688_MOESM3_ESM.xlsx]

## Sheet: Tabelle1
Cancer associated fibroblast-derived WNT2 increases
tumor angiogenesis in colon cancer
Daniela Unterleuthner, Patrick Neuhold, Katharina Schwarz, Lukas Janker, Benjamin Neuditschko, Harini Nivarthi, Ilija Crncec, Nina Kramer, Christine Unger, Markus Hengstschläger,
Robert Eferl, Richard Moriggl, Wolfgang Sommergruber, Christopher Gerner and Helmut Dolznig
corresponding author: Helmut Dolznig, Institute of Medical Genetics, Medical University of Vienna; helmut.dolznig@meduniwien.ac.at
Supplementary Tables S1a-g

## Sheet: Table S1A
Table S1A
2^(-Avg.(Delta(Ct)) - gene expression in HUVECs (WNT signaling pathway)
	HUVEC-GFP				HUVEC-WNT2
gene	HUVEC#3-GFP	HUVEC#2-GFP	HUVEC#1-GFP		HUVEC#3-WNT2	HUVEC#2-WNT2	HUVEC#1-WNT2
WNT2	1.19227e-05	6.18264e-06	1.33347e-05		1.84142	1.37329	0.751152
RHOA	0.708366	0.522749	0.557334		0.633706	0.519871	0.556347
CCND1	0.154789	0.258743	0.217569		0.203387	0.260824	0.278226
CSNK1A1	0.267692	0.227103	0.238651		0.204087	0.200566	0.198871
FZD4	0.222925	0.221833	0.21535		0.164215	0.176068	0.176291
MYC	0.192827	0.200487	0.112656		0.15284	0.178393	1.56722e-05
CSNK2A1	0.115772	0.12064	0.111349		0.102706	0.107671	0.116207
DKK1	0.149017	0.0754571	0.110437		0.0917833	0.071888	0.159578
AES	0.056429	0.0646746	0.15832		0.0735135	0.06741	0.14239
DAB2	0.0726271	0.0796149	0.103676		0.0769082	0.09874	0.0983566
FOSL1	0.0691123	0.118774	0.0747688		0.0735221	0.100573	0.0829049
CTBP1	0.0612147	0.0572997	0.110807		0.063493	0.057173	0.10665
DKK3	0.0276344	0.0404232	0.0880535		0.0410602	0.066556	0.080647
RUVBL1	0.0512307	0.0573224	0.0544156		0.0435436	0.049658	0.0649487
GSK3B	0.0670044	0.0575037	0.0369616		0.0580674	0.049433	0.0421478
CTNNB1	0.0503603	0.0392876	0.0635032		0.0480685	0.031642	0.0683611
JUN	0.0439626	0.0509192	0.0424144		0.0584984	0.057454	0.0354495
DAAM1	0.0823644	0.0475363	0.0281296		0.0484962	0.048641	0.0258643
GSK3A	0.0328196	0.0305412	0.0674836		0.0343386	0.031953	0.0756758
FBXW11	0.0432985	0.0406663	0.0366849		0.0425966	0.040797	0.0383415
FZD6	0.0388752	0.0249243	0.0299709		0.0467584	0.041319	0.0336639
EP300	0.0334789	0.03473	0.0305498		0.0335338	0.034317	0.0379988
MAPK8	0.0418403	0.0316428	0.0334423		0.0353901	0.032004	0.0295964
PRICKLE1	0.042936	0.0385478	0.0217978		0.0353341	0.0322	0.0190417
PPARD	0.0295933	0.0277745	0.0303476		0.0236405	0.02592	0.0273407
TCF7L1	0.0240612	0.0281723	0.0201298		0.0235166	0.02702	0.0203571
NLK	0.0300309	0.0243524	0.0205699		0.0209449	0.025481	0.0197668
NFATC1	0.0218865	0.0233817	0.0291397		0.022437	0.021672	0.0203885
LRP6	0.0250317	0.0240371	0.0158127		0.0232946	0.025735	0.017742
TLE1	0.0167323	0.0201142	0.0210799		0.018857	0.021066	0.0236692
DIXDC1	0.0243593	0.018517	0.0219534		0.0212595	0.016995	0.0182362
DVL1	0.0101927	0.0104373	0.0234068		0.00959495	0.011748	0.0218888
BTRC	0.0157845	0.0128681	0.0164095		0.0128496	0.012314	0.0165269
AXIN1	0.00894799	0.0129063	0.0157727		0.0103071	0.011658	0.0162176
PORCN	0.00924248	0.007921	0.0110711		0.00958202	0.010143	0.00966661
DVL2	0.00663379	0.0089875	0.00961543		0.00896146	0.011342	0.0108117
LRP5	0.00551663	0.00519445	0.0104033		0.00635102	0.005694	0.00806805
SOX17	0.00489069	0.00469572	0.00955654		0.00860485	0.00533	0.00807118
FBXW4	0.00471185	0.00488532	0.00937985		0.00432451	0.006072	0.00701801
CCND2	0.00677806	0.00477094	0.0076419		0.00421785	0.00505	0.00506839
FZD8	0.00175383	0.00171465	0.00755967		0.00208145	0.002051	0.0051457
PYGO1	0.00420156	0.00334996	0.00213689		0.00512822	0.003824	0.0010375
FZD1	0.00416579	0.00200936	0.00337257		0.00373735	0.001694	0.00291503
APC	0.00313448	0.00292954	0.00148793		0.00247684	0.003387	0.00262353
FRAT1	0.00190167	0.00214332	0.00215022		0.00203944	0.002209	0.00231635
FZD2	0.00159168	0.00106445	0.00341813		0.00200388	0.001776	0.00281473
BCL9	0.00177648	0.00182388	0.00213244		0.00177333	0.002503	0.00126213
WNT2B	0.00251688	0.00182079	0.00124124		0.00149429	0.002543	0.00136975
CTNNBIP1	0.000889434	0.000881027	0.00206688		0.00176471	0.001804	0.0023571
WNT3	0.00113385	0.000995406	0.00186352		0.00124327	0.001704	0.00228292
TCF7	0.000949047	0.00119634	0.00137236		0.0012131	0.001496	0.00250337
SFRP1	0.00111358	0.00132618	0.00118568		0.00128313	0.001649	0.00149095
AXIN2	0.000860819	0.000594564	0.000813417		0.00126482	0.001583	0.00172812
WNT9A	0.000790475	0.000483277	0.00183574		0.00151261	0.00053	0.00151916
FZD3	0.00155353	0.000878966	0.00027225		0.00181642	0.001135	0.000205828
WNT4	0.000188379	0.00145086	0.000738965		0.00033829	0.001836	0.00061644
RHOU	0.000977662	0.00042145	0.00113789		0.000975009	0.000384	0.00108138
MMP7	0.000289722	8.96483e-05	0.000821195		0.000619481	0.000316	0.00167797
FZD5	0.00037795	0.000436907	0.000850087		0.000500971	0.000454	0.000886002
KREMEN1	7.98821e-05	0.000249367	0.000416709		0.00028119	0.000505	0.000641515
WNT5A	0.000146649	0.000113348	6.44511e-05		0.000182073	0.0002	0.000224635
FZD7	0.00016811	6.28569e-05	0.000178907		8.94207e-05	8.1e-05	0.000100302
PITX2	0.000114458	0.000102014	0.000102233		3.23207e-05	0.000241	1.56722e-05
NKD1	2.86145e-05	4.63698e-05	5.55613e-05		6.67962e-05	4.5e-05	0.000145229
WNT5B	1.90763e-05	5.66742e-05	1.33347e-05		9.69622e-06	9.2e-05	4.17925e-05
LEF1	2.62299e-05	4.94612e-05	2.11133e-05		6.24867e-05	3.2e-05	1.56722e-05
FRZB	3.33836e-05	1.33957e-05	1.33347e-05		5.70999e-05	2e-05	3.44788e-05
FZD9	1.19227e-05	1.44262e-05	2.00021e-05		2.69339e-05	1.8e-05	2.50755e-05
VANGL2	2.62299e-05	2.78219e-05	1.33347e-05		1.61604e-05	1.5e-05	1.56722e-05
WISP1	3.81526e-05	6.18264e-06	1.33347e-05		6.46414e-06	1.5e-05	1.56722e-05
CXXC4	1.19227e-05	1.95784e-05	1.33347e-05		2.90887e-05	5e-06	1.56722e-05
WIF1	1.19227e-05	3.09132e-05	1.33347e-05		1.18509e-05	5e-06	1.56722e-05
WNT8A	1.19227e-05	2.47306e-05	1.33347e-05		6.46414e-06	5e-06	1.56722e-05
WNT1	1.78841e-05	6.18264e-06	1.33347e-05		6.46414e-06	5e-06	1.56722e-05
WNT10A	1.43072e-05	6.18264e-06	1.33347e-05		8.61886e-06	5e-06	1.56722e-05
FGF4	1.19227e-05	6.18264e-06	1.33347e-05		6.46414e-06	5e-06	1.56722e-05
FOXN1	1.19227e-05	6.18264e-06	1.33347e-05		6.46414e-06	5e-06	1.56722e-05
SFRP4	1.19227e-05	6.18264e-06	1.33347e-05		6.46414e-06	5e-06	1.56722e-05
WNT11	1.19227e-05	6.18264e-06	1.33347e-05		6.46414e-06	5e-06	1.56722e-05
WNT16	1.19227e-05	6.18264e-06	1.33347e-05		6.46414e-06	5e-06	1.56722e-05
WNT3A	1.19227e-05	6.18264e-06	1.33347e-05		6.46414e-06	5e-06	1.56722e-05
WNT6	1.19227e-05	6.18264e-06	1.33347e-05		6.46414e-06	5e-06	1.56722e-05
WNT7A	1.19227e-05	6.18264e-06	1.33347e-05		6.46414e-06	5e-06	1.56722e-05
WNT7B	1.19227e-05	6.18264e-06	1.33347e-05		6.46414e-06	5e-06	1.56722e-05
ACTB	7.87062	9.40857	9.1168		7.56282	8.25073	9.14897
B2M	0.835195	0.406159	0.747511		0.795145	0.550188	0.630673
GAPDH	1.61826	2.33957	2.13166		1.59982	2.15404	1.85144
HPRT1	0.0424329	0.0350298	0.0313177		0.0364298	0.028277	0.0339408
RPLP0	5.33728	3.70955	3.72434		4.14137	3.61669	3.43388
sum of all values	18.6058	18.6058	18.6058		18.6058	18.6058	18.6058

## Sheet: Table S1B
Table S1B
2^(-Avg.(Delta(Ct)) - gene expression in HUVECs (WNT signaling targets)
	HUVEC-GFP				HUVEC-WNT2
gene	HUVEC#1-GFP	HUVEC#2-GFP	HUVEC#3-GFP		HUVEC#1-WNT2	HUVEC#2-WNT2	HUVEC#3-WNT2
CTGF	2.10673	1.92282	2.87702		1.71266	2.44533	2.10288
FN1	1.84395	1.43567	1.84777		1.58937	1.65479	1.9196
GJA1	0.425266	0.216919	0.319536		0.290428	0.208458	0.26128
MMP2	0.2059	0.236166	0.331241		0.262333	0.308601	0.338433
NRP1	0.226809	0.283533	0.23894		0.214429	0.318995	0.27257
TCF4	0.203321	0.188197	0.312328		0.185018	0.230485	0.232388
CCND1	0.171298	0.224614	0.136921		0.281296	0.205396	0.198405
MYC	0.114753	0.188764	0.164513		0.102229	0.225153	0.151641
CD44	0.223213	0.11153	0.072819		0.221801	0.166957	0.0736377
DKK1	0.103424	0.0631197	0.0964852		0.140582	0.0762962	0.0773557
DAB2	0.0890358	0.0704592	0.0600344		0.088627	0.0914008	0.0717327
FOSL1	0.0650017	0.0926975	0.0522882		0.0703483	0.0861575	0.0632725
PLAUR	0.0800284	0.0762945	0.0372774		0.0989986	0.0817869	0.0502442
MET	0.0725001	0.0363437	0.0542803		0.071401	0.0524109	0.0574735
AHR	0.045312	0.0586922	0.0661538		0.0411497	0.0690783	0.0582623
NRCAM	0.0390993	0.0516669	0.0522182		0.0353321	0.0471028	0.0351675
ID2	0.0684933	0.0333491	0.0227658		0.0775972	0.022682	0.026647
ETS2	0.00999072	0.00396497	0.10159		0.0141289	0.00450296	0.109578
JAG1	0.0393719	0.0349849	0.028212		0.0436641	0.0487314	0.0347522
PPAP2B	0.0348265	0.035529	0.0357679		0.0228592	0.0259769	0.029435
BMP4	0.0242949	0.0196524	0.0342099		0.0332042	0.0120321	0.0274696
PPARD	0.0256437	0.0229909	0.0217625		0.0266185	0.0198415	0.0211928
TCF7L1	0.0178792	0.0223291	0.0182482		0.0189645	0.0231479	0.0221361
TLE1	0.0198735	0.0158469	0.0145999		0.0216329	0.0141197	0.0182503
PTGS2	0.0129886	0.0063293	0.0230844		0.0113673	0.00492146	0.0284007
TCF7L2	0.0126605	0.0122341	0.0129846		0.0120422	0.0175421	0.015181
IL6	0.0162216	0.0114547	0.0110556		0.0158006	0.012755	0.0132514
VEGFA	0.011067	0.00642847	0.0235798		0.00911777	0.00973274	0.0197778
BTRC	0.00872425	0.0152685	0.0141279		0.00907853	0.0179616	0.0139052
FST	0.0102077	0.00564252	0.0115024		0.00991143	0.0129976	0.00922338
EFNB1	0.0166106	0.00930441	0.00756076		0.00931006	0.00503744	0.00707689
CDKN2A	0.00998752	0.00536169	0.00616886		0.0105079	0.0111951	0.00770508
ANGPTL4	0.00447808	0.0063812	0.00655059		0.00498073	0.00289759	0.0065684
CCND2	0.00593587	0.00354789	0.00488866		0.00489734	0.00501328	0.00310209
EGFR	0.00658139	0.00197229	0.00170078		0.0100311	0.00278355	0.00371698
SMO	0.00437121	0.00453496	0.00428158		0.00307556	0.00540762	0.00479227
BIRC5	0.00394477	0.00181658	0.002845		0.00474136	0.00322717	0.00344381
ANTXR1	0.00116922	0.0043116	0.00366868		0.0031354	0.00356932	0.0034745
TGFB3	0.00281938	0.00232263	0.00144921		0.00254678	0.00256028	0.00161038
BGLAP	0.00248379	0.00208907	0.0016901		0.00237215	0.00271686	0.00165131
ABCB1	0.00162023	0.00140229	0.00421456		0.00112819	0.00162373	0.00243194
LRP1	0.0020114	0.000739608	0.00131808		0.00244279	0.0022394	0.00240944
SIX1	0.00240363	0.00110848	0.00107817		0.00303043	0.00256028	0.000943312
KLF5	0.000643391	0.00177302	0.00219713		0.000593528	0.0022539	0.00253323
POU5F1	0.00121411	0.00213634	0.00124912		0.000996735	0.00180254	0.00118067
EGR1	0.000648734	0.000855461	0.00112868		0.000910404	0.00153482	0.0012615
CUBN	0.000218026	0.00048473	0.00256235		0.000250165	0.000758709	0.00203498
WNT9A	0.00139686	0.000398536	0.000868361		0.00198857	0.000305417	0.00111008
AXIN2	0.000827216	0.000551462	0.000401156		0.00164913	0.00129222	0.00104562
TCF7	0.000782329	0.000821169	0.000579879		0.00144507	0.000933647	0.000961728
MMP7	0.000874242	9.73168e-05	0.000135985		0.00202388	0.000288986	0.000438916
CEBPD	0.000743853	0.000197414	0.000178723		0.000722044	0.00016334	0.000622054
PTCH1	0.000394371	0.000357755	0.000234088		0.000354155	0.000219397	0.000332512
IGF2	0.000290701	0.000278975	0.000494402		0.000205037	0.000228096	0.000320235
CDON	0.000228714	0.000197414	0.000212719		0.000381624	0.000259991	0.000230201
NANOG	4.8094e-05	0.000125122	0.000227289		0.000107914	0.000275455	0.000197461
IRS1	2.35126e-05	0.000102878	0.000149583		0.000209942	0.000146909	0.000159606
PITX2	1.60313e-05	0.000220585	6.79925e-05		1.56966e-05	0.000174938	4.91095e-05
WNT5A	5.77128e-05	0.00011678	9.32468e-05		2.74691e-05	0.000135311	0.000105381
FZD7	9.08442e-05	5.56096e-06	0.000131128		0.000144213	4.05934e-05	0.000103335
SOX2	4.16814e-05	8.52681e-05	4.07955e-05		9.41797e-05	7.53877e-05	7.26412e-05
FGF7	2.35126e-05	6.11706e-05	8.25623e-05		1.56966e-05	0.000170106	2.55779e-05
NTRK2	3.74064e-05	7.22925e-05	0.000135014		1.56966e-05	2.31962e-05	3.68321e-05
WISP2	3.63377e-05	6.30242e-05	2.4283e-05		4.21847e-05	9.37514e-05	5.21789e-05
PDGFRA	0.000130388	5.28291e-05	2.4283e-05		1.56966e-05	2.41627e-05	6.13869e-05
T	3.42002e-05	4.8195e-05	4.75947e-05		5.1995e-05	6.47561e-05	3.5809e-05
LEF1	2.56501e-05	2.6878e-05	2.81683e-05		2.4526e-05	7.73207e-06	7.9803e-05
RUNX2	1.60313e-05	2.40975e-05	6.89638e-05		1.56966e-05	2.41627e-05	6.13869e-06
GDF5	4.27502e-05	6.48779e-06	4.85661e-05		1.96208e-05	7.73207e-06	2.6601e-05
MMP9	4.48877e-05	1.66829e-05	2.4283e-05		1.56966e-05	2.41627e-05	6.13869e-06
GDNF	5.02315e-05	5.56096e-06	4.17668e-05		1.56966e-05	7.73207e-06	6.13869e-06
TWIST1	1.60313e-05	8.34144e-06	6.89638e-05		1.56966e-05	7.73207e-06	6.13869e-06
IGF1	2.35126e-05	2.31707e-05	7.77057e-06		1.76587e-05	2.41627e-05	6.13869e-06
WISP1	1.60313e-05	2.59512e-05	7.77057e-06		1.56966e-05	7.73207e-06	6.13869e-06
FGF9	1.60313e-05	5.56096e-06	7.77057e-06		2.06018e-05	7.73207e-06	6.13869e-06
CACNA2D3	1.60313e-05	5.56096e-06	7.77057e-06		1.56966e-05	7.73207e-06	6.13869e-06
CDH1	1.60313e-05	5.56096e-06	7.77057e-06		1.56966e-05	7.73207e-06	6.13869e-06
DLK1	1.60313e-05	5.56096e-06	7.77057e-06		1.56966e-05	7.73207e-06	6.13869e-06
DPP10	1.60313e-05	5.56096e-06	7.77057e-06		1.56966e-05	7.73207e-06	6.13869e-06
FGF20	1.60313e-05	5.56096e-06	7.77057e-06		1.56966e-05	7.73207e-06	6.13869e-06
FGF4	1.60313e-05	5.56096e-06	7.77057e-06		1.56966e-05	7.73207e-06	6.13869e-06
SFRP2	1.60313e-05	5.56096e-06	7.77057e-06		1.56966e-05	7.73207e-06	6.13869e-06
SOX9	1.60313e-05	5.56096e-06	7.77057e-06		1.56966e-05	7.73207e-06	6.13869e-06
WNT3A	1.60313e-05	5.56096e-06	7.77057e-06		1.56966e-05	7.73207e-06	6.13869e-06
ACTB	7.26482	8.75758	6.94602		8.65036	7.35479	7.50839
B2M	0.574368	0.270946	0.466852		0.38102	0.435282	0.493336
GAPDH	2.22629	2.74922	1.80181		2.40451	1.69611	2.3587
HPRT1	0.0353993	0.0310515	0.0340827		0.0330728	0.0334354	0.0326149
RPLP0	4.24037	3.37628	4.34161		3.46703	4.6455	3.93406
sum of all values	20.7427	20.7427	20.7427		20.7427	20.7427	20.7427

## Sheet: Table S1C
Table S1C
2^(-Avg.(Delta(Ct)) - gene expression in CAFs (WNT pathway)
	CAF-NTC				CAF-siWNT2
gene	CAF#2	CAF#2	CAF#2		CAF#2	CAF#2	CAF#2
RHOA	0.417157	0.313048	0.290323		0.380251	0.301572	0.302015
DKK3	0.270861	0.397559	0.212958		0.260412	0.379496	0.176059
CCND1	0.290496	0.230289	0.232867		0.243617	0.1614	0.214339
MYC	0.193204	0.1924	0.214187		0.183529	0.173538	0.238967
CSNK1A1	0.142353	0.177017	0.296428		0.116052	0.1543	0.300371
CCND2	0.164865	0.0936393	0.128561		0.168241	0.125285	0.13405
FOSL1	0.127489	0.187993	0.0888854		0.10984	0.196857	0.095552
DAB2	0.142715	0.0968393	0.117522		0.167326	0.134237	0.120623
WNT2B	0.115093	0.0976774	0.168263		0.0994177	0.0735043	0.21687
WNT5A	0.0785329	0.0924874	0.106984		0.0955904	0.0794173	0.118268
WNT5B	0.10943	0.0708281	0.0852578		0.107433	0.0771207	0.085581
AES	0.093971	0.114662	0.0440187		0.0919363	0.127354	0.0499164
CSNK2A1	0.0727418	0.0599709	0.0713093		0.075371	0.0713835	0.0917915
JUN	0.0729136	0.080837	0.0534881		0.0824608	0.0887944	0.047496
CTBP1	0.0508389	0.0732706	0.0547066		0.0554758	0.0654204	0.0576752
FZD6	0.0611485	0.034753	0.0700629		0.0615156	0.035165	0.073619
PPARD	0.0329035	0.0313154	0.0374023		0.0437799	0.04258	0.0517737
GSK3B	0.0328851	0.0251899	0.0418012		0.0371875	0.0244084	0.0610563
FZD7	0.0240898	0.045423	0.0255795		0.0262333	0.0554766	0.027453
FBXW11	0.0157841	0.0657491	0.0245492		0.0111805	0.0574983	0.0155124
CTNNB1	0.0310026	0.0199955	0.0316024		0.0381576	0.0276552	0.0417068
WISP1	0.0355898	0.0318936	0.0245562		0.033179	0.0332827	0.0284097
DKK1	0.0238456	0.0370992	0.0257968		0.0360779	0.0359618	0.0259261
GSK3A	0.0307461	0.0326689	0.0215825		0.0322821	0.0330708	0.0266891
EP300	0.0238149	0.0211149	0.0273951		0.023897	0.0230044	0.0424922
FZD1	0.0176311	0.0297009	0.0194498		0.0257516	0.0373263	0.0267625
TLE1	0.0196191	0.0139742	0.0296788		0.0265608	0.0167729	0.0433948
RUVBL1	0.027872	0.0176258	0.028595		0.0275128	0.0147	0.0269481
KREMEN1	0.0196682	0.0220695	0.0180141		0.0279056	0.0312365	0.0240617
FZD4	0.0266117	0.0211081	0.0221575		0.0244395	0.018865	0.0237802
DVL1	0.015902	0.0230902	0.0130529		0.0192504	0.0200005	0.0146455
FZD2	0.0176986	0.0143328	0.0110828		0.0195408	0.0155714	0.0126596
LRP6	0.0129469	0.00907451	0.0183312		0.0127019	0.00878059	0.0234986
BTRC	0.0138894	0.0117199	0.0131098		0.0133614	0.0148427	0.0149596
MAPK8	0.00997462	0.0103025	0.0144131		0.0104895	0.0114309	0.0224603
DIXDC1	0.00464247	0.0313849	0.00373454		0.00325454	0.0286554	0.00298336
SFRP1	0.0115062	0.0145535	0.0148185		0.00765583	0.0109494	0.014058
LEF1	0.00863698	0.00700953	0.0127753		0.0122541	0.00906927	0.0162427
NFATC1	0.0079927	0.0104997	0.00982131		0.0108383	0.0116812	0.0120691
PORCN	0.00627709	0.00681121	0.0135001		0.00718993	0.00696866	0.0212476
TCF7L1	0.00917817	0.00551933	0.0102011		0.0100799	0.0052707	0.016051
DVL2	0.00843326	0.00811653	0.00834608		0.00888472	0.00883918	0.0112939
LRP5	0.0114669	0.00577031	0.00682787		0.0135685	0.0049032	0.00732529
FBXW4	0.00703181	0.0101266	0.00472306		0.00755229	0.0106255	0.00712844
AXIN1	0.0048155	0.00464314	0.00754922		0.00522505	0.00461665	0.00908674
NLK	0.00605128	0.00439664	0.00724372		0.00498985	0.00343746	0.00894497
PYGO1	0.00424854	0.00267563	0.00761079		0.00372494	0.00348859	0.0107809
DAAM1	0.00298453	0.00204482	0.00636323		0.00358652	0.00255865	0.0120895
RHOU	0.00426695	0.00199888	0.00504366		0.00477828	0.00344918	0.00808311
WNT4	0.00116092	0.000708124	0.000823573		0.00285391	0.00196959	0.00155135
FRAT1	0.00111674	0.00543754	0.000221865		9.90317e-05	0.000608239	2.1419e-05
WNT2	0.000766995	0.000631933	0.00158558		0.00112986	0.00119198	0.00171556
APC	0.00094862	0.000335014	0.00137882		0.00114224	0.000716892	0.00180735
BCL9	0.000704408	0.000646499	0.00114069		0.000756242	0.00102687	0.001585
CTNNBIP1	0.000876215	0.00109356	0.000662111		0.000769747	0.0010748	0.000690507
FZD8	0.000177943	0.00111821	0.000784078		0.000292594	0.00113552	0.000809841
WNT3	0.000565736	0.00123922	0.000315955		0.00062345	0.000746718	0.000394721
TCF7	0.000306798	0.000501961	0.000551759		0.000399503	0.000591196	0.0011658
PRICKLE1	0.000300662	0.000533334	0.00039262		0.000411882	0.000868153	0.000473257
WNT9A	0.000387793	0.000215126	0.00047974		0.00073486	0.000353652	0.000446738
AXIN2	0.000188988	0.00037535	0.000266006		0.000183434	0.000211978	0.000570152
FZD5	0.000354659	0.000286835	0.000293884		0.000307223	0.000259913	0.000226429
FRZB	0.00014849	0.000245378	3.60095e-05		0.000182308	0.000332348	0.000110155
FZD9	0.000105539	0.000214006	5.57567e-05		0.000183434	9.69348e-05	2.65187e-05
NKD1	2.45438e-05	6.05042e-05	0.00017424		4.16383e-05	5.53913e-05	0.000270287
CXXC4	6.13596e-06	0.000220728	8.3635e-05		9.00288e-06	5.32609e-05	0.00020093
MMP7	6.01324e-05	4.36975e-05	9.64126e-05		7.42738e-05	0.000143804	5.50773e-05
VANGL2	1.71807e-05	3.80953e-05	5.34335e-05		9.00288e-06	5.53913e-05	2.54988e-05
FZD3	3.68158e-05	1.34454e-05	5.80799e-06		5.40173e-05	2.66304e-05	4.38579e-05
PITX2	2.5771e-05	1.34454e-05	6.04031e-05		9.00288e-06	1.27826e-05	5.09975e-06
WNT1	9.81754e-06	1.34454e-05	5.80799e-06		1.5755e-05	2.87609e-05	9.17956e-06
WNT10A	6.13596e-06	1.34454e-05	5.80799e-06		2.92594e-05	1.27826e-05	5.09975e-06
WNT6	6.13596e-06	1.34454e-05	1.27776e-05		9.00288e-06	1.27826e-05	1.83591e-05
WIF1	6.13596e-06	3.36135e-05	5.80799e-06		9.00288e-06	1.27826e-05	5.09975e-06
WNT7A	6.13596e-06	1.34454e-05	5.80799e-06		2.36326e-05	1.27826e-05	5.09975e-06
WNT11	6.13596e-06	1.34454e-05	5.80799e-06		9.00288e-06	1.27826e-05	6.1197e-06
FGF4	6.13596e-06	1.34454e-05	5.80799e-06		9.00288e-06	1.27826e-05	5.09975e-06
FOXN1	6.13596e-06	1.34454e-05	5.80799e-06		9.00288e-06	1.27826e-05	5.09975e-06
SFRP4	6.13596e-06	1.34454e-05	5.80799e-06		9.00288e-06	1.27826e-05	5.09975e-06
SOX17	6.13596e-06	1.34454e-05	5.80799e-06		9.00288e-06	1.27826e-05	5.09975e-06
WNT16	6.13596e-06	1.34454e-05	5.80799e-06		9.00288e-06	1.27826e-05	5.09975e-06
WNT3A	6.13596e-06	1.34454e-05	5.80799e-06		9.00288e-06	1.27826e-05	5.09975e-06
WNT7B	6.13596e-06	1.34454e-05	5.80799e-06		9.00288e-06	1.27826e-05	5.09975e-06
WNT8A	6.13596e-06	1.34454e-05	5.80799e-06		9.00288e-06	1.27826e-05	5.09975e-06
ACTB	9.63581	8.51232	10.4498		9.8911	7.31546	10.6601
B2M	0.789047	0.501234	0.787305		0.726515	0.577672	0.614408
GAPDH	4.70611	6.22898	3.5763		4.01714	5.96538	3.19204
HPRT1	0.0191233	0.0167182	0.0159069		0.013564	0.0100791	0.0113908
RPLP0	4.06772	3.9743	4.51863		4.60971	5.39786	4.63505
sum of all values	22.16	22.16	22.16		22.16	22.16	22.16

## Sheet: Table S1D
Supplemental Table S1D
2^(-Avg.(Delta(Ct)) - gene expression in CAFs (WNT signaling targets)
	CAF-NTC				CAF-siWNT2
gene	CAF#2	CAF#2	CAF#2		CAF#2	CAF#2	CAF#2
FN1	2.87046	4.33406	1.82827		3.92477	5.04929	2.45471
CD44	0.377884	0.331211	0.478731		0.418945	0.328994	0.621192
CTGF	0.493514	0.288506	0.505404		0.452959	0.281024	0.37859
MMP2	0.237711	0.233795	0.124277		0.297159	0.296772	0.262346
PDGFRA	0.161899	0.183841	0.12024		0.222166	0.197885	0.147377
LRP1	0.132923	0.181838	0.1021		0.209632	0.21533	0.150683
FGF7	0.0914694	0.149153	0.130224		0.110773	0.179587	0.14425
MYC	0.191085	0.0974611	0.0947828		0.19644	0.0862972	0.084363
CCND1	0.128187	0.103825	0.177448		0.112746	0.0705033	0.143941
PPAP2B	0.141194	0.0574448	0.103742		0.147608	0.0799698	0.186012
VEGFA	0.12661	0.0483988	0.0627367		0.201422	0.0750031	0.0806548
GJA1	0.0779922	0.0634431	0.0702408		0.107685	0.10754	0.132828
IL6	0.145136	0.0127893	0.122935		0.101343	0.0157211	0.0840179
ETS2	0.0587396	0.0829098	0.0821577		0.0605056	0.0930677	0.0831354
DAB2	0.0567225	0.10312	0.087442		0.0537894	0.0736202	0.077045
CCND2	0.0642077	0.0447596	0.0887377		0.0676081	0.0456201	0.0844668
FOSL1	0.0855143	0.0439658	0.061089		0.0970816	0.0307184	0.0590992
EGR1	0.0856673	0.0400163	0.0432203		0.0852456	0.0442508	0.0597942
ID2	0.0909345	0.0266343	0.0326947		0.120598	0.0371545	0.0466139
CEBPD	0.0321081	0.0783225	0.052738		0.0245652	0.0776233	0.0554223
WNT5A	0.0595292	0.0401188	0.0488967		0.0616216	0.0387762	0.0619808
ANTXR1	0.0353381	0.0362117	0.0519255		0.034561	0.0312773	0.0550731
AHR	0.0383828	0.0372249	0.0294291		0.0558212	0.0441259	0.0372576
PLAUR	0.0371127	0.0467845	0.0316766		0.0306554	0.0368784	0.0311733
IGF2	0.0354736	0.0374706	0.0239641		0.0309468	0.0333705	0.0222
TWIST1	0.0331694	0.0196411	0.028712		0.0363521	0.021696	0.0355831
EGFR	0.0287218	0.0238919	0.0308313		0.0354919	0.0195335	0.0347664
NRP1	0.0275956	0.037465	0.0230466		0.0333872	0.0265964	0.0227932
PTGS2	0.0177809	0.0192456	0.0206547		0.0294357	0.0440682	0.0362694
PPARD	0.0222111	0.0140733	0.0221167		0.0269986	0.0170373	0.0251035
BMP4	0.0170612	0.0127264	0.0172142		0.0191879	0.0165851	0.033038
TCF4	0.0165296	0.0184233	0.0123213		0.0246149	0.0206018	0.0175455
FZD7	0.0144685	0.0219996	0.0144362		0.0142872	0.0225447	0.0168592
IRS1	0.0181654	0.0167617	0.0165831		0.0191485	0.0124676	0.0180782
WISP1	0.0145949	0.0178279	0.013069		0.0144734	0.0181541	0.0200507
DKK1	0.0114952	0.0294246	0.0087525		0.00784679	0.0302672	0.00589416
GDNF	0.00749035	0.0140148	0.023744		0.00876099	0.0108166	0.0244385
ANGPTL4	0.0212515	0.00612478	0.0116253		0.0245943	0.00869265	0.0145688
TLE1	0.0159973	0.00589249	0.0131936		0.0208156	0.00865471	0.0175362
CDKN2A	0.00922338	0.0114056	0.0123264		0.0102677	0.0125071	0.0151766
RUNX2	0.0163733	0.0057989	0.00770016		0.0184637	0.00662229	0.0100599
FST	0.00423176	0.0130211	0.00320148		0.00641397	0.0213641	0.00530428
TCF7L2	0.00691462	0.00642503	0.00761781		0.00780308	0.00602795	0.00874448
BTRC	0.00906	0.00325819	0.00403956		0.0143476	0.00537745	0.00717966
LEF1	0.00715775	0.00301922	0.00544827		0.00837621	0.00453727	0.00718299
TCF7L1	0.00585133	0.00236134	0.0053098		0.00832548	0.00293279	0.00615884
KLF5	0.00564775	0.00107734	0.00510138		0.00784355	0.00169098	0.00780745
SIX1	0.00463373	0.00308996	0.00666167		0.00472588	0.00350589	0.00590414
EFNB1	0.00377078	0.00277077	0.00595403		0.00425799	0.00345025	0.00776555
JAG1	0.00460261	0.00209006	0.00332464		0.00739509	0.00232225	0.00557561
MET	0.00282225	0.003022	0.00544025		0.0025726	0.00279014	0.00517526
SMO	0.000619819	0.00349828	0.00100351		0.000752299	0.00499707	0.00138526
BGLAP	0.00125585	0.00113583	0.00103121		0.00169996	0.000789091	0.00110727
PTCH1	0.000593885	0.000771516	0.000916061		0.000886676	0.000743061	0.00105341
ABCB1	0.000552391	0.000360969	0.000393535		0.000676745	0.000612557	0.00139656
TGFB3	0.000284624	0.000307492	0.00123891		0.000135997	0.000405674	0.00107336
BIRC5	0.000553688	0.000148733	0.000373858		0.00160767	0.000349527	0.000373747
POU5F1	0.000310558	0.000299693	0.000347622		0.000463036	0.000217506	0.000482147
CDON	0.000494688	0.000189397	0.000209885		0.000568272	0.000215483	0.000158942
GDF5	0.000212658	0.0002607	0.000475157		0.000118727	0.000244821	0.000288623
TCF7	0.000312503	0.000172129	0.000166888		0.000432815	0.000161359	0.000180223
WNT9A	0.000171163	4.06647e-05	0.000385518		0.000203455	8.70023e-05	0.000457541
NRCAM	0.000107626	0.000279083	0.000229562		0.000128441	0.000325247	0.000238746
AXIN2	0.000151065	5.4591e-05	9.83837e-05		0.00030977	9.50956e-05	0.000160937
CUBN	0.000139395	0.000128122	0.000108586		0.000270374	6.77809e-05	0.000141651
WISP2	0.000143933	2.28391e-05	1.60329e-05		0.000147869	1.71981e-05	5.85226e-05
CACNA2D3	6.80764e-05	7.79871e-05	3.20658e-05		5.39669e-05	2.22564e-05	3.72417e-05
IGF1	1.81537e-05	3.73224e-05	5.10138e-06		5.28876e-05	0.000102177	2.39411e-05
SOX9	5.83512e-05	4.79064e-05	5.10138e-06		5.50463e-05	1.92214e-05	6.6503e-06
NANOG	3.82524e-05	7.79871e-06	2.76932e-05		8.149e-05	7.58741e-06	1.59607e-05
MMP7	4.6681e-05	2.67385e-05	4.73699e-05		2.10471e-05	1.87156e-05	1.66257e-05
T	5.83512e-06	1.22551e-05	1.23891e-05		7.55537e-06	4.60303e-05	2.3276e-05
SFRP2	8.42851e-06	2.00538e-05	5.10138e-06		1.83488e-05	7.58741e-06	6.6503e-06
PITX2	3.24173e-06	3.34231e-05	5.10138e-06		3.23802e-06	7.58741e-06	6.6503e-06
CDH1	3.24173e-06	7.79871e-06	1.96767e-05		1.29521e-05	7.58741e-06	6.6503e-06
MMP9	3.24173e-06	7.79871e-06	5.10138e-06		3.23802e-06	7.58741e-06	1.66257e-05
NTRK2	7.78016e-06	7.79871e-06	5.83014e-06		3.23802e-06	7.58741e-06	1.13055e-05
FGF9	3.24173e-06	1.22551e-05	5.10138e-06		3.23802e-06	7.58741e-06	6.6503e-06
DLK1	3.24173e-06	7.79871e-06	5.10138e-06		5.39669e-06	7.58741e-06	6.6503e-06
DPP10	3.24173e-06	7.79871e-06	5.10138e-06		3.23802e-06	7.58741e-06	6.6503e-06
FGF20	3.24173e-06	7.79871e-06	5.10138e-06		3.23802e-06	7.58741e-06	6.6503e-06
FGF4	3.24173e-06	7.79871e-06	5.10138e-06		3.23802e-06	7.58741e-06	6.6503e-06
SOX2	3.24173e-06	7.79871e-06	5.10138e-06		3.23802e-06	7.58741e-06	6.6503e-06
WNT3A	3.24173e-06	7.79871e-06	5.10138e-06		3.23802e-06	7.58741e-06	6.6503e-06
ACTB	5.79618	4.43331	6.07639		5.19052	2.92815	5.37915
B2M	0.293239	0.165173	0.334384		0.256088	0.244657	0.327943
GAPDH	2.69293	4.25722	4.20617		2.20602	4.27538	3.81565
HPRT1	0.00922143	0.009437	0.0109534		0.00649438	0.00463844	0.00872253
RPLP0	2.71416	1.82324	2.19592		2.40384	2.33084	2.21551
sum of all values	17.7145	17.7145	17.7145		17.7145	17.7145	17.7145

## Sheet: Table S1E
Table S1E
2^(-Avg.(Delta(Ct)) - gene expression in CAFs (Angiogenic growth factors)
	CAF-NTC				CAF-siWNT2
gene	CAF#2	CAF#2	CAF#2		CAF#2	CAF#2	CAF#2
FN1	3.84482	2.68881	5.14661		5.10279	3.52059	6.66132
SERPINE1	1.91038	1.85741	3.25031		1.44921	1.39167	2.49539
THBS1	1.28828	0.673638	0.748557		1.14211	0.855425	0.807733
TIMP1	0.661383	0.732704	0.839952		0.679533	0.87135	0.851277
CD59	0.195504	0.387142	0.263613		0.176033	0.396895	0.24894
CXCL8	0.123084	0.415978	0.145903		0.0741975	0.447054	0.196942
CXCL2	0.262537	0.22162	0.0582264		0.306437	0.379379	0.153063
TIMP2	0.243013	0.220595	0.155657		0.278388	0.235086	0.183711
BTG1	0.160693	0.129575	0.10162		0.180718	0.185988	0.134177
IL6	0.208038	0.196445	0.0184675		0.134642	0.150354	0.022452
VEGFA	0.166385	0.100327	0.059048		0.253569	0.119579	0.0981234
TGFB1	0.111059	0.118858	0.12258		0.124512	0.104631	0.107196
TIMP3	0.074352	0.0560078	0.09149		0.0818022	0.0848074	0.148944
GRN	0.075063	0.0665129	0.0545443		0.0735395	0.0559198	0.0631697
RHOB	0.064424	0.0698261	0.0740924		0.0434607	0.0544245	0.0755101
RUNX1	0.079575	0.0442964	0.0369623		0.124187	0.0559242	0.0360877
RNH1	0.057053	0.0608519	0.0503193		0.062389	0.0607627	0.0538407
CCL2	0.061851	0.0578875	0.0593678		0.0456586	0.0548257	0.0695884
ANGPT1	0.042918	0.0676822	0.066776		0.0302088	0.0642344	0.0565797
SERPINF1	0.07482	0.026108	0.0363299		0.0683884	0.044977	0.0473677
EDIL3	0.047444	0.0433461	0.0189382		0.0504548	0.0785236	0.0259824
FGF2	0.044833	0.033439	0.0278882		0.0637515	0.0489874	0.0357593
CXCL12	0.113216	0.0132481	0.0126959		0.118356	0.0145231	0.0152537
CXCL6	0.046277	0.0299647	0.0120598		0.0487143	0.0585358	0.0269039
HGF	0.018274	0.0424526	0.0407309		0.0240596	0.0426226	0.0444252
CD55	0.033076	0.0411941	0.0161977		0.0449816	0.0471873	0.0229741
COL18A1	0.021911	0.0262274	0.0615492		0.0261343	0.0219975	0.0646143
PTN	0.037714	0.0319023	0.0191811		0.047164	0.0370127	0.0188547
AGGF1	0.014972	0.0174664	0.0115395		0.017068	0.0140509	0.0121566
CXCL5	0.007261	0.0304016	0.00708781		0.00243386	0.0136751	0.00456317
KITLG	0.012301	0.0114693	0.0117341		0.0149701	0.0138636	0.0146497
CXCL3	0.007519	0.012029	0.00258178		0.00804483	0.0224364	0.0112315
PF4	0.005696	0.0117717	0.00290398		0.00654197	0.0194014	0.00737835
FST	0.005459	0.00422869	0.0183093		0.00668838	0.00724159	0.0257135
PDGFD	0.005648	0.00348007	0.00668387		0.011184	0.00685252	0.0120172
IL12A	0.00381	0.00847592	0.0020949		0.00374639	0.00364352	0.0016133
ANG	0.003266	0.00343603	0.00246125		0.00379031	0.00363909	0.00232753
FGF1	0.003715	0.00321932	0.0046379		0.00403749	0.00290417	0.00283815
TYMP	0.003145	0.00321932	0.0058014		0.00273099	0.00144544	0.00402228
ANGPTL1	0.00279	0.00211608	0.00146601		0.00596408	0.00229341	0.0014363
PGF	0.001651	0.0027523	0.00378645		0.00117128	0.00242199	0.0032292
BMP2	0.001714	0.00180087	0.000946314		0.00223233	0.00257164	0.00172711
AMOT	0.003097	0.00239305	0.000652157		0.00373089	0.0017026	0.000503829
EREG	0.000992	0.00048904	0.00441832		0.00191884	0.00118938	0.00499339
FOXO4	0.00143	0.00145437	0.00120885		0.00159415	0.00158621	0.00154438
FGF13	0.001292	0.00136514	0.000256567		0.00159157	0.00202073	0.000415071
CSF3	0.001312	0.00158648	0.000994644		0.000547748	0.000723827	0.000286634
MDK	0.001407	0.000679094	0.00037769		0.000853488	0.000638475	0.000301775
PLG	0.00059	0.000410237	0.000322797		0.00107741	0.000578618	0.000311173
LEP	7.5e-05	0.000441527	0.000742851		0.000159329	0.0001441	0.00047929
CXCL10	0.00021	0.000750943	2.62534e-05		7.06216e-05	0.000309261	4.85555e-05
ANGPT2	0.000292	0.00015297	0.000156924		0.000657987	0.000225018	0.00014149
CXCL14	0.000127	9.2709e-06	1.13367e-05		0.000296266	0.00032478	0.000139923
FIGF	7.8e-05	0.00011241	0.000136637		0.000196362	0.000119714	9.91994e-05
PROK1	4.6e-05	9.2709e-06	0.000101433		0.000139521	0.00011528	0.000212496
STAB1	6.4e-05	0.000108933	0.000115753		3.87558e-05	7.6484e-05	0.000110164
IL10	2.9e-05	6.48963e-05	1.84967e-05		0.000136076	5.87486e-05	6.16081e-05
IFNB1	1.2e-05	2.31773e-05	1.13367e-05		0.000289376	4.98809e-05	1.09641e-05
SERPINC1	4.1e-05	4.75134e-05	1.13367e-05		3.35883e-05	9.53279e-05	1.09641e-05
CXCL11	5e-06	0.000110092	1.13367e-05		4.65069e-05	2.99285e-05	1.09641e-05
TNNI2	9.4e-05	1.04298e-05	1.969e-05		0.000162774	8.86771e-06	2.5583e-05
IL12B	5e-06	0.000118204	1.13367e-05		1.03349e-05	8.86771e-06	1.09641e-05
TIE1	5e-06	3.12893e-05	5.01201e-05		3.87558e-05	8.86771e-06	1.09641e-05
PPBP	3.6e-05	4.63545e-05	2.506e-05		3.44496e-06	1.88439e-05	1.09641e-05
TNF	2.4e-05	4.75134e-05	1.13367e-05		4.30619e-06	4.10132e-05	1.09641e-05
ADGRB1	4e-05	9.2709e-06	6.50367e-05		2.23922e-05	3.1037e-05	1.09641e-05
IFNA1	2.2e-05	9.2709e-06	1.13367e-05		3.27271e-05	8.86771e-06	2.5583e-05
PDGFB	6e-06	2.5495e-05	1.13367e-05		1.03349e-05	2.77116e-05	1.09641e-05
CXCL9	5e-06	1.15886e-05	1.13367e-05		3.44496e-06	5.54232e-05	1.09641e-05
NPPB	5e-06	9.2709e-06	1.13367e-05		2.32535e-05	3.76878e-05	1.09641e-05
NPR1	5e-06	9.2709e-06	1.79e-05		1.11961e-05	2.32777e-05	1.77515e-05
COL4A3	7e-06	9.2709e-06	3.58e-05		3.44496e-06	8.86771e-06	1.67073e-05
IFNG	5e-06	2.20184e-05	1.37233e-05		3.44496e-06	8.86771e-06	1.09641e-05
SPINK5	5e-06	2.08595e-05	1.13367e-05		3.44496e-06	8.86771e-06	1.09641e-05
CCL15	5e-06	9.2709e-06	1.13367e-05		8.61239e-06	1.10846e-05	1.09641e-05
IL17F	5e-06	9.2709e-06	1.13367e-05		1.03349e-05	8.86771e-06	1.09641e-05
CXCL13	5e-06	9.2709e-06	1.13367e-05		9.47363e-06	8.86771e-06	1.09641e-05
TNNI3	5e-06	9.2709e-06	1.13367e-05		6.02867e-06	8.86771e-06	1.09641e-05
TGFA	7e-06	9.2709e-06	1.13367e-05		3.44496e-06	8.86771e-06	1.09641e-05
KLK3	5e-06	9.2709e-06	1.13367e-05		3.44496e-06	8.86771e-06	1.09641e-05
CHGA	5e-06	9.2709e-06	1.13367e-05		3.44496e-06	8.86771e-06	1.09641e-05
FGFBP1	5e-06	9.2709e-06	1.13367e-05		3.44496e-06	8.86771e-06	1.09641e-05
GRP	5e-06	9.2709e-06	1.13367e-05		3.44496e-06	8.86771e-06	1.09641e-05
PRL	5e-06	9.2709e-06	1.13367e-05		3.44496e-06	8.86771e-06	1.09641e-05
ACTB	8.35018	8.421	5.91955		7.84377	8.2055	4.41297
B2M	0.674598	0.755146	0.372434		0.566693	0.785345	0.476493
GAPDH	2.9646	4.38591	4.17496		2.78242	3.54635	4.38381
HPRT1	0.014699	0.0197575	0.0137699		0.00976989	0.0151194	0.00806074
sum of all values	22.1624	22.1624	22.1624		22.1624	22.1624	22.1624

## Sheet: Table S1F
Table S1F
2^(-Avg.(Delta(Ct)) - gene expression in CAFs (ECM and adhesion molecules)
	CAF-NTC				CAF-siWNT2
gene	CAF#2	CAF#2	CAF#2		CAF#2	CAF#2	CAF#2
FN1	1.48337	2.14874	3.11102		1.81491	2.38729	3.21918
COL1A1	1.11312	1.2945	1.90355		1.88689	1.99275	2.88106
SPARC	0.626977	0.620343	0.708263		0.860013	0.723542	0.690494
TGFBI	0.561685	1.04794	0.477407		0.48796	0.931087	0.579146
COL6A1	0.564394	0.57747	0.533657		0.493121	0.713559	0.594795
COL6A2	0.386812	0.537801	0.402273		0.460419	0.700837	0.383239
LAMC1	0.444244	0.514965	0.387601		0.452367	0.53956	0.32992
THBS1	0.325062	0.609039	0.389289		0.402428	0.530583	0.37782
TIMP1	0.438981	0.353262	0.488187		0.462831	0.341805	0.434273
ITGB1	0.328652	0.399901	0.158865		0.228639	0.416663	0.153877
CTGF	0.424955	0.339227	0.211702		0.271607	0.2647	0.185146
CD44	0.336689	0.271362	0.223047		0.415379	0.236962	0.196572
ADAMTS1	0.281008	0.189644	0.191289		0.243352	0.228669	0.187914
COL4A2	0.214142	0.149536	0.229942		0.257671	0.18861	0.217351
LAMB1	0.147126	0.204598	0.159941		0.199617	0.261278	0.157151
MMP2	0.101285	0.151511	0.173346		0.163154	0.184052	0.194795
ITGA5	0.146199	0.149238	0.119479		0.199613	0.19045	0.132141
ITGA1	0.105395	0.161228	0.0764762		0.11784	0.181428	0.0616874
MMP12	0.200926	0.0193711	0.107944		0.12281	0.0220034	0.213231
TIMP2	0.11003	0.126991	0.0894982		0.113997	0.125636	0.0819656
COL5A1	0.0462471	0.0858807	0.105391		0.066413	0.11846	0.131418
VCAM1	0.0930916	0.0669582	0.0423409		0.10844	0.0556284	0.0510166
COL15A1	0.0186248	0.0745398	0.026531		0.0370379	0.113495	0.0431499
ITGB5	0.0577185	0.0568035	0.0462434		0.0495084	0.0639264	0.0427945
COL7A1	0.042594	0.0182038	0.0829425		0.0413469	0.0318496	0.0804731
CTNNA1	0.0457431	0.0388331	0.0453534		0.0482683	0.0373739	0.0344598
ITGAV	0.0412949	0.0441647	0.0306586		0.0550244	0.0480494	0.0281072
TIMP3	0.027971	0.0341749	0.0450102		0.0367491	0.0342584	0.0705223
COL12A1	0.0381499	0.0330622	0.0399919		0.0471055	0.0456075	0.0313664
LAMA2	0.0245972	0.0466778	0.0131766		0.0273973	0.0668338	0.0157201
ITGA3	0.0413825	0.0185886	0.0192084		0.0396665	0.0215117	0.0167295
SGCE	0.0226213	0.0232584	0.01379		0.0252827	0.0229844	0.0118106
ITGB3	0.019631	0.0266275	0.0211209		0.017047	0.0239126	0.0106955
VCAN	0.018015	0.0146022	0.0136172		0.0319636	0.019283	0.0200289
MMP14	0.0145301	0.0101498	0.022919		0.0134172	0.0152314	0.0279585
CTNNB1	0.0207266	0.0110808	0.0158998		0.017738	0.0128452	0.0165036
ECM1	0.0163148	0.011773	0.0134613		0.0245495	0.0126727	0.012809
TNC	0.0100931	0.0124691	0.0115219		0.0181269	0.023451	0.00923973
ITGA2	0.0170452	0.0113636	0.00964088		0.0164999	0.0105393	0.00889743
COL16A1	0.00645702	0.012165	0.00650642		0.00912498	0.0220649	0.0059441
MMP3	0.015905	0.00248647	0.0110129		0.0180491	0.00420183	0.0126058
COL14A1	0.00328967	0.0108009	0.010089		0.00689089	0.0183562	0.0132406
CTNND1	0.0124912	0.0106501	0.00821043		0.0122956	0.0120864	0.00634373
ADAMTS8	0.0182073	0.00225155	0.0109652		0.023915	0.00146483	0.00612332
COL8A1	0.00575839	0.00136166	0.0258512		0.00243085	0.00162588	0.0230918
ITGA6	0.0131863	0.0117851	0.00651139		0.00962986	0.0116018	0.0043967
MMP1	0.0162072	0.00282628	0.00302047		0.0157184	0.00423777	0.00406024
SPG7	0.00929857	0.00404872	0.00721439		0.00817115	0.00645174	0.00633172
THBS2	0.00252341	0.00492895	0.0110572		0.00255034	0.00617063	0.0109701
ITGA4	0.00435231	0.00503819	0.00563514		0.00339282	0.00385889	0.00333684
ICAM1	0.00630235	0.00232599	0.00303663		0.00582825	0.00118373	0.00216539
COL11A1	0.00122613	0.000656419	0.00391372		0.00235154	0.00142709	0.00853831
ITGA8	0.00125553	0.00147767	0.000254918		0.00313809	0.00384379	0.000710009
CLEC3B	0.00164189	0.00171935	0.00156847		0.00124314	0.0015015	0.00240984
THBS3	0.000898572	0.00108517	0.000767241		0.000889262	0.00148245	0.000701769
LAMA3	0.000844469	0.00115864	0.000255747		0.00145872	0.00146879	0.000151066
LAMA1	0.00109734	0.000743426	0.000835219		0.00104739	0.00106007	0.000650613
VTN	0.00127964	0.00109194	0.000870037		0.000976714	0.000555379	0.000500234
MMP11	0.000581602	0.000524459	0.000690973		0.000502848	0.000589169	0.000633103
LAMB3	0.000461635	0.000324826	0.00108724		0.000273541	0.000300875	0.000863478
CTNND2	0.00104383	0.000182231	1.9067e-05		0.000784015	0.000205616	1.99132e-05
MMP10	0.000517502	9.71578e-05	0.000250773		0.000241509	0.000235452	0.000199476
ADAMTS13	7.93895e-05	0.000136311	0.000125594		0.000146939	0.000175421	0.000180592
ITGA7	0.000184066	6.67054e-05	0.000148806		0.000213545	6.57827e-05	0.000120166
HAS1	6.6452e-05	0.00012326	0.000112744		9.86374e-05	0.000197708	4.80664e-05
CNTN1	1.05853e-05	8.21733e-06	0.000345279		3.76246e-05	1.6895e-05	0.000203939
ITGB4	4.76337e-05	3.86698e-05	4.14501e-05		9.40615e-05	2.91169e-05	7.99962e-05
MMP16	6.29236e-05	8.36234e-05	3.85486e-05		2.44051e-05	5.89528e-05	1.23599e-05
ANOS1	3.52842e-05	4.64037e-05	7.99987e-05		5.13525e-05	4.31362e-06	4.49764e-05
NCAM1	4.93979e-05	2.36852e-05	4.55951e-06		7.11817e-05	5.35608e-05	4.22298e-05
MMP7	7.82134e-05	3.52862e-05	1.61655e-05		3.76246e-05	2.94764e-05	4.08564e-05
ITGB2	4.64576e-05	1.78848e-05	4.55951e-06		2.23714e-05	3.55874e-05	8.92662e-06
PECAM1	4.70457e-06	1.40178e-05	1.20205e-05		7.62661e-06	2.12086e-05	7.89662e-06
SPP1	4.11649e-06	1.93349e-06	3.10876e-05		6.10129e-06	2.87575e-06	2.40332e-05
MMP15	1.11733e-05	1.93349e-06	4.55951e-06		5.0844e-06	4.31362e-06	3.77665e-06
ITGAM	1.17614e-05	1.93349e-06	4.55951e-06		3.05064e-06	5.39202e-06	3.77665e-06
MMP13	4.11649e-06	1.93349e-06	4.55951e-06		4.57596e-06	1.43787e-06	1.20166e-05
SELP	5.29264e-06	2.90023e-06	4.55951e-06		8.64349e-06	1.43787e-06	4.80664e-06
MMP8	4.11649e-06	4.83372e-06	4.55951e-06		3.05064e-06	3.95415e-06	3.77665e-06
ITGAL	4.11649e-06	1.93349e-06	4.55951e-06		3.05064e-06	5.75149e-06	3.77665e-06
SELL	4.11649e-06	1.93349e-06	4.97401e-06		3.05064e-06	4.31362e-06	3.77665e-06
CDH1	4.11649e-06	1.93349e-06	4.55951e-06		3.05064e-06	1.43787e-06	3.77665e-06
MMP9	4.11649e-06	1.93349e-06	4.55951e-06		3.05064e-06	1.43787e-06	3.77665e-06
SELE	4.11649e-06	1.93349e-06	4.55951e-06		3.05064e-06	1.43787e-06	3.77665e-06
ACTB	4.29807	4.03463	2.94114		3.6746	3.23941	2.11039
B2M	0.304266	0.264452	0.135476		0.28073	0.185177	0.15767
GAPDH	3.39354	2.15716	3.3745		2.44129	1.91586	3.13761
HPRT1	0.00920507	0.00651151	0.00618974		0.00710851	0.00367916	0.00338387
RPLP0	1.72159	1.76069	1.47013		1.89799	1.41947	1.3503
sum of all values	18.8097	18.8097	18.8097		18.8097	18.8097	18.8097

## Sheet: Table S1G
Table S1G.
RT2 profiler results. Expression levels and fold changes of significantly regulated mRNAs
Gene name	Full name/ Protein name	mean expression	mean FC	p-value
UPREGULATED in HUVEC-WNT2 vs HUVEC-GFP
WNT2	Wnt Family Member 4	0.660982	144299	0.0012
KREMEN1	Kringle Containing Transmembrane Protein 1	0.000362277	2.36156	0.0048
AXIN2	Axin 2	0.000961134	2.24008	0.0016
DOWNREGULATED in HUVEC-WNT2 vs HUVEC-GFP
PPAP2B	Phospholipid Phosphatase 3	0.0307324	0.737548	0.0295
FZD4	Frizzled Class Receptor 4	0.196114	0.782987	0.0159
UPREGULATED in CAF-siWNT2 vs CAF- NTC
PROK1	Prokineticin 1	0.000103433	9.62716	0.0025
NCAM1	Neural Cell Adhesion Molecule 1	4.07691e-05	4.39633	0.0229
ITGA8	Integrin Subunit Alpha 8	0.00178	2.69176	0.0006
WNT4	Wnt Family Member 4	0.00151124	2.28863	0.0381
PDGFD	Platelet Derived Growth Factor D	0.006989	1.9085	0.0023
PTGS2	Prostaglandin-Endoperoxide Synthase 2, COX-2	0.0279091	1.9031	0.0262
EREG	Epiregulin	0.00189449	1.71457	0.0191
COL1A1	Collagen Type I Alpha 1 Chain	1.84531	1.62234	0.0059
GJA1	Gap Junction Protein Alpha 1, Connexin 43	0.0932883	1.64427	0.0005
BMP2	Bone Morphogenetic Protein 2	0.00200754	1.59243	0.0151
ADAMTS13	ADAM Metallopeptidase With Thrombospondin Type 1 Motif 13	0.000140708	1.56493	0.0225
FGF2	Fibroblast Growth Factor 2	0.0419161	1.39542	0.0149
COL5A1	Collagen Type V Alpha 1 Chain	0.0923015	1.38807	0.0181
MMP3	Matrix Metallopeptidase 3, Stromelysin-1	0.0107102	1.35469	0.0084
KREMEN1	Kringle Containing Transmembrane Protein 1	0.0238259	1.34434	0.0005
FZD1	Frizzled Class Receptor 1	0.0261037	1.3202	0.026
LEF1	Lymphoid Enhancer Binding Factor 1	0.010998	1.28371	0.0051
DOWNREGULATED in CAF-siWNT2 vs CAF-NTC
WNT2	Wnt Family Member 2, Int-1-Related Protein	0.00117032	0.0959247	0.0011
PPBP	Pro-Platelet Basic Protein	2.69434e-05	0.388772	0.0462
CSF3	Colony Stimulating Factor 3, Granulocyte Colony Stimulating Factor	0.000980524	0.417548	0.0034
MMP16	Matrix Metallopeptidase 16	4.68022e-05	0.482501	0.021
VTN	Vitronectin	0.000878991	0.631758	0.0284
DKK1	Dickkopf WNT Signaling Pathway Inhibitor 1, Dickkopf-related protein 1	0.0317123	1.27035	0.0223
SERPINE1	Plasminogen activator inhibitor 1	1.93499	0.73958	0.0006
PGF	Placental Growth Factor	0.00248223	0.800705	0.0207
FZD5	Frizzled Class Receptor 5	0.000288157	0.818949	0.0412
