# Supplementary material for: Cancer-associated fibroblast-derived WNT2 increases tumor angiogenesis in colon cancer
Source: Angiogenesis. 2019 Oct 30;23(2):159–77. doi: 10.1007/s10456-019-09688-8 (PMC7160098; doi:10.1007/s10456-019-09688-8)
Supplement: Supplementary file 4 — Supplementary Material 4 (XLSX 447 kb) [file 10456_2019_9688_MOESM4_ESM.xlsx]

## Sheet: Tabelle1
Cancer associated fibroblast-derived WNT2 increases
tumor angiogenesis in colon cancer
Daniela Unterleuthner, Patrick Neuhold, Katharina Schwarz, Lukas Janker, Benjamin Neuditschko, Harini Nivarthi, Ilija Crncec, Nina Kramer, Christine Unger, Markus Hengstschläger,
Robert Eferl, Richard Moriggl, Wolfgang Sommergruber, Christopher Gerner and Helmut Dolznig
corresponding author: Helmut Dolznig, Institute of Medical Genetics, Medical University of Vienna; helmut.dolznig@meduniwien.ac.at
Supplementary Tables S2a-c

## Sheet: Table S2A_LC-MS data CAF
Table S2a
Secretome profiling (data analyzed with Perseus); in original data set CAF#2 = CAF3; CAF#1 = CC34 CAF
			Student's T-test Difference		Student's T-test Test statistic		Student's T-test q-value					LFQ intesity
Majority protein IDs	Protein names	Gene names	CAF#2_siWNT2_CAF#2_NTC	CAF#1_siWNT2_CAF#1_NTC	CAF#2_siWNT2_CAF#2_NTC	CAF#1_siWNT2_CAF#1_NTC	CAF#2_siWNT2_CAF#2_NTC	CAF#1_siWNT2_CAF#1_NTC	Peptides	Unique peptides	Sequence coverage [%]	CAF#2_NTC_1_1	CAF#2_NTC_1_2	CAF#2_NTC_2_1	CAF#2_NTC_2_2	CAF#2_NTC_3_1	CAF#2_NTC_3_2	CAF#2_siWNT2_1_1	CAF#2_siWNT2_1_2	CAF#2_siWNT2_2_1	CAF#2_siWNT2_2_2	CAF#2_siWNT2_3_1	CAF#2_siWNT2_3_2	CAF#1_NTC_1_1	CAF#1_NTC_1_2	CAF#1_NTC_2_1	CAF#1_NTC_2_2	CAF#1_NTC_3_1	CAF#1_NTC_3_2	CAF#1_siWNT2_1_1	CAF#1_siWNT2_1_2	CAF#1_siWNT2_2_1	CAF#1_siWNT2_2_2	CAF#1_siWNT2_3_1	CAF#1_siWNT2_3_2
A1L4H1;A1L4H1-2	Soluble scavenger receptor cysteine-rich domain-containing protein SSC5D	SSC5D	-0.467982	-0.516508	-1.51371	-0.747358	0.10163	0.397353	7	7	8.3	26.2924	26.3779	26.423	26.0118	25.9096	26.0675	25.875	25.8782	25.85	25.976	25.2319	25.463	24.9109	24.4812	23.0889	22.8732	23.528	22.6898	22.77	22.5447	23.5347	22.9497	23.4144	23.2594
O00151	PDZ and LIM domain protein 1	PDLIM1	0.617476	1.13015	1.54251	3.76869	0.0971459	0.00776774	14	14	65.7	27.2777	27.3053	26.5343	26.6783	26.4729	26.3882	27.276	27.4084	27.1119	27.2302	27.669	27.6661	27.1183	27.2533	26.8617	26.8883	26.7111	26.8726	28.3469	28.3884	28.0519	28.0695	27.8027	27.8269
O00231;O00231-2	26S proteasome non-ATPase regulatory subunit 11	PSMD11	1.36242	1.16095	2.43106	3.59957	0.0349939	0.0080221	3	3	8.1	21.7287	22.083	20.251	22.0157	21.9057	21.076	22.3296	23.0555	21.9115	22.6536	23.5031	23.7814	21.8976	21.5477	21.4914	21.6308	21.4989	21.3782	22.6192	23.4545	22.3362	22.3425	22.7281	22.9298
O00232-2;O00232	26S proteasome non-ATPase regulatory subunit 12	PSMD12	1.33766	0.797666	1.63283	2.91922	0.0817914	0.0104492	2	2	4.6	20.9122	20.4085	18.8479	17.8957	20.4899	19.5454	20.6076	20.8716	20.8217	20.8712	21.1737	21.7797	20.0696	20.4001	19.6368	19.9605	20	19.5589	20.9803	20.8455	20.7388	20.5677	20.84	20.4396
O00233;O00233-2	26S proteasome non-ATPase regulatory subunit 9	PSMD9	0.277941	2.31528	0.461742	1.51051	0.598435	0.0661901	3	3	14.8	23.0901	22.6479	22.0569	22.1468	22.0418	22.7062	22.4461	23.2426	22.5753	21.2175	23.5506	23.3253	17.7782	19.1983	20.7447	17.265	18.9832	20.6373	23.9295	23.7472	23.7369	18.9676	18.3739	19.7432
O00299	Chloride intracellular channel protein 1	CLIC1	0.702935	0.902704	1.76092	3.64694	0.0702346	0.00825	14	14	80.1	27.1271	27.2171	26.4248	26.4747	26.6899	26.3401	27.4243	27.2724	27.1118	27.1357	27.5721	27.9749	27.0889	27.0738	26.8299	26.5592	26.5918	26.7679	27.8879	27.7533	27.7762	27.7226	27.6283	27.5594
O00300	Tumor necrosis factor receptor superfamily member 11B	TNFRSF11B	0.191081	0.134003	0.327846	0.352205	0.709029	0.734062	2	2	7	20.1996	22.8942	23.1472	23.0289	22.6675	23.0586	22.8151	22.6912	22.5386	22.6627	22.7214	22.7136	23.2464	23.1973	22.9228	22.9104	22.715	22.9574	22.8414	22.5517	23.3768	23.7791	23.1906	23.0139
O00303	Eukaryotic translation initiation factor 3 subunit F	EIF3F	2.02656	0.338341	2.07808	0.944632	0.0512346	0.264079	5	5	18.8	23.2912	23.4336	18.246	23.2733	23.3772	23.0726	24.94	24.4527	23.8534	24.1951	24.3387	25.0735	22.5992	22.2048	22.3221	22.5645	22.0271	23.9006	23.2274	23.1842	22.3958	22.7777	22.9805	23.0826
O00339;O00339-2;O00339-3;O00339-4	Matrilin-2	MATN2	-0.485563	-0.395733	-2.40548	-1.8126	0.0376556	0.0362099	32	32	35.1	30.3956	30.384	30.5555	30.5797	30.5118	30.5722	30.0761	29.9348	30.1592	30.1736	29.874	29.8677	30.7691	30.8562	30.8477	30.7849	30.5403	30.7116	30.1261	30.1851	30.5163	30.3805	30.5069	30.4204
O00391;O00391-2	Sulfhydryl oxidase 1	QSOX1	-0.899631	-0.646296	-2.31207	-3.29634	0.0444505	0.00964807	33	33	51	31.7249	31.7798	32.47	32.5296	31.9436	32.0307	31.1499	31.0932	31.5801	31.4776	30.9101	30.8698	31.494	31.5833	31.5614	31.5222	31.5185	31.6352	30.7415	30.7142	31.0509	31.0561	30.9151	30.959
O00410;O00410-3;O00410-2	Importin-5	IPO5	0.688862	0.395919	2.05083	1.24824	0.0517657	0.126559	3	3	3.4	22.1069	22.6794	21.8327	21.8966	21.7282	21.752	23.011	22.8452	22.7567	22.2602	23.2593	21.9967	21.5082	21.1473	20.9861	20.7137	20.6447	20.7239	21.7784	21.319	21.1691	21.3632	21.2873	21.1826
O00462	Beta-mannosidase	MANBA	-2.5103	1.09387	-2.04981	0.715156	0.0516613	0.419059	2	2	2.6	26.2252	24.8564	26.1131	26.5123	25.6645	26.0875	19.0975	25.1645	25.8707	25.3195	25.0838	19.8612	19.3062	20.0591	18.0914	18.6629	20.5631	18.7161	20.2083	20.6047	17.8757	17.976	20.2881	25.0091
O00468-6;O00468-7;O00468-3;O00468-5;O00468-4;O00468;O00468-2	Agrin;Agrin N-terminal 110 kDa subunit;Agrin C-terminal 110 kDa subunit;Agrin C-terminal 90 kDa fragment;Agrin C-terminal 22 kDa fragment	AGRN	-0.662685	-0.885295	-2.48827	-3.86242	0.0329934	0.00797122	39	39	29.2	28.7322	28.7739	29.1059	29.0814	28.789	28.7892	28.1329	28.0777	28.3943	28.5421	28.001	28.1475	28.8485	29.0583	28.5754	28.4555	28.6655	28.7566	27.7628	27.832	27.8755	27.8959	27.8326	27.8493
O00469-2;O00469;O00469-3	Procollagen-lysine,2-oxoglutarate 5-dioxygenase 2	PLOD2	-0.592018	-0.439816	-2.18655	-1.82141	0.0457287	0.0351942	9	9	12.5	24.5106	24.7845	24.6383	24.517	24.5442	23.7001	23.9781	23.8616	23.7285	24.0344	24.0443	23.4956	25.3051	25.4313	25.0361	25.0338	25.5075	25.2046	24.737	24.8264	25.0217	24.9433	24.7424	24.6086
O00533;O00533-2	Neural cell adhesion molecule L1-like protein;Processed neural cell adhesion molecule L1-like protein	CHL1	-0.142443	-0.0488199	-0.753313	-0.207377	0.374515	0.84522	7	7	7.2	24.2062	24.5009	24.507	24.3579	24.4001	24.1565	23.9813	24.5398	24.2556	24.3747	23.8428	24.2797	23.6932	23.3065	23.5341	23.4246	23.5103	23.357	22.7607	23.6135	23.2372	23.619	23.7273	23.575
O00534	von Willebrand factor A domain-containing protein 5A	VWA5A	1.42232	1.80156	2.2579	1.96922	0.0437895	0.0262257	5	5	6.5	22.9264	22.5662	22.7211	19.7632	22.5475	22.6677	23.0813	23.4951	23.7935	23.2582	23.5937	24.5042	19.7112	22.3068	18.0643	20.1345	22.2778	19.2394	22.9046	22.6105	22.5792	19.4101	22.6954	22.3435
O00560-2	Syntenin-1	SDCBP	-0.171822	-0.0431328	-0.790558	-0.197172	0.355704	0.852996	7	1	41.8	21.9892	22.0147	22.0801	22.1246	22.1246	21.8742	21.7974	22.0037	21.9588	21.3453	22.0998	21.9715	22.0902	22.4643	22.1577	22.331	22.0132	22.1163	22.0483	21.9541	22.2089	22.0269	22.2577	22.418
O00560;O00560-3	Syntenin-1	SDCBP	-0.120004	-0.351264	-0.447458	-1.39348	0.610002	0.0869614	7	1	41.9	26.0485	25.7765	25.4079	25.7454	26.0773	26.1708	25.7616	25.9237	25.7271	25.7809	25.6381	25.6749	25.8947	26.1743	26.0477	25.9302	26.2455	26.3511	25.5854	25.6351	25.7465	25.5915	26.0986	25.8789
O00571-2;O00571;O15523-2;O15523	ATP-dependent RNA helicase DDX3X;ATP-dependent RNA helicase DDX3Y	DDX3X;DDX3Y	0.413255	0.278792	0.730257	0.45508	0.390339	0.644049	6	5	9.6	22.1025	22.6877	21.6294	21.3378	22.1008	21.0484	21.8591	21.9423	21.6721	21.9936	23.1746	22.7443	22.3547	21.3936	21.2389	20.8981	20.7507	21.1208	22.498	22.3271	20.9922	21.3182	21.298	20.9958
O00584	Ribonuclease T2	RNASET2	0.552486	-0.384776	0.59535	-1.27267	0.489577	0.120272	2	2	9.8	21.0087	20.9921	18.647	18.7934	18.7524	18.2454	18.7073	20.6026	19.2504	20.4435	20.2622	20.488	21.6987	22.4486	21.198	21.5807	21.9236	21.6411	21.5334	21.2813	21.1948	21.6067	21.4147	21.1512
O00625	Pirin	PIR	0.103601	1.57082	0.179697	5.61342	0.841268	0.00748387	2	2	7.2	19.1164	19.8744	19.1629	19.3387	20.956	20.5897	20.4837	19.6572	19.5951	20.2289	20.0246	19.6702	19.4417	19.9875	20.2956	20.0469	19.4921	20.1056	20.8077	22.3604	21.0014	22.1432	21.4501	21.0315
O00764-2;O00764;O00764-3	Pyridoxal kinase	PDXK	-0.323301	1.70588	-0.25512	1.35276	0.772968	0.0957119	2	2	9.9	21.3802	21.2949	20.564	20.6929	20.987	21.1295	22.1091	22.5486	21.5002	21.0057	18.3662	18.5788	19.3684	19.8136	17.8051	19.65	19.7798	17.8968	18.4273	19.8888	21.7478	18.6096	22.7579	23.1176
O14498	Immunoglobulin superfamily containing leucine-rich repeat protein	ISLR	-0.133963	-0.0503616	-0.626847	-0.245679	0.464901	0.821153	7	7	23.4	25.5034	24.6382	25.3927	25.0959	25.144	25.0026	25.1667	25.1307	24.7938	24.8314	24.9978	25.0525	26.8306	26.6622	26.3627	26.4938	26.4164	26.6702	26.309	26.5586	26.6422	26.5614	26.5048	26.5576
O14558	Heat shock protein beta-6	HSPB6	0.196583	0.148068	0.558485	0.186135	0.519394	0.860921	3	3	31.9	22.0938	21.7547	21.8225	22.7881	22.2893	22.3202	22.5595	22.7275	21.6179	22.2694	22.4138	22.66	22.3235	21.378	23.5014	18.4129	23.3585	23.2332	22.7539	22.1679	21.7905	22.2594	21.7444	22.3798
O14579-3;O14579-2;O14579	Coatomer subunit epsilon	COPE	1.08549	1.06859	2.64164	2.81004	0.0365	0.0111397	2	2	12.1	23.6215	23.4082	22.6547	22.9316	22.8427	22.9457	24.4442	24.4254	23.7291	23.7374	24.5358	24.0455	22.5348	22.8031	22.3636	22.9236	22.0136	22.5383	23.6531	24.37	23.165	23.1315	23.7919	23.477
O14672	Disintegrin and metalloproteinase domain-containing protein 10	ADAM10	-0.55773	-0.503817	-2.83579	-2.23761	0.0323333	0.0170091	15	15	28.5	27.2956	27.3478	27.5177	27.4839	27.2169	27.2468	26.7261	26.7137	26.8152	26.9904	26.7487	26.7681	28.2949	28.3181	27.9047	27.8789	28.1072	28.1272	27.5373	27.8046	27.5764	27.5889	27.5412	27.5597
O14744-5;O14744;O14744-4;O14744-3;O14744-2	Protein arginine N-methyltransferase 5;Protein arginine N-methyltransferase 5, N-terminally processed	PRMT5	0.897376	0.764646	1.7496	1.36524	0.0712305	0.0926223	2	2	4.2	19.8578	19.85	20.3781	19.4169	20.0912	17.4134	20.1162	21.3651	20.418	19.9355	20.2313	20.3256	19.5613	18.0789	19.386	20.4908	17.9696	19.1816	20.27	20.0344	20.1928	19.7297	20.0307	18.9985
O14773	Tripeptidyl-peptidase 1	TPP1	0.525401	-0.540255	0.615941	-0.757255	0.472655	0.390347	4	4	9.1	24.8878	21.8167	21.5662	25.0329	25.5217	25.6306	24.4328	24.5403	24.6968	24.7217	24.6176	24.5993	24.8275	26.0805	24.7151	24.0838	24.9027	24.9771	23.7731	23.7542	23.9427	23.9752	26.0071	24.893
O14786-3;O14786-2;O14786	Neuropilin-1	NRP1	0.122066	-0.306628	0.385813	-0.547642	0.661135	0.569913	3	3	7.7	22.6689	22.2568	23.0705	23.2758	22.7331	22.7402	23.2277	22.7219	22.8974	23.059	22.3161	23.2557	23.0865	22.6139	23.0968	22.8555	23.8151	24.1515	22.3465	22.4945	23.0417	23.0934	23.5244	23.279
O14818;O14818-4;O14818-2	Proteasome subunit alpha type-7	PSMA7	1.13901	1.03608	2.27734	2.81155	0.0451175	0.0108845	10	10	46	25.1627	25.2613	23.8755	23.9973	24.6159	24.4584	25.5855	25.7852	25.6821	25.1951	26.0031	25.9542	24.749	25.3343	24.8327	25.4771	24.5386	24.6964	26.2787	26.3862	26.0556	25.933	25.596	25.5951
O14979-3;O14979-2;O14979	Heterogeneous nuclear ribonucleoprotein D-like	HNRNPDL	1.08378	0.694382	1.85093	1.33928	0.0655585	0.0990892	5	4	25.8	21.5836	21.5066	21.8887	21.7826	22.3048	21.574	23.3511	23.4579	21.8802	21.9589	23.2954	23.1994	21.8836	21.929	21.8054	21.8063	21.8081	22.8423	24.1155	22.7087	22.2253	23.036	22.1974	21.9582
O14980	Exportin-1	XPO1	0.388023	0.643691	0.426636	1.27306	0.627379	0.12041	3	3	4.3	21.3264	21.1572	20.5917	21.893	19.6195	18.0759	20.3018	21.7607	20.3441	20.8045	20.9752	20.8055	19.562	20.3117	19.394	19.9284	20.7024	20.6457	20.8953	20.6717	19.3394	21.1473	21.2026	21.1501
O15067	Phosphoribosylformylglycinamidine synthase	PFAS	2.84587	1.31003	5.65093	1.21455	0.034	0.137968	3	3	3	19.0137	21.8111	19.9871	18.9987	21.9064	19.5863	23.4372	22.2291	22.469	23.5544	23.5915	23.0974	20.9548	19.3294	21.8317	22.9122	19.7806	18.3813	21.9987	22.0377	21.6704	21.5006	22.1646	21.6783
O15143	Actin-related protein 2/3 complex subunit 1B	ARPC1B	0.832936	0.864538	1.97836	3.21013	0.0559173	0.00919216	6	6	19.6	24.9525	24.6811	24.3901	23.8628	24.3954	24.3992	25.089	25.1509	24.726	25.1712	25.8013	25.7403	24.5702	24.4994	24.1314	23.9712	23.8801	24.4432	25.3609	25.071	25.1181	25.2437	24.8625	25.0264
O15144	Actin-related protein 2/3 complex subunit 2	ARPC2	0.973985	0.855594	2.80264	3.11103	0.0336	0.00892958	13	13	38.7	25.4331	25.3584	24.9415	24.8636	24.869	25.1451	25.7393	25.9335	25.9571	25.8925	26.481	26.4513	25.3599	25.2407	25.3806	25.4544	25.2637	25.1832	26.5217	26.4453	26.2183	25.9888	25.9677	25.8743
O15145	Actin-related protein 2/3 complex subunit 3	ARPC3	0.901705	0.9551	1.7764	3.26708	0.0691125	0.00925103	3	3	17.4	24.2324	24.334	23.1511	23.488	23.0229	23.2389	24.6495	24.4798	24.4192	23.7886	24.6466	24.8939	24.2191	24.5117	24.2237	23.7619	23.7975	23.7175	24.9707	25.1895	25.0005	25.1142	24.8695	24.8177
O15230	Laminin subunit alpha-5	LAMA5	-0.276963	-0.251743	-1.20852	-1.28666	0.171867	0.116831	96	95	37.9	31.1916	31.1342	31.3896	31.3873	31.197	31.2292	30.9237	30.8955	31.1435	31.2413	30.8299	30.8333	31.2713	31.2808	30.9852	30.9861	31.0083	31.0909	30.7632	30.8201	30.8527	30.8358	30.9328	30.9075
O15232-2;O15232	Matrilin-3	MATN3	-0.949444	-1.99247	-1.97788	-2.68588	0.0560525	0.0118812	3	3	9.2	20.7868	21.7793	21.4215	21.0511	21.3271	20.9747	20.3144	21.0542	21.2472	19.9904	19.4522	19.5855	23.8475	24.1469	23.7042	23.2816	21.8728	21.9496	20.7151	21.0591	21.3038	21.3386	21.2731	21.1581
O15305-2;O15305	Phosphomannomutase 2	PMM2	2.97298	2.69811	4.31436	7.96297	0.0470476	0	1	1	10.1	19.5056	20.2395	18.8716	16.8631	19.7146	18.2127	21.6288	21.756	21.9307	21.8188	22.2986	21.8121	18.6728	18.7441	21.0123	17.6279	19.9177	18.7779	22.0241	22.073	21.7794	21.7436	21.5996	21.7216
O15371-2;O15371-3;O15371	Eukaryotic translation initiation factor 3 subunit D	EIF3D	2.51761	2.22878	1.72493	2.93235	0.072287	0.0102112	3	3	7	22.2978	21.7829	18.6007	18.5513	18.6632	17.7148	22.7596	22.4118	22.4106	19.4808	22.64	23.0135	21.8622	18.7297	18.3791	19.1419	21.6506	20.2881	22.2803	22.4072	22.2407	22.3879	22.0815	22.0268
O15511;O15511-2	Actin-related protein 2/3 complex subunit 5	ARPC5	1.04478	1.46787	2.08296	4.18933	0.0513763	0.007	3	3	29.1	23.2435	23.5372	22.7404	22.5992	22.5866	22.6571	24.1369	23.8561	23.2832	23.4486	24.4176	24.4903	23.1469	23.3756	23.3017	23.0075	22.9475	23.1887	25.1749	25.0479	24.4047	24.5029	24.2926	24.3521
O43143	Pre-mRNA-splicing factor ATP-dependent RNA helicase DHX15	DHX15	3.13462	-0.235584	5.48082	-0.541486	0.0375	0.573814	4	4	5.4	20.6179	20.1995	17.809	21.3455	21.1806	17.0547	22.3155	22.5578	22.667	22.7099	23.6929	23.0718	20.1026	18.0505	19.5643	20.1622	19.5715	20.1324	19.155	18.7247	18.0381	21.1014	20.2392	18.9116
O43175	D-3-phosphoglycerate dehydrogenase	PHGDH	1.50278	0.410881	3.24247	0.60828	0.0287692	0.513719	7	7	15.8	24.4768	24.6654	24.2193	24.4078	24.0693	23.7396	24.9949	25.3209	25.8865	26.0959	26.1324	26.1643	22.9802	23.4114	23.3825	23.2152	23.5279	23.8054	24.8488	24.9125	22.9167	23.1355	23.4196	23.555
O43184-3;O43184-4;O43184-2;O43184	Disintegrin and metalloproteinase domain-containing protein 12	ADAM12	-0.406101	-0.118211	-0.817805	-0.425054	0.339014	0.667692	3	3	5.7	22.9924	24.5828	23.7533	23.1838	25.0247	24.3003	23.4908	23.4287	23.6332	24.1769	22.8934	23.7778	23.2167	23.3799	23.2572	23.5644	23.0263	23.435	22.8201	22.9755	23.2664	23.1337	23.3653	23.6093
O43242;O43242-2	26S proteasome non-ATPase regulatory subunit 3	PSMD3	1.80002	1.39027	2.27678	3.70381	0.0448831	0.00720958	4	4	8.6	21.7577	20.7984	20.9665	21.1087	20.9604	20.2575	23.22	23.4149	21.4547	21.4595	23.6169	23.4832	19.0591	20.7831	19.5375	20.9278	19.5999	19.5118	21.3999	21.7207	21.5029	21.3044	21.1229	20.71
O43286	Beta-1,4-galactosyltransferase 5	B4GALT5	-0.5798	-0.501159	-2.46865	-1.80909	0.0341548	0.0361047	1	1	2.1	25.1604	24.9519	24.7527	25.0413	24.8784	24.657	24.2361	24.2377	24.4003	24.6764	24.3219	24.0906	25.8289	26.1189	25.4824	25.792	25.5719	25.7648	25.0301	24.9275	25.1952	25.5507	25.4356	25.4129
O43324-2;O43324	Eukaryotic translation elongation factor 1 epsilon-1	EEF1E1	0.70799	1.02306	0.718442	1.53325	0.399332	0.0619079	1	1	7.9	18.4336	20.0608	18.7564	17.6217	20.6008	19.623	20.7196	18.5983	19.8986	17.7615	21.9613	20.4051	18.8963	20.7338	19.3181	19.2379	19.2064	19.5747	21.4832	21.6892	19.8934	19.735	19.9746	20.3299
O43390;O43390-2;O43390-3;O43390-4	Heterogeneous nuclear ribonucleoprotein R	HNRNPR	1.85309	1.41343	2.92038	2.12594	0.0320982	0.0207466	9	5	15.8	22.8747	23.5164	21.9226	23.1176	21.8962	21.8424	24.0064	24.4516	23.5427	24.1077	25.0696	25.1106	21.4083	21.9348	22.2099	22.3583	22.4643	21.9	24.5253	24.5161	22.9819	23.0109	22.8875	22.8344
O43396	Thioredoxin-like protein 1	TXNL1	0.895082	1.23101	2.03326	3.32243	0.0523156	0.0099469	5	5	21.8	23.4983	23.1196	22.9434	22.9851	23.2102	23.4396	24.2211	23.9079	23.4234	23.6907	24.7353	24.5882	23.6052	23.9064	23.6312	23.5989	23.4468	22.9739	25.1815	25.1043	24.8451	24.6224	24.3428	24.4523
O43399-2;O43399-4;O43399;O43399-3;O43399-5;O43399-7;O43399-6	Tumor protein D54	TPD52L2	-0.0645339	1.71066	-0.0485054	5.92346	0.958802	0.00385714	3	3	26.9	23.2886	22.3841	21.5986	18.7054	21.8389	21.6342	17.6435	22.346	20.2291	22.3095	23.7208	22.8138	22.2481	22.7766	22.1069	22.2154	21.8857	22.3661	23.9914	24.2992	24.1772	24.0092	23.7353	23.6504
O43491-4;O43491	Band 4.1-like protein 2	EPB41L2	0.711455	1.85668	0.753337	1.72852	0.374883	0.0419126	3	3	5.3	19.5118	21.6628	19.6943	18.2589	21.2919	22.1524	21.7139	21.6875	21.9669	19.7639	22.3129	19.3958	21.9805	22.2556	19.8346	22.2831	19.3042	18.4487	22.0684	22.2535	22.8639	22.7595	22.563	22.7386
O43505	Beta-1,4-glucuronyltransferase 1	B4GAT1	-0.435406	-0.445719	-1.61446	-3.82331	0.0844603	0.00780282	3	3	11.1	24.0769	24.3501	24.7588	24.6632	24.3733	24.7302	23.9518	24.1162	24.0548	24.3742	24.3011	23.5419	24.9276	24.8743	24.6876	25.1217	24.7773	25.0339	24.4556	24.5036	24.2611	24.59	24.3774	24.5604
O43556;O43556-3;O43556-4	Epsilon-sarcoglycan	SGCE	0.00152016	-0.449478	0.006192	-1.84793	0.993411	0.0324242	2	2	4.3	22.0844	22.3799	21.9019	21.7618	22.1878	21.7689	22.0741	21.8067	22.3323	22.0444	21.9776	21.8586	22.3775	22.4191	22.0663	22.0114	21.7742	22.2303	21.7053	21.5194	21.6623	21.6344	21.9259	21.7348
O43570-2;O43570	Carbonic anhydrase 12	CA12	0.369438	0.883978	0.459292	2.17008	0.600658	0.0197469	2	2	10.5	19.5074	20.0157	18.2056	18.8644	21.7995	19.6715	20.6057	19.1608	19.9672	19.2852	20.0686	21.1934	21.7097	18.8483	21.334	19.3402	19.1063	21.5381	20.994	20.4503	21.0213	21.1729	21.6517	21.8903
O43681	ATPase ASNA1	ASNA1	0.839644	1.28643	1.87245	3.94148	0.0652329	0.00865625	1	1	2.6	20.4503	20.6015	20.3631	20.3388	20.3167	19.0583	20.6898	20.9585	20.749	20.7685	21.9383	21.0624	19.8731	19.4213	18.7528	19.714	20.1783	19.0775	21.1482	21.1567	20.5482	20.6996	20.5602	20.6226
O43707;O43707-2	Alpha-actinin-4	ACTN4	0.680438	0.841201	2.50315	3.40413	0.0335646	0.00964251	38	24	53	28.1606	28.0433	27.79	27.8456	27.5398	27.7369	28.5459	28.3771	28.4331	28.358	28.7137	28.7711	27.8806	27.795	27.6005	27.6065	27.3979	27.5825	28.6903	28.6764	28.5047	28.3933	28.3392	28.3062
O43776	Asparagine--tRNA ligase, cytoplasmic	NARS	1.00434	1.19845	1.74481	1.11505	0.0719027	0.17397	4	4	9.7	21.9497	21.9317	21.6966	21.9429	21.6033	19.3727	22.2801	22.209	22.4004	22.4661	22.595	22.5724	22.1703	21.9965	19.6222	19.104	18.5608	22.3547	22.621	22.6382	19.1402	22.3135	22.0702	22.2162
O43852;O43852-3;O43852-6;O43852-10;O43852-5;O43852-13;O43852-14;O43852-11	Calumenin	CALU	-0.178534	0.330847	-0.799723	1.27807	0.349198	0.11988	18	7	61.3	30.0806	30.0788	30.3621	30.3949	30.0458	30.1021	30.0913	30.0877	29.9807	30.1167	29.8041	29.9126	31.39	31.3657	31.3716	31.3149	31.2075	31.2941	31.3934	31.4549	31.5302	31.655	31.9775	31.9177
O43854-2;O43854	EGF-like repeat and discoidin I-like domain-containing protein 3	EDIL3	-0.373202	-0.111483	-1.29576	-0.310506	0.14683	0.770067	4	4	9.1	23.4543	23.4517	23.7784	24.0387	23.3941	23.2071	23.3134	22.8917	23.1505	23.3647	23.1607	23.2041	23.6509	23.3899	24.4203	24.0793	24.1551	23.3243	23.9902	22.8939	23.8013	23.9993	23.6367	24.0296
O60243;O60243-2	Heparan-sulfate 6-O-sulfotransferase 1	HS6ST1	0.0732714	0.353504	0.109847	0.464654	0.900749	0.638919	3	3	8.8	23.3494	22.4352	22.8405	22.5073	19.677	22.6363	22.4235	22.1053	22.5014	22.7023	22.154	21.9987	22.969	23.1507	22.101	22.751	22.5086	19.3217	22.1335	22.1623	22.6569	22.8525	22.6197	22.4982
O60245;O60245-2	Protocadherin-7	PCDH7	-0.0874863	0.0521615	-0.476573	0.232883	0.586176	0.830972	12	12	15.9	26.848	26.9241	26.9684	27.1088	26.9054	27.1607	26.9378	27.017	27.0285	26.8769	26.746	26.7843	25.8736	25.6348	25.3494	25.5867	25.447	25.4175	25.2912	25.6379	25.688	25.7014	25.7795	25.524
O60462-4;O60462-5;O60462-2;O60462-3;O60462;O60462-6	Neuropilin-2	NRP2	-0.242956	-0.294404	-1.04436	-1.69985	0.227626	0.0443978	18	18	25.2	27.1581	27.0386	27.3405	27.288	27.1062	27.1315	26.9022	26.8976	27.122	27.169	26.7836	26.7308	26.694	26.6338	26.4189	26.4606	26.437	26.5229	26.3293	26.2347	26.2026	26.2076	26.2266	26.2
O60493-4;O60493;O60493-2	Sorting nexin-3	SNX3	1.50419	3.17355	1.12499	2.17199	0.198494	0.0198166	3	3	22.1	22.632	22.4558	18.8356	18.6481	22.2373	22.3411	22.9037	22.731	22.5088	22.2606	22.6753	23.0956	22.5806	22.5685	16.7775	19.4478	19.1096	18.995	23.2915	23.2272	23.114	22.99	22.914	22.9835
O60506-4;O60506-3;O60506-2;O60506;O60506-5	Heterogeneous nuclear ribonucleoprotein Q	SYNCRIP	0.965205	0.865328	2.08143	2.45596	0.0516598	0.0137325	13	9	29.8	26.1959	26.0784	25.1642	25.249	25.1611	25.291	26.208	26.289	26.4477	26.2365	26.9598	26.7898	25.6019	25.4777	25.3262	25.4816	25.5886	25.4715	26.7112	26.8816	26.2572	26.4171	25.9256	25.9468
O60507	Protein-tyrosine sulfotransferase 1	TPST1	-1.0184	-0.527738	-4.08483	-2.91594	0.039871	0.0103853	3	3	9.2	21.7938	22.2209	22.5048	22.2738	22.5922	21.671	21.0071	20.9366	21.3698	21.2413	21.5503	20.8409	23.6988	23.8156	23.4511	23.8801	23.7354	23.633	23.1012	23.0716	23.2382	22.9847	23.4992	23.1526
O60565-2;O60565;Q9H772	Gremlin-1;Gremlin-2	GREM1;GREM2	-0.632793	0.732409	-1.17286	1.50049	0.182997	0.0682267	2	2	22.4	23.1589	22.3937	21.8073	21.8042	22.0155	22.4918	21.8943	22.6479	21.2612	21.8538	21.3261	20.8914	25.0385	25.103	24.3406	23.524	24.2665	23.7231	24.8038	24.8521	25.1867	25.1988	25.2167	25.132
O60568	Procollagen-lysine,2-oxoglutarate 5-dioxygenase 3	PLOD3	-0.871862	-0.554766	-4.53751	-2.10099	0.0423158	0.0220338	8	8	13.8	25.1085	24.962	25.0404	24.9246	25.1141	25.4465	24.2831	24.1456	24.1801	24.3072	24.301	24.148	25.4952	25.3644	24.7904	25.0127	25.3216	25.2289	24.682	24.7152	24.4807	24.9043	24.4654	24.6369
O60664-4;O60664;O60664-3;O60664-2	Perilipin-3	PLIN3	0.811538	1.03988	1.72294	3.21479	0.0724657	0.00930159	10	10	42.4	25.305	25.6589	24.3228	24.5165	24.8512	24.6196	25.9493	25.9649	25.2423	25.3739	25.9191	25.6938	25.7185	25.9314	25.4193	24.9735	25.1361	25.1044	26.3244	26.496	26.457	26.4176	26.3793	26.4481
O60687	Sushi repeat-containing protein SRPX2	SRPX2	-0.934838	-0.244391	-2.63705	-0.918087	0.0363485	0.280157	10	10	30.3	25.6439	24.87	26.0678	25.2538	25.3536	25.4473	24.0922	24.5056	24.8653	25.0442	24.128	24.3919	26.6806	26.7135	26.5658	26.5627	25.9053	26.6527	26.343	25.9606	26.6879	26.2956	26.083	26.244
O60701-3;O60701-2;O60701	UDP-glucose 6-dehydrogenase	UGDH	1.40014	0.611669	2.25881	1.24584	0.0436583	0.127809	4	4	10.8	22.4502	22.4555	21.4917	21.1652	21.283	21.8525	23.3467	23.0932	22.504	22.4707	23.8962	23.7883	21.2805	21.3254	22.0021	21.103	21.4864	21.4038	22.7042	22.8764	21.4436	21.5761	21.7616	21.9093
O60763;O60763-2	General vesicular transport factor p115	USO1	0.930156	-0.904746	2.27376	-1.95044	0.0444216	0.0269395	7	7	8.8	25.4227	25.365	24.6385	24.6054	24.9021	24.6759	25.6033	25.7692	26.0124	26.5217	25.2817	26.0022	25.0316	24.6715	25.8387	25.5796	25.8385	25.7712	24.321	24.0109	24.9096	24.7834	24.6568	24.6208
O60841	Eukaryotic translation initiation factor 5B	EIF5B	1.07866	0.0253951	2.85434	0.0573535	0.032339	0.961581	2	2	2.5	21.4338	21.4987	21.162	21.1678	21.1985	21.0145	23.2116	21.8016	21.8718	21.7717	22.1851	23.1054	21.3035	21.063	19.0135	21.2372	20.8341	20.9386	19.5173	21.5162	21.2453	20.7232	21.378	20.1623
O60888-3;O60888;O60888-2	Protein CutA	CUTA	0.283696	0.922843	0.84474	0.926885	0.324082	0.273868	2	2	16.7	23.2883	23.1159	22.671	23.1726	23.0045	22.7149	23.0204	23.0085	23.3061	22.9436	23.7854	23.6055	23.5181	23.6056	23.1739	23.8117	17.9274	23.7976	23.6275	23.8127	23.4947	23.7499	23.4005	23.2859
O75083;O75083-3	WD repeat-containing protein 1	WDR1	0.720044	0.914026	2.27017	3.57626	0.0444399	0.00793443	17	17	50.8	28.0196	28.08	27.6232	27.3539	27.3369	27.5403	28.2606	28.2855	28.1732	28.4233	28.5213	28.6104	27.784	27.9286	27.4531	27.659	27.4006	27.6346	28.775	28.6224	28.6513	28.6269	28.3379	28.3306
O75116	Rho-associated protein kinase 2	ROCK2	2.32902	2.46668	1.51607	2.42631	0.101103	0.0139004	2	2	1.7	19.3003	23.5045	22.657	17.0454	24.7078	24.4809	23.9561	23.8603	24.0719	23.8817	25.2133	24.6868	23.0248	22.8004	19.6147	19.9889	19.9757	22.6074	23.9711	23.7639	23.9385	24.2221	23.3366	23.5798
O75144-3;O75144;O75144-2	ICOS ligand	ICOSLG	-0.444712	-0.643086	-1.80362	-1.71457	0.0678587	0.0428923	1	1	5.4	21.787	21.5414	21.8683	22.1669	22.0308	21.5696	21.3181	21.2764	21.6703	21.5101	21.1684	21.3523	21.7668	21.4527	22.0353	21.6696	21.2587	21.535	21.0939	20.9612	21.4339	21.3004	20.2596	20.8106
O75347;O75347-2	Tubulin-specific chaperone A	TBCA	3.14246	1.22063	6.53403	2.40315	0.048	0.0143429	3	3	21.3	18.5353	19.2717	19.2857	20.123	19.5767	18.7773	22.4979	22.1985	21.892	21.938	22.5858	23.3123	22.6004	22.6257	22.1246	22.3352	21.8008	21.6745	23.8969	24.2048	23.1902	23.1038	23.005	23.0844
O75368	SH3 domain-binding glutamic acid-rich-like protein	SH3BGRL	1.36278	1.53828	3.44506	5.03791	0.0306824	0.00493617	4	4	47.4	23.2075	23.0287	22.0259	22.4159	22.5957	22.6546	23.9155	24.029	23.9002	23.6956	24.2821	24.2824	23.2723	23.2051	22.994	23.0411	22.5093	22.8814	24.7982	24.7236	24.7576	24.2383	24.4523	24.1628
O75369-2;O75369-9;O75369;O75369-8;O75369-6;O75369-3;O75369-7;O75369-5;O75369-4	Filamin-B	FLNB	0.658961	0.812817	2.14996	3.36462	0.0472807	0.0102648	49	43	29.3	27.9384	27.6244	27.3224	27.1914	27.327	27.2169	28.0073	27.9594	27.9649	27.9964	28.303	28.3432	26.8776	26.9865	26.5398	27.0206	26.9784	26.5891	27.8937	27.8902	27.518	27.6897	27.3609	27.5165
O75390	Citrate synthase, mitochondrial	CS	0.0240873	0.533384	0.0452233	1.18406	0.959744	0.148045	2	2	4.3	21.6589	21.8323	20.8915	21.3065	20.8139	21.4258	21.96	22.0057	21.5778	21.1743	20.7565	20.5991	20.1456	19.9489	20.3032	19.6267	20.6386	20.8767	21.0271	21.3818	20.7059	20.9054	20.7155	20.0042
O75417	DNA polymerase theta	POLQ	-0.606154	-0.757285	-1.75477	-2.7249	0.0706544	0.0119591	1	1	0.7	23.6383	23.358	23.7335	24.0859	23.8997	23.6829	22.8686	22.9248	23.3749	23.729	23.1111	22.7528	25.0789	25.6267	25.1565	24.9891	25.2979	25.338	24.2819	24.0812	24.6961	24.583	24.659	24.6423
O75436;O75436-2	Vacuolar protein sorting-associated protein 26A	VPS26A	0.926058	0.610226	1.79825	1.85339	0.0680128	0.0323604	4	4	14.1	22.2652	22.2056	21.758	22.8194	21.9564	22.0495	23.5323	23.2249	22.4343	22.1716	23.5409	23.7064	21.962	21.2623	22.2188	19.4723	21.5097	20.9173	21.4696	21.9902	21.6188	22.2542	21.6888	21.9823
O75487-2;O75487	Glypican-4;Secreted glypican-4	GPC4	-0.420347	-0.169321	-1.28294	-0.916678	0.151074	0.28123	3	3	10.7	23.1568	23.6807	23.9451	23.6631	23.2542	23.538	23.4874	23.3302	23.3728	22.9765	23.0863	22.4627	22.764	22.393	22.4973	23.0094	22.5233	22.686	22.3123	22.3804	22.5774	22.5071	22.806	22.2737
O75509	Tumor necrosis factor receptor superfamily member 21	TNFRSF21	-0.216002	0.0697683	-1.11107	0.33378	0.204342	0.74824	4	4	7.2	24.4492	24.4094	24.4684	24.183	24.6643	24.4444	24.2337	24.1055	24.0132	24.2623	24.2005	24.5075	23.6359	23.3314	23.4852	23.2607	23.2624	23.2341	23.2845	23.2613	23.412	23.5565	23.7307	23.3835
O75531	Barrier-to-autointegration factor;Barrier-to-autointegration factor, N-terminally processed	BANF1	0.551535	1.3969	0.627532	5.83621	0.464867	0.00372414	3	3	48.3	23.5672	23.3407	22.2622	22.4271	23.4127	23.4873	24.0906	24.7742	22.1007	22.4375	24.2103	24.1931	23.8396	23.6094	23.917	23.7419	23.5258	23.8344	25.3438	25.0984	24.4179	25.3493	25.3651	25.275
O75643;O75643-2	U5 small nuclear ribonucleoprotein 200 kDa helicase	SNRNP200	1.22157	0.85012	2.19862	1.3679	0.0452488	0.0923628	4	4	2.1	20.906	20.467	20.9187	20.8288	20.4611	20.9845	21.0125	21.297	23.0012	21.1629	23.6468	21.7752	19.7353	19.4683	18.7186	19.9378	20.0898	19.8529	20.9015	22.0013	19.6469	20.5485	19.9659	19.8392
O75718	Cartilage-associated protein	CRTAP	-0.485601	0.24525	-1.87401	1.0208	0.0649468	0.219907	2	2	5.7	22.2585	22.0007	22.7308	22.382	22.1671	22.5778	21.792	21.5473	21.9188	21.9553	21.9997	21.9903	22.1526	21.5295	22.2606	22.0897	22.0016	22.5516	22.4715	22.2363	22.1366	22.3711	22.6854	22.1563
O75787-2;O75787	Renin receptor	ATP6AP2	-0.829304	-0.561581	-1.85575	-2.63217	0.0650824	0.0118937	10	10	37.4	25.2878	25.1901	25.8921	25.8756	26.1257	26.3428	24.8188	24.5999	25.4764	25.1746	24.8233	24.8454	25.4446	25.4163	25.4295	25.1416	25.6229	25.4729	24.8613	24.5213	24.9743	24.9129	24.9781	24.9104
O75822-3;O75822;O75822-2	Eukaryotic translation initiation factor 3 subunit J	EIF3J	1.68429	2.08975	3.76392	4.07921	0.0380741	0.00907143	2	2	9.1	19.2563	21.2558	21.0303	19.1907	21.4281	18.8478	21.5629	21.2393	21.5792	21.6749	22.6725	22.3858	18.6086	20.4026	18.7811	19.8457	20.1241	20.6504	22.4322	22.2006	21.696	21.529	21.6587	21.4345
O75828	Carbonyl reductase [NADPH] 3	CBR3	1.00898	1.55431	1.69952	2.48603	0.0752023	0.0131193	2	1	8.7	22.4701	21.9737	21.4433	21.5999	21.186	20.8711	22.3593	22.0343	22.0313	22.5713	23.1761	23.4259	22.37	18.5053	22.0191	22.0263	21.8841	21.7861	23.1574	23.3822	22.9468	23.0033	22.8106	22.6165
O75874	Isocitrate dehydrogenase [NADP] cytoplasmic	IDH1	0.849864	1.06117	2.25883	4.25505	0.0437683	0.00729167	14	14	45.2	25.7431	25.8103	24.9088	25.1636	25.492	25.4931	26.3415	26.1667	25.9298	26.0756	26.5978	26.5988	25.3671	25.4843	24.9619	25.0704	24.958	25.0499	26.2695	26.3701	26.0722	26.2696	25.9353	26.342
O75882-3;O75882-2;O75882	Attractin	ATRN	-0.659442	-0.490707	-2.08538	-1.99698	0.0513193	0.0251955	6	6	6.3	24.3481	24.1947	24.8828	25.0827	24.7625	24.4247	24.0417	23.9433	24.0705	24.029	23.7224	23.9317	24.8194	24.7333	24.4964	24.5696	24.4877	24.7409	23.9979	24.0693	23.8239	24.2037	24.4045	24.4039
O75954	Tetraspanin-9	TSPAN9	-0.385183	-0.654351	-1.11944	-0.901204	0.201693	0.291512	1	1	4.6	20.9036	21.2455	21.0238	21.2353	22.2694	21.3396	21.0249	21.1132	20.8701	21.0245	20.8264	20.847	19.2564	17.7091	18.7757	20.3646	19.153	21.2193	19.2635	18.8891	18.7444	19.6494	18.0389	17.9668
O76003	Glutaredoxin-3	GLRX3	0.941628	0.836404	2.08776	2.76885	0.0515359	0.0121064	6	6	22.7	23.8409	24.1125	22.5814	23.1924	22.9431	23.0867	24.1136	24.1413	24.3287	24.0895	24.1508	24.5828	23.4201	23.0749	23.0981	23.0682	22.5831	23.4956	24.2967	24.0518	23.5673	23.5865	24.1956	24.0605
O76061	Stanniocalcin-2	STC2	-1.20292	-1.05932	-3.27435	-2.43349	0.02896	0.0139583	4	4	26.8	25.337	25.0011	25.0939	25.5348	25.426	24.8103	23.5111	23.7233	24.6466	24.3473	23.8642	23.8932	26.6934	26.5819	27.2687	26.9752	27.382	27.4138	25.5855	25.6753	25.9772	25.7704	26.5643	26.3864
O76074-2;O76074	cGMP-specific 3,5-cyclic phosphodiesterase	PDE5A	1.08229	2.37438	2.48559	3.75746	0.0327763	0.00762025	4	4	6.4	22.4081	22.5981	22.8354	22.8966	22.4682	22.3712	22.8289	23.6758	24.4157	24.1291	23.9399	23.0816	19.8973	21.8754	18.9275	19.2687	19.3208	20.1176	22.2811	22.1135	22.0215	22.3257	22.7133	22.1985
O94760-2;O94760	N(G),N(G)-dimethylarginine dimethylaminohydrolase 1	DDAH1	0.745366	1.0641	1.07931	2.83515	0.214559	0.0110716	3	3	18.1	22.6209	22.6898	22.5219	19.0774	22.635	22.2245	22.6201	22.8578	22.8421	22.8247	22.6885	22.4083	22.9494	22.8752	22.353	22.4161	21.873	22.3017	23.805	23.6714	23.816	23.2974	23.2144	23.3488
O94985	Calsyntenin-1;Soluble Alc-alpha;CTF1-alpha	CLSTN1	-0.580505	-0.617182	-2.39912	-2.90351	0.0381851	0.0103222	26	2	32.9	29.0039	28.8457	29.1938	29.1689	28.7765	28.7429	28.3661	28.2801	28.448	28.5841	28.2657	28.3047	29.6747	29.7163	29.3474	29.3836	29.4066	29.4771	28.8104	28.7724	28.9756	28.9685	28.9035	28.8723
O94985-2	Calsyntenin-1;Soluble Alc-alpha;CTF1-alpha	CLSTN1	-0.638771	2.95048	-1.67526	2.96531	0.076	0.00980192	25	1	32.2	24.0429	24.0682	24.6966	24.5593	23.9214	23.7102	23.438	23.5337	23.713	23.8819	23.273	23.3264	19.9035	19.5462	18.2435	24.4115	24.7326	20.8754	24.4651	24.2905	24.1954	24.3907	24.1386	23.9354
O95084;O95084-2	Serine protease 23	PRSS23	-0.293699	-0.541342	-1.15507	-2.72215	0.188642	0.0119286	10	10	38.6	25.7156	25.5309	25.2207	25.2753	25.4825	25.2463	25.4367	25.2282	24.9033	25.1346	24.8605	25.1458	27.7603	27.832	27.6301	27.4894	27.5295	27.9122	27.1259	26.991	27.0571	27.1547	27.2335	27.3432
O95302;O95302-3	Peptidyl-prolyl cis-trans isomerase FKBP9	FKBP9	0.148512	0.488134	0.599593	1.6213	0.485537	0.0531812	5	5	9.6	24.3973	24.4664	24.585	24.1972	24.2037	23.9739	24.4039	24.5289	24.6406	24.5976	24.1739	24.3697	24.2517	23.7252	23.34	24.0003	23.2297	23.5854	24.0691	23.9172	24.3619	23.9623	24.2302	24.5205
O95336	6-phosphogluconolactonase	PGLS	0.976665	1.41488	3.12765	5.00608	0.0286829	0.00464	8	8	41.5	23.955	23.663	23.6894	23.784	23.7608	23.6944	24.8086	24.9634	24.285	24.3513	25.0747	24.9237	23.0627	22.9754	22.4212	23.0021	22.8364	23.3846	24.3711	24.8003	24.2497	24.5252	23.8465	24.3789
O95394;O95394-3;O95394-4	Phosphoacetylglucosamine mutase	PGM3	0.833912	1.46246	2.81917	2.9192	0.0338065	0.0104172	7	7	11.1	23.7835	23.4279	24.0575	24.0516	23.7858	23.9734	24.513	24.7562	24.3238	24.5841	24.926	24.98	22.7711	22.7566	21.8951	22.1747	21.9442	21.6426	24.1341	24.1971	23.8397	23.3498	23.0941	23.3444
O95399;O95399-2	Urotensin-2	UTS2	0.452342	0.818944	1.20611	2.52727	0.172481	0.0126682	1	1	6.5	24.9279	24.7984	24.4164	24.3737	24.0459	24.2336	25.3088	25.2293	24.8291	24.641	24.7421	24.7596	24.7141	24.6199	24.0403	24.3388	23.9643	23.9691	24.9188	25.1834	25.3564	25.1641	25.1292	24.8084
O95433;O95433-2	Activator of 90 kDa heat shock protein ATPase homolog 1	AHSA1	1.32111	0.732884	2.18048	3.2578	0.0459681	0.00948988	4	4	17.8	23.3836	19.6301	22.529	22.7996	22.3831	23.5385	23.1882	24.3857	23.3877	23.092	24.4706	23.6662	23.1812	22.8575	23.2832	22.8772	23.5114	23.2867	23.771	24.0179	24.0389	23.9088	23.8029	23.855
O95445-2;O95445	Apolipoprotein M	APOM	-1.12061	-0.712498	-1.52841	-2.2566	0.0999367	0.0163433	1	1	6	21.3017	21.2974	23.2404	23.245	21.736	21.9569	20.7685	21.0836	21.43	21.5507	20.5792	20.6419	21.5351	21.456	21.9372	21.8703	21.6734	21.9179	21.1719	21.391	21.1664	21.0257	20.7815	20.5783
O95450-2;O95450	A disintegrin and metalloproteinase with thrombospondin motifs 2	ADAMTS2	-1.04472	-0.732984	-4.04434	-2.96584	0.038625	0.00983333	3	3	9.4	23.9048	23.4051	23.7724	23.3979	23.5432	23.3099	22.8227	22.6479	21.6415	22.8477	22.6241	22.4812	24.3918	24.9196	24.1331	24.3337	24.3995	24.7712	23.8479	23.9329	23.7544	23.6842	23.7706	23.5609
O95497	Pantetheinase	VNN1	-0.62608	1.03822	-1.14883	1.21853	0.189879	0.137329	2	2	5.5	23.1488	24.1697	23.5728	23.1645	24.3724	24.1908	23.6203	23.5299	24.223	22.6065	21.9812	22.9014	23.624	23.165	24.0616	24.5493	26.3177	25.015	24.9028	24.7093	26.0645	25.9833	25.4932	25.8087
O95498-3;O95498-4;O95498-2;O95498-6;O95498	Vascular non-inflammatory molecule 2	VNN2	-1.15839	-0.449574	-0.829154	-0.931579	0.33457	0.271479	1	1	7.3	19.1666	18.3375	22.9387	23.1536	20.2096	22.8219	19.3024	20.9301	19.5534	21.2443	19.8656	18.7818	21.8893	21.8791	23.3514	23.0474	22.5721	22.5992	21.8551	22.2302	22.2778	22.1089	22.1709	21.9981
O95633-2;O95633	Follistatin-related protein 3	FSTL3	-0.377382	-2.40037	-0.956022	-2.83004	0.264198	0.01104	4	4	23.2	21.5144	22.3578	20.7461	23.5592	23.1147	21.7242	22.8686	20.9621	22.9228	19.6648	20.7679	23.5659	24.2237	24.1068	25.069	25.6367	25.3338	25.1484	21.779	21.524	22.2223	22.0297	24.6741	22.887
O95747	Serine/threonine-protein kinase OSR1	OXSR1	1.62478	0.299929	3.14081	1.11628	0.0294	0.173727	1	1	1.5	20.1901	18.5416	20.2801	19.9785	20.1682	17.7736	20.6561	20.6041	21.5513	21.119	21.9064	20.8439	19.7583	19.6477	19.6012	19.9165	19.601	19.5338	20.3222	20.2519	19.6703	19.8573	19.9379	19.8185
O95777	U6 snRNA-associated Sm-like protein LSm8	LSM8	2.39439	0.738262	4.01427	2.78816	0.0343333	0.0110678	1	1	16.7	18.8789	20.211	18.2735	18.8982	18.5551	18.3197	20.7223	21.0659	20.8968	20.8971	22.1649	21.7558	20.68	20.8961	20.6657	20.9345	20.6096	20.5516	21.7818	21.6836	21.2935	21.5667	21.3119	21.1297
O95782-2;O95782	AP-2 complex subunit alpha-1	AP2A1	0.626565	0.988836	1.69288	3.37314	0.0755284	0.00986047	7	7	7.3	23.7443	24.035	22.8685	23.1014	23.3956	23.5413	23.8959	24.1362	24.0642	23.9288	24.1625	24.258	22.786	22.4199	22.4379	22.8832	22.2036	22.4485	23.7453	23.8535	23.3002	23.1677	23.5158	23.5296
O95816;O95816-2	BAG family molecular chaperone regulator 2	BAG2	-1.27752	1.33852	-1.62453	2.78011	0.0829131	0.0119245	2	2	9	21.7543	19.2417	21.1505	21.7816	19.0939	21.7435	18.6661	21.7844	18.8271	17.8283	19.8102	20.1843	21.3387	21.1533	21.2856	20.7936	21.0449	20.9692	23.2075	22.9506	21.8165	23.0749	21.6181	21.9487
O95817	BAG family molecular chaperone regulator 3	BAG3	1.04529	1.26591	1.22462	2.29192	0.168415	0.0154026	2	2	5.4	21.2456	21.9365	19.3716	19.5999	19.1051	19.3408	21.5994	20.9858	21.6359	20.6061	21.2905	20.7537	20.9253	20.8598	20.5567	18.5906	19.0518	20.5017	21.5131	21.6811	21.6522	21.2917	21.0851	20.8583
O95965;O95965-2;O95965-3	Integrin beta-like protein 1	ITGBL1	-0.951944	-1.09234	-3.26653	-1.48496	0.0293333	0.0704731	2	2	6.3	22.7836	22.994	22.4184	23.3821	23.2269	22.5522	22.0194	21.9596	22.4834	22.0075	21.6918	21.4838	22.3286	22.366	21.8874	21.7694	22.5145	21.7695	21.7159	21.3652	21.7648	21.6695	18.3952	21.1705
O95967	EGF-containing fibulin-like extracellular matrix protein 2	EFEMP2	-0.921551	-0.571454	-5.83085	-3.89332	0.024	0.00826866	13	13	45.1	27.8222	27.7305	27.8376	27.8472	27.9745	27.7811	26.9102	26.8299	26.9047	27.1149	26.7708	26.9333	28.0784	28.0896	27.9512	28.0428	28.129	28.1167	27.4472	27.4369	27.4185	27.6014	27.4935	27.5813
O95980	Reversion-inducing cysteine-rich protein with Kazal motifs	RECK	-1.44875	-0.838544	-2.43427	-2.64752	0.0349259	0.0119515	2	2	2.9	21.7827	22.5812	22.6825	22.014	22.7252	23.1557	22.2166	21.5981	21.5488	19.9067	20.6805	20.2982	23.3918	23.2453	22.7424	23.064	22.7378	22.7783	21.9662	21.9867	22.5138	22.3341	22.1557	21.9717
P00325;P00325-2;P07327;P00326	Alcohol dehydrogenase 1B;Alcohol dehydrogenase 1A;Alcohol dehydrogenase 1C	ADH1B;ADH1A;ADH1C	0.706261	1.32928	1.51937	3.27137	0.100959	0.00936667	12	12	38.7	26.4376	26.4535	25.5906	25.0704	25.7572	25.7026	26.3909	26.5365	26.2156	26.3955	26.8023	26.9086	24.1651	24.1096	24.1453	23.5104	22.8584	23.6016	25.4008	25.2154	25.0902	25.088	25.1455	24.4262
P00338;P00338-3;P00338-4;P00338-5;P00338-2	L-lactate dehydrogenase A chain	LDHA	0.956532	1.02974	4.01566	3.86722	0.0353143	0.00802899	12	11	43.4	29.0354	28.8804	28.7195	28.6453	28.889	28.7353	29.8532	29.864	29.5992	29.5013	29.9404	29.886	27.9063	27.9089	27.6039	27.6693	27.573	27.8783	29.0392	29.0584	28.8025	28.7289	28.5214	28.5678
P00390-5;P00390-4;P00390-2;P00390-3;P00390	Glutathione reductase, mitochondrial	GSR	0.563431	0.607991	1.13099	3.0063	0.19636	0.0101589	5	5	15.9	24.9842	25.1154	24.0147	24.2332	24.1237	24.5739	25.0505	24.5516	24.5968	24.9482	25.5584	25.7201	24.1427	23.929	23.8755	24.0363	24.0049	23.8508	24.827	24.6419	24.7567	24.4583	24.5364	24.2669
P00441	Superoxide dismutase [Cu-Zn]	SOD1	0.780933	1.08135	1.35418	2.71633	0.130573	0.011838	4	4	39	25.6687	25.8367	24.3366	24.1575	25.1692	24.9081	25.9517	26.037	26.0277	24.7786	26.0423	25.9251	25.7336	25.8441	25.2861	25.601	26.1626	24.4789	26.3984	26.0342	26.5447	26.4108	26.9259	27.2804
P00491	Purine nucleoside phosphorylase	PNP	1.12349	0.467047	1.52027	1.25927	0.101099	0.124142	3	3	10.4	20.2951	21.0076	17.5567	19.9278	19.7668	19.8189	20.8827	21.0699	19.3028	21.1839	21.5571	21.1175	20.8165	20.535	20.3438	20.6376	20.372	19.4202	20.9886	20.891	21.1001	20.8415	20.3356	20.7704
P00492	Hypoxanthine-guanine phosphoribosyltransferase	HPRT1	0.299346	0.938332	0.76211	2.4435	0.369915	0.0137286	4	4	20.2	22.2934	22.3634	22.203	21.6905	22.2159	22.7285	22.5385	22.6089	22.2185	21.9977	23.1316	22.7955	21.7298	22.1892	21.2327	21.106	20.4774	22.0991	22.4566	22.6046	22.3005	22.8469	22.0466	22.2091
P00558;P00558-2	Phosphoglycerate kinase 1	PGK1	0.787107	1.01969	2.38914	3.14562	0.0387566	0.00922182	16	16	52.5	28.8107	28.7842	28.186	28.2752	28.2625	28.3051	29.2425	29.1892	28.9273	29.0406	29.5147	29.4322	28.553	28.6388	28.1986	28.2323	28.1172	28.1815	29.6043	29.6595	29.38	29.3471	29.0116	29.0372
P00736	Complement C1r subcomponent;Complement C1r subcomponent heavy chain;Complement C1r subcomponent light chain	C1R	-0.605817	-0.471717	-3.15906	-1.53581	0.0298983	0.0614238	29	29	53.3	32.3489	32.3802	32.392	32.3205	32.4341	32.3283	31.8967	31.8663	31.8643	31.778	31.6337	31.5302	32.6832	32.6451	32.6578	32.5367	32.5228	32.4248	31.7455	31.7467	32.1448	32.1332	32.4404	32.4295
P00742	Coagulation factor X;Factor X light chain;Factor X heavy chain;Activated factor Xa heavy chain	F10	-2.68289	-0.731889	-1.66336	-3.50763	0.0774278	0.00768254	4	4	8.4	19.7375	20.1458	24.4782	24.4648	24.0072	23.9398	23.4151	18.7183	20.5716	18.936	19.6058	19.4293	25.2808	25.3672	25.3237	25.1083	25.3667	25.156	24.2491	24.4317	24.7128	24.6792	24.6372	24.5013
P00746	Complement factor D	CFD	-0.846865	-0.645084	-4.03348	-2.39848	0.0363529	0.0143136	10	10	53.8	29.4373	29.2991	29.5973	29.7535	29.5592	29.3453	28.7367	28.7992	28.6807	28.568	28.6811	28.4449	30.8414	30.7787	30.3261	30.5512	30.4584	30.6796	29.7682	29.7659	29.8324	29.9866	30.2057	30.2062
P00749-2;P00749	Urokinase-type plasminogen activator;Urokinase-type plasminogen activator long chain A;Urokinase-type plasminogen activator short chain A;Urokinase-type plasminogen activator chain B	PLAU	-0.757483	-0.267822	-3.58158	-0.834469	0.0294247	0.332069	11	11	35	26.3704	26.5721	26.8452	26.704	26.7129	26.486	25.7173	25.9518	26.1003	25.8723	25.6109	25.8932	28.2532	28.1386	27.7318	27.6581	27.7051	27.5985	27.353	27.3032	27.7513	27.8329	27.6766	27.5613
P00750;P00750-3;P00750-4	Tissue-type plasminogen activator;Tissue-type plasminogen activator chain A;Tissue-type plasminogen activator chain B	PLAT	-0.19805	-0.451769	-0.556136	-1.06691	0.520329	0.196979	16	16	41.8	27.2415	27.3542	27.8059	27.8966	28.0321	27.9794	27.6754	27.7344	27.5731	27.6442	27.3155	27.1788	28.0321	27.8476	27.5421	27.5029	27.5006	27.2234	26.7918	26.5846	27.1179	27.1711	27.5675	27.7052
P00751;P00751-2	Complement factor B;Complement factor B Ba fragment;Complement factor B Bb fragment	CFB	0.511357	1.67513	2.89368	1.41641	0.0313412	0.0825	4	4	6.3	22.9415	22.8887	22.307	23.3324	22.3683	22.9885	23.1572	23.5518	23.3556	23.334	23.2447	23.2513	22.7694	22.8865	19.3095	20.4663	23.4672	23.0364	24.1304	24.0724	23.3551	23.2797	23.4842	23.6644
P01019	Angiotensinogen;Angiotensin-1;Angiotensin-2;Angiotensin-3;Angiotensin-4;Angiotensin 1-9;Angiotensin 1-7;Angiotensin 1-5;Angiotensin 1-4	AGT	-1.42543	-0.968154	-2.69383	-3.97665	0.0364771	0.00893548	10	10	26.6	23.9442	23.7585	25.0624	25.4331	24.1163	25.0957	22.8314	22.8752	23.3806	23.259	23.7948	22.7167	28.1196	28.1453	28.0964	28.173	28.0519	28.2783	26.8403	26.9705	27.383	27.0779	27.482	27.3018
P01023	Alpha-2-macroglobulin	A2M	-2.36301	0.711641	-5.44293	2.77759	0.03	0.0118606	32	26	31.5	23.7994	22.9344	24.1764	24.3305	24.6683	24.1828	20.5855	22.7501	22.6539	20.4156	21.3904	22.1182	27.5833	27.4096	27.5873	27.0989	27.5479	27.2364	27.9025	27.7854	28.2193	28.1134	28.4428	28.2696
P01024	Complement C3;Complement C3 beta chain;C3-beta-c;Complement C3 alpha chain;C3a anaphylatoxin;Acylation stimulating protein;Complement C3b alpha chain;Complement C3c alpha chain fragment 1;Complement C3dg fragment;Complement C3g fragment;Complement C3d fragment;Complement C3f fragment;Complement C3c alpha chain fragment 2	C3	-0.187269	-0.915786	-0.426115	-3.39795	0.627344	0.00959615	33	26	26.5	26.1255	26.0684	26.3444	26.3893	26.3419	26.5416	25.8366	26.177	26.4261	24.8078	27.548	25.8919	29.847	29.7271	30.0127	29.622	30.0295	30.2859	29.0051	29.1596	28.9298	28.6059	29.0898	29.2394
P01033	Metalloproteinase inhibitor 1	TIMP1	-0.68911	-0.570429	-4.29603	-2.13524	0.0483478	0.020525	7	7	54.1	29.6714	29.4449	29.5397	29.5131	29.7321	29.5971	29.0142	28.8355	28.9605	28.9378	28.7244	28.8913	30.939	30.9996	30.8639	30.7835	30.8576	30.9443	30.1705	29.8497	30.2234	30.6413	30.5079	30.5725
P01034	Cystatin-C	CST3	-0.729871	-0.670162	-4.14243	-3.11495	0.0412	0.00902491	6	6	41.8	27.9674	27.7069	27.9748	28.064	27.6036	27.9655	27.3278	27.0821	27.268	26.9785	26.9652	27.2813	29.1773	29.2566	29.1196	28.9111	29.0473	29.0556	28.2729	28.2539	28.5543	28.6428	28.4216	28.401
P01130-2;P01130-3;P01130-6;P01130-4;P01130-5;P01130	Low-density lipoprotein receptor	LDLR	-0.51693	-1.10332	-1.18156	-0.794272	0.180163	0.361722	2	2	3.8	22.1228	22.1484	22.4041	22.2253	21.9145	22.1824	21.7541	21.8572	22.2718	21.9751	20.2085	21.8294	22.3996	22.2969	22.0411	21.933	20.0661	17.0352	21.0548	19.9024	20.7316	19.4678	18.8561	19.1393
P01137	Transforming growth factor beta-1;Latency-associated peptide	TGFB1	-0.587772	0.121546	-1.11495	0.194522	0.202921	0.853981	1	1	3.3	21.7278	19.1981	21.7909	18.403	21.4759	19.992	21.6048	19.3139	19.3339	18.9353	19.6595	20.2138	22.0472	21.7405	22.0592	21.7662	21.8589	19.115	21.9011	20.2877	21.8502	21.7341	21.9323	21.6109
P01344;P01344-3;P01344-2	Insulin-like growth factor II;Insulin-like growth factor II;Insulin-like growth factor II Ala-25 Del;Preptin	IGF2	-0.813964	-0.458349	-3.2934	-1.1488	0.0285714	0.158081	5	5	28.3	28.2327	28.2898	28.6886	28.8116	28.6101	28.4943	27.7975	27.7717	27.5946	27.7455	27.6903	27.6438	29.617	29.5464	29.5116	29.7757	28.8542	29.0178	28.6763	28.4019	29.129	29.1717	29.0767	29.117
P01834;P0DOX7	Ig kappa chain C region	IGKC	-0.658744	-5.1847	-0.745315	-21.3121	0.380031	0	2	2	35.5	20.7425	18.4604	19.8372	19.6514	17.7562	19.2335	19.2065	18.628	17.4233	17.2347	20.2851	18.951	24.9336	25.1834	25.2261	25.3195	25.2137	24.9178	19.4365	20.9104	19.9523	19.902	20.7294	18.7553
P01891;P30453;P30457;P30456;P30450;P18462	HLA class I histocompatibility antigen, A-68 alpha chain;HLA class I histocompatibility antigen, A-34 alpha chain;HLA class I histocompatibility antigen, A-66 alpha chain;HLA class I histocompatibility antigen, A-43 alpha chain;HLA class I histocompatibility antigen, A-26 alpha chain;HLA class I histocompatibility antigen, A-25 alpha chain	HLA-A	-0.0499852	0.342732	-0.136407	0.314553	0.878411	0.766839	5	1	20.3	23.8004	24.7805	25.0521	25.0552	24.9307	25.191	24.6957	25.101	24.6515	24.648	24.6615	24.7522	19.9443	24.4646	24.2957	20.6773	24.1351	24.5929	23.7332	20.1046	23.7911	24.3815	24.2665	23.8891
P02452	Collagen alpha-1(I) chain	COL1A1	0.0409253	0.401872	0.180971	2.18391	0.840863	0.019539	53	51	59.6	34.3745	34.3622	34.5479	34.4665	34.2285	34.3923	34.5037	34.4857	34.5521	34.6358	34.2235	34.2166	33.9137	33.9904	33.8428	33.7961	33.6834	33.6873	34.0969	34.2112	34.2769	34.2455	34.2527	34.2418
P02461;P02461-2	Collagen alpha-1(III) chain	COL3A1	0.364189	0.735207	1.73961	4.0719	0.0719332	0.00883478	61	46	56.5	33.5732	33.5345	33.5738	33.5205	33.5377	33.44	33.9847	33.9553	34.0056	34.0548	33.7011	33.6633	32.5347	32.5398	32.4885	32.5735	32.3163	32.3928	33.1306	33.0804	33.2068	33.2667	33.2775	33.2947
P02462;P02462-2	Collagen alpha-1(IV) chain;Arresten	COL4A1	-0.272675	0.439369	-0.690398	1.02861	0.417946	0.216106	10	8	11.5	27.8004	27.8442	27.0432	27.3678	27.9694	28.1776	27.806	27.6108	27.4542	27.0222	27.209	27.4644	26.9721	26.8787	27.5814	27.1828	27.6166	27.014	27.2078	27.0316	27.717	27.6495	28.1665	28.1095
P02545;P02545-3;P02545-6;P02545-2;P02545-5;P02545-4	Prelamin-A/C;Lamin-A/C	LMNA	1.11094	0.944899	2.6297	1.87908	0.0366885	0.0307868	31	31	45.6	28.4772	28.4804	28.0785	28.159	28.1244	27.8799	29.168	29.0582	28.8069	29.0725	29.8313	29.928	27.7702	27.8356	27.7135	27.6118	27.6686	27.6774	29.4149	29.4742	28.3796	28.4054	28.1408	28.1314
P02649	Apolipoprotein E	APOE	-0.679518	-0.788891	-1.9273	-3.72827	0.0608746	0.00725301	15	13	56.2	30.4491	30.4597	31.1958	31.1262	31.0118	31.0967	30.2897	30.1734	30.3703	30.4582	29.9686	30.0021	29.9425	29.8313	29.985	29.9859	29.841	29.8291	28.9244	28.9468	29.1005	29.1282	29.3203	29.2612
P02751;P02751-3;P02751-15;P02751-8;P02751-17;P02751-7;P02751-14;P02751-11;P02751-9;P02751-6;P02751-12;P02751-4	Fibronectin;Anastellin;Ugl-Y1;Ugl-Y2;Ugl-Y3	FN1	-0.486191	-0.697021	-2.16522	-3.1847	0.0469596	0.00924242	99	6	59.3	36.0671	35.9815	36.1807	36.2326	36.2236	36.2621	35.7358	35.6907	35.812	35.845	35.49	35.4568	35.7626	35.8037	35.6158	35.5888	35.5302	35.6604	34.7866	34.8151	34.9363	34.9404	35.1788	35.1224
P02753	Retinol-binding protein 4;Plasma retinol-binding protein(1-182);Plasma retinol-binding protein(1-181);Plasma retinol-binding protein(1-179);Plasma retinol-binding protein(1-176)	RBP4	0.73989	-1.01304	0.661607	-1.60123	0.439884	0.0557025	4	4	21.4	18.2486	22.8826	23.1014	22.9755	24.1371	23.5672	22.8585	23.6859	24.0687	23.1824	22.7592	22.797	24.3331	24.0885	24.707	24.9752	25.0723	25.1643	24.3863	23.5584	22.2346	23.3965	24.1443	24.5421
P02765	Alpha-2-HS-glycoprotein;Alpha-2-HS-glycoprotein chain A;Alpha-2-HS-glycoprotein chain B	AHSG	-1.4359	0.386353	-0.763878	0.406345	0.370115	0.683684	3	1	6.3	25.621	25.4683	24.1692	23.6064	19.2247	20.6841	19.2589	21.674	22.4993	22.8333	22.2382	21.6544	22.776	22.9954	23.3468	23.4722	23.1858	24.0651	23.8832	23.7965	25.0261	25.0498	22.2712	22.1326
P02771	Alpha-fetoprotein	AFP	-1.41412	0.0179628	-2.58709	0.0434298	0.0344308	0.970429	5	2	10.8	21.3432	21.1168	22.0629	22.2061	20.7932	20.8673	20.3049	20.5293	19.4805	20.2673	19.388	19.9349	21.254	21.6219	21.9621	21.9288	21.9659	21.8829	22.1686	22.0827	21.6573	22.2907	21.2703	21.2538
P02786	Transferrin receptor protein 1;Transferrin receptor protein 1, serum form	TFRC	-0.249087	-0.201394	-0.921763	-0.724987	0.278622	0.414615	3	3	4.2	21.5035	21.7846	21.9714	22.022	21.5111	21.8751	21.6878	21.0967	21.864	21.7122	21.2286	21.5839	21.9427	21.9213	22.3116	21.18	22.0742	21.9678	21.1575	21.6567	21.7506	21.722	22.1778	21.7247
P02787	Serotransferrin	TF	-0.542823	-0.417552	-1.38917	-2.71047	0.12281	0.0118081	26	26	47.1	28.628	28.658	29.0037	29.0472	28.6951	28.6292	28.2313	28.14	28.677	28.7459	27.8695	27.7405	28.9187	29.0101	29.0095	29.1085	28.9672	29.0521	28.4833	28.664	28.7084	28.6562	28.528	28.5208
P02792	Ferritin light chain	FTL	0.815362	1.49747	2.16554	4.83265	0.0470652	0.0077931	5	5	39.4	25.7639	25.5223	24.9036	25.0175	25.3285	25.0416	26.2647	25.9636	25.6865	25.7787	26.3808	26.3954	25.9457	25.8979	25.3076	25.4495	25.2071	25.498	27.242	27.1496	27.0103	27.1633	26.9017	26.8237
P02794	Ferritin heavy chain;Ferritin heavy chain, N-terminally processed	FTH1	0.72374	1.18732	2.1959	3.47586	0.0453958	0.0086875	6	6	46.4	25.9856	26.0573	25.5502	25.8394	25.5964	25.4896	26.3785	26.3501	26.0324	26.4377	26.8714	26.7909	26.2965	26.3038	26.0876	25.9018	25.8179	25.6265	27.3657	27.3805	27.3955	27.3288	26.8515	26.8361
P03956	Interstitial collagenase;22 kDa interstitial collagenase;27 kDa interstitial collagenase	MMP1	-0.164949	0.0949122	-0.173955	0.263286	0.845818	0.806681	5	5	11.1	19.0831	19.9446	22.1138	22.5421	22.5902	19.1805	20.76	20.926	20.832	21.3842	19.3533	21.209	24.4631	24.5439	24.1774	23.5775	24.5136	23.4224	23.983	23.9156	24.4931	24.5792	24.0778	24.2187
P04004	Vitronectin;Vitronectin V65 subunit;Vitronectin V10 subunit;Somatomedin-B	VTN	0.444216	-1.13504	0.86058	-1.54952	0.31377	0.0602574	2	1	6.3	19.3048	20.995	17.8668	19.9896	18.2693	20.9852	19.53	19.6753	19.4972	20.6713	20.606	20.0962	21.2129	21.8307	21.0175	18.436	21.6054	21.1403	21.088	19.2772	19.8535	19.6705	18.7303	19.8131
P04075;P04075-2	Fructose-bisphosphate aldolase A	ALDOA	0.739483	1.0221	1.88424	4.07884	0.0657033	0.00899115	18	16	72.3	29.2578	29.1907	28.4235	28.491	28.4332	28.461	29.4478	29.4575	29.1959	29.2175	29.6206	29.755	29.015	29.1409	28.7715	28.7067	28.7477	28.7984	30.0966	30.0743	29.8619	29.8224	29.7637	29.6938
P04080	Cystatin-B	CSTB	0.976801	0.624264	2.66458	2.04121	0.0365614	0.0237268	5	5	77.6	25.2011	25.3208	24.6674	24.3909	24.6535	24.7065	25.826	25.7744	25.3906	25.7041	25.9729	26.133	26.7409	26.6909	26.4259	26.4479	26.3955	26.4656	27.4672	27.4849	27.063	27.2125	26.8551	26.8295
P04083	Annexin A1	ANXA1	0.696829	0.749987	1.67632	2.61082	0.0763266	0.0120766	19	19	66.2	28.3667	28.3038	27.6529	27.5176	27.3068	27.6117	28.3669	28.4103	28.1548	28.4092	28.7908	28.8084	28.2309	28.0823	27.8118	27.8822	27.8651	27.9981	29.0111	28.9985	28.8458	28.633	28.4721	28.4097
P04156-2;P04156	Major prion protein	PRNP	-0.586808	-0.330899	-1.75978	-1.78868	0.0702681	0.0375562	1	1	4.9	25.2106	25.7707	25.4691	25.6543	25.8504	25.9784	24.6898	24.8239	25.1413	25.7032	25.1683	24.8863	26.2117	26.3513	26.3677	26.0412	26.044	26.169	25.9633	25.9257	26.0036	25.8459	25.6904	25.7706
P04179-3;P04179-4;P04179;P04179-2	Superoxide dismutase [Mn], mitochondrial	SOD2	0.784559	0.545127	0.805175	1.39772	0.345803	0.086339	3	3	26.5	23.3467	23.0513	21.9673	22.038	21.7649	18.878	23.1032	23.1895	22.1135	22.6697	22.5362	22.1415	23.9147	23.6766	23.5743	23.3797	23.1543	22.8358	24.2315	24.115	24.2304	23.9818	23.558	23.6894
P04216	Thy-1 membrane glycoprotein	THY1	0.159066	1.04945	0.25582	1.1304	0.772617	0.166294	3	3	24.2	23.6723	23.6894	25.3397	25.3994	25.302	24.706	25.3782	24.1122	25.4383	24.632	25.2584	24.2442	22.3441	21.9966	21.9797	20.0729	19.3534	19.5513	20.7308	22.3723	20.7737	22.8803	21.793	23.0446
P04259	Keratin, type II cytoskeletal 6B	KRT6B	-0.00879224	-4.82673	-0.0117831	-8.56403	0.988555	0	29	1	45.6	27.9406	27.5872	26.0744	25.5731	27.7564	27.6147	26.6464	27.4273	26.7749	27.0109	26.9157	27.7183	30.0478	30.1844	30.0431	29.8631	29.9873	30.355	24.8597	24.5296	25.9191	26.4078	24.8705	24.9335
P04279;P04279-2	Semenogelin-1;Alpha-inhibin-92;Alpha-inhibin-31;Seminal basic protein	SEMG1	-1.49754	-3.77857	-1.15771	-1.15538	0.187933	0.155762	8	7	23.8	20.9351	19.0197	17.3924	20.5639	15.4907	18.845	16.7304	21.0562	16.2588	15.7834	16.7889	16.6439	18.0313	17.1766	17.9882	18.909	27.3914	27.1519	15.9163	15.9297	18.1512	17.9498	16.1863	19.8437
P04406;P04406-2	Glyceraldehyde-3-phosphate dehydrogenase	GAPDH	0.750145	1.01802	1.80568	3.15659	0.0678839	0.00928938	15	15	63	31.2452	31.2218	30.5067	30.5244	30.495	30.5276	31.5312	31.535	31.1832	31.0874	31.9189	31.7659	30.7949	30.7266	30.5576	30.45	30.3492	30.5225	31.953	31.964	31.5248	31.5114	31.2716	31.2841
P04632	Calpain small subunit 1	CAPNS1	1.4048	1.20828	2.51179	1.38091	0.0335808	0.0899712	6	6	31.3	23.8721	24.6177	23.2884	23.1699	23.3284	23.219	24.677	24.5698	24.682	24.7536	25.612	25.63	22.9604	23.028	18.8494	23.1189	22.6376	22.9284	24.7545	23.9269	23.002	22.9394	23.0286	23.1211
P04792	Heat shock protein beta-1	HSPB1	0.615457	-0.171307	1.44655	-0.7366	0.11233	0.406339	7	7	48.8	25.6217	25.8108	25.1587	25.141	25.428	25.3797	26.275	26.1988	25.5032	25.4644	26.5005	26.2907	27.122	27.1583	26.7777	27.1147	26.9	27.05	27.0601	27.0784	26.8274	26.7981	26.6633	26.6675
P05067-11;P05067-8;P05067;P05067-7;P05067-9;P05067-4;P05067-6;P05067-3;P05067-5;P05067-10	Amyloid beta A4 protein;N-APP;Soluble APP-alpha;Soluble APP-beta;C99;Beta-amyloid protein 42;Beta-amyloid protein 40;C83;P3(42);P3(40);C80;Gamma-secretase C-terminal fragment 59;Gamma-secretase C-terminal fragment 57;Gamma-secretase C-terminal fragment 50;C31	APP	-0.434788	-0.745991	-2.07486	-2.75009	0.0513183	0.0119162	15	15	30	28.7728	28.5715	28.8957	28.8384	28.6862	28.6145	28.3517	28.2243	28.4096	28.4824	28.1378	28.1646	29.1625	29.2181	28.6576	28.7921	28.8832	28.8398	27.9196	28.0354	28.3724	28.2112	28.2978	28.2409
P05109	Protein S100-A8;Protein S100-A8, N-terminally processed	S100A8	0.430136	-4.18592	0.594599	-6.80577	0.489621	0.00675	3	3	31.2	25.1179	25.0183	23.4536	23.2843	25.1494	25.1247	24.4522	24.6565	25.3953	25.3278	24.9012	24.9961	26.9492	27.0628	27.6666	27.5433	27.5304	27.1936	22.5085	22.0447	24.0185	23.8897	22.9423	23.4266
P05121;P05121-2	Plasminogen activator inhibitor 1	SERPINE1	-0.879552	-1.14046	-1.71915	-6.2287	0.0731028	0.00469565	15	15	50.7	26.8071	26.7549	27.7394	27.6783	27.807	27.7356	26.458	26.3782	27.0112	27.0637	26.1556	26.1785	28.618	28.8226	28.5037	28.559	28.7794	28.8372	27.4686	27.582	27.4982	27.6531	27.5811	27.494
P05155-2;P05155;P05155-3	Plasma protease C1 inhibitor	SERPING1	-0.533887	-0.510394	-2.2035	-2.83784	0.0453428	0.0111034	11	10	25.9	28.2083	28.0317	28.5638	28.3753	28.5142	28.5859	27.8116	27.9171	27.945	27.9099	27.7963	27.6961	28.0602	28.1888	28.1029	28.2498	27.7946	28.1109	27.4089	27.5821	27.5715	27.599	27.5382	27.7452
P05198	Eukaryotic translation initiation factor 2 subunit 1	EIF2S1	1.5335	1.24233	2.84973	2.63128	0.0321573	0.0118651	9	9	31.7	24.5467	23.7395	23.4472	23.3628	23.0574	23.1681	25.0158	24.7964	24.6322	24.6852	25.5963	25.7968	23.8502	23.8667	23.6349	23.7713	23.4405	23.4728	25.4545	25.3465	25.1472	25.0867	24.0223	24.4332
P05231	Interleukin-6	IL6	1.04951	1.29688	1.74502	2.15144	0.0720122	0.0204452	2	2	8.5	19.2351	19.0614	16.7633	18.4306	19.5031	18.5164	19.443	19.7521	20.3763	19.1854	20.5678	18.4823	20.3444	19.9805	19.61	18.5203	18.9732	18.0811	20.0731	20.5034	20.6642	20.4648	20.6251	20.9602
P05386;P05386-2	60S acidic ribosomal protein P1	RPLP1	0.386419	-0.262094	0.48548	-0.145978	0.578525	0.896363	2	1	28.9	22.2703	22.5096	21.9365	22.0189	23.1702	24.0226	23.6821	23.6347	22.052	22.057	23.3406	23.4804	23.6085	23.4751	23.1782	18.4125	18.9313	19.8654	23.7599	22.8153	19.9199	20.6281	18.8762	19.899
P05387	60S acidic ribosomal protein P2	RPLP2	1.10883	1.19834	2.06	3.64046	0.0515041	0.00820339	6	5	85.2	25.7862	25.3778	24.2752	24.7577	24.2874	25.4264	26.5973	26.074	25.7962	25.1778	26.5632	26.355	26.1595	26.3841	26.3156	26.0539	25.9358	25.7222	27.2694	27.46	27.705	27.4393	26.8176	27.0698
P05388;P05388-2;Q8NHW5	60S acidic ribosomal protein P0;60S acidic ribosomal protein P0-like	RPLP0;RPLP0P6	0.680832	0.985661	2.72379	3.72894	0.0357885	0.00729697	9	9	42	26.0356	25.8722	25.5126	25.7869	25.7558	25.7564	26.4661	26.3937	26.356	26.2036	26.6195	26.7655	25.3526	25.2777	24.7038	24.8865	25.0293	25.2122	26.1371	26.2408	26.0593	25.9309	25.9208	26.0873
P05452	Tetranectin	CLEC3B	-0.61844	-0.241158	-1.53802	-0.417857	0.0982593	0.673548	5	2	34.7	23.3366	24.1667	23.5536	23.9735	24.2792	24.1058	23.7833	23.5273	23.7317	23.1208	22.5882	22.9535	26.1259	26.0455	25.4874	23.5287	25.6905	25.6639	25.3112	25.1902	25.1773	25.3094	24.9261	25.1807
P05455	Lupus La protein	SSB	1.15917	1.38291	1.82571	3.88609	0.0663137	0.00820741	10	10	24.5	25.3658	25.1527	23.7722	23.647	23.9355	24.6607	25.6403	25.4167	25.0463	25.181	26.0421	26.1626	24.5774	24.9255	24.2896	24.1488	24.0618	23.9532	25.9175	26.0091	25.6155	25.4864	25.6797	25.5456
P05556;P05556-2;P05556-5;P05556-4;P05556-3	Integrin beta-1	ITGB1	0.617867	0.0127583	0.67505	0.0412607	0.428943	0.972454	3	3	4.6	23.05	19.6703	23.9336	23.7968	23.3541	23.3045	23.2825	23.3649	23.8761	24.1845	23.0583	23.0502	23.1928	23.2946	22.8129	22.6041	23.2659	23.2389	23.0356	23.4756	23.0526	23.1481	22.8686	22.9053
P05997	Collagen alpha-2(V) chain	COL5A2	0.147406	0.510053	0.652923	2.48979	0.444607	0.0131765	39	39	47.2	30.9557	30.8858	31.1393	31.1145	31.0116	31.0379	31.2137	31.2117	31.3422	31.3369	30.9549	30.9699	30.4011	30.5121	30.1558	30.1933	30.0377	30.2065	30.7394	30.763	30.7042	30.7811	30.8255	30.7537
P06396-2;P06396-4;P06396-3;P06396	Gelsolin	GSN	0.0668475	0.00779915	0.340195	0.0316453	0.699038	0.980821	13	5	27.9	27.6796	27.3857	27.7526	27.7091	27.4219	27.4278	27.7288	27.6707	27.5805	27.6338	27.5616	27.6024	27.7366	27.7402	28.1189	28.0007	27.7674	28.0293	27.9413	27.973	28.0767	28.0687	27.6792	27.7009
P06454-2;P06454	Prothymosin alpha;Prothymosin alpha, N-terminally processed;Thymosin alpha-1	PTMA	4.10044	4.2551	3.33385	2.95987	0.028766	0.0101013	1	1	12.7	18.731	19.4284	18.6304	20.056	17.8183	19.4389	23.7058	24.1037	22.8938	18.957	24.6295	24.4158	19.7883	20.0391	19.2984	18.6687	23.3554	22.9608	25.3772	25.7326	24.7545	25.5719	24.5407	23.6645
P06681-3;P06681;P06681-2	Complement C2;Complement C2b fragment;Complement C2a fragment	C2	-0.505887	-0.866988	-1.14442	-2.94679	0.191821	0.0103072	9	9	18.1	25.2741	25.3921	24.4766	24.8132	25.9849	25.4441	24.947	24.8016	24.796	24.9065	24.484	24.4145	24.6375	24.7046	24.8348	24.6842	25.3075	24.735	23.6093	23.7601	23.7321	24.1049	24.3092	24.1862
P06702	Protein S100-A9	S100A9	0.157571	-4.74768	0.337176	-11.8275	0.700204	0	6	6	73.7	26.052	26.094	25.0705	25.0333	25.8593	25.775	25.2826	25.5726	26.2454	25.9923	25.8547	25.882	30.2577	30.3886	30.3316	30.4984	30.3433	30.5304	25.3261	25.4274	26.2876	26.1957	25.2584	25.3687
P06730;P06730-3;P06730-2;A6NMX2	Eukaryotic translation initiation factor 4E;Eukaryotic translation initiation factor 4E type 1B	EIF4E;EIF4E1B	0.757235	0.614913	2.67333	1.40215	0.0372143	0.0852233	2	2	6.5	20.2093	20.4217	20.0925	20.2842	20.3764	20.2998	20.8857	21.0417	20.7373	20.8125	21.1956	21.5547	20.5447	20.606	20.4423	20.4833	20.5007	19.6098	21.0607	21.0253	20.3684	20.4954	21.7521	21.1744
P06733;P06733-2	Alpha-enolase	ENO1	0.557868	0.983955	1.34032	5.01463	0.134285	0.00483333	19	19	63.1	30.4851	30.1951	29.6353	29.7004	29.912	29.9431	30.635	30.5456	30.0603	30.1031	30.9194	30.9546	30.0879	30.0865	29.9803	29.8998	29.8731	29.8982	31.0663	31.0825	30.7296	30.9033	30.8997	31.0481
P06737-2;P06737	Glycogen phosphorylase, liver form	PYGL	-0.490034	-0.219511	-0.877045	-0.455575	0.302909	0.643948	4	3	6	22.8205	22.9503	23.4012	24.8711	23.0952	22.4713	22.5014	22.6095	23.2562	22.8491	22.6817	22.7714	20.8776	21.2504	21.9065	21.4584	20.9723	20.215	18.9798	22.4556	21.2703	21.3745	20.1313	21.1517
P06744;P06744-2	Glucose-6-phosphate isomerase	GPI	0.625009	0.965708	2.52917	3.57514	0.0335158	0.0078913	12	7	28.9	26.4812	26.517	26.5408	26.5955	26.1176	26.2096	26.9043	26.9605	27.0091	26.9629	27.291	27.0841	25.0014	25.2184	25.2692	25.4445	25.1599	25.4823	26.555	26.3095	26.1802	26.4615	25.9672	25.8966
P06748-2;P06748;P06748-3	Nucleophosmin	NPM1	0.609226	0.712226	1.00985	2.09331	0.2406	0.022057	5	5	34.3	26.873	26.7465	25.4896	25.4534	25.8503	25.7519	27.2286	27.0801	25.9211	26.2953	26.6457	26.6494	26.883	26.9609	25.9933	26.3202	26.0301	26.5051	27.0015	27.2152	27.2961	27.0957	27.1614	27.196
P06753-5;P06753-2;P06753-4;P06753-3;P06753-6	Tropomyosin alpha-3 chain	TPM3	0.83352	0.969689	2.21282	2.74055	0.0450356	0.0118234	13	10	34.7	28.0404	27.9295	27.7081	27.5023	27.1998	27.3729	28.3397	28.3818	28.1362	28.2473	28.7515	28.8974	27.9668	27.8921	27.6165	27.5359	27.5304	27.3627	28.8725	29.0112	28.5919	28.7892	28.2283	28.2294
P06865	Beta-hexosaminidase subunit alpha	HEXA	-0.243014	-0.0583515	-0.683345	-0.213304	0.423288	0.840102	6	6	12.5	23.792	23.9216	23.2503	24.5305	23.6785	23.7551	23.7679	23.515	23.9537	23.9991	23.143	23.0913	23.8698	23.8296	23.8537	23.8165	23.8544	23.6811	23.4223	23.4722	24.3566	23.7225	23.6975	23.8837
P07093-2;P07093-3;P07093	Glia-derived nexin	SERPINE2	-0.585083	-0.318824	-1.96809	-1.403	0.0566827	0.0848748	11	11	30.2	25.6026	25.4655	25.9877	26.0737	25.9946	26.0812	25.202	25.0218	25.3827	25.5674	25.2185	25.3024	26.007	26.0489	25.7034	25.748	26.0606	25.8904	25.4418	25.4167	25.7408	25.7102	25.515	25.7208
P07108;P07108-3;P07108-2;P07108-4;P07108-5	Acyl-CoA-binding protein	DBI	0.793698	0.867325	2.04347	2.45007	0.0518008	0.0138734	3	3	50.6	25.6604	25.755	25.2612	25.248	25.1573	25.0883	26.1991	26.1762	25.6937	25.7985	26.5825	26.4826	26.3996	26.2865	26.0799	26.3225	25.8577	26.0595	27.4082	27.4823	27.0959	26.9071	26.6123	26.7038
P07195	L-lactate dehydrogenase B chain	LDHB	0.916769	1.07767	3.86289	4.825	0.0323333	0.00766102	11	10	35.6	28.4546	28.606	28.2116	28.2137	28.3096	28.2987	29.2427	29.3004	29.091	29.0896	29.4688	29.4024	26.9755	27.0396	26.8342	26.8176	26.9091	26.7077	28.1268	28.2073	27.786	27.8649	27.9401	27.8247
P07225	Vitamin K-dependent protein S	PROS1	-0.320083	-0.37362	-1.2918	-2.13169	0.147847	0.0206403	11	10	20.7	27.1048	27.0818	27.4508	27.3751	27.0071	27.1831	26.7016	26.7932	27.0317	27.1332	26.7739	26.8486	26.7871	26.8258	26.669	26.7647	26.5219	26.6994	26.2176	26.2613	26.5101	26.2883	26.3586	26.3902
P07237	Protein disulfide-isomerase	P4HB	0.310221	0.467735	0.781228	1.51392	0.361259	0.065203	17	17	38	27.6931	27.719	26.9931	27.0823	26.8184	26.9205	27.8712	27.7622	27.4533	27.3194	27.3599	27.3217	27.7332	27.7491	27.2607	27.4741	27.087	27.3959	27.8595	27.8157	28.2632	28.1366	27.6357	27.7956
P07339	Cathepsin D;Cathepsin D light chain;Cathepsin D heavy chain	CTSD	-0.359147	-0.362029	-1.0033	-1.13303	0.242914	0.165052	12	12	35.9	25.8534	25.777	24.9493	25.3453	25.4177	25.5203	25.5451	25.3746	25.0045	24.8489	24.8133	25.1218	26.129	25.9729	26.2166	26.0308	26.0621	25.9588	25.2189	25.331	25.8862	25.7833	25.9362	26.0426
P07355;P07355-2;A6NMY6	Annexin A2;Putative annexin A2-like protein	ANXA2;ANXA2P2	0.545701	0.716934	1.18351	2.22771	0.179628	0.016991	23	23	68.7	29.3217	29.2673	28.3547	28.5706	28.5193	28.6197	29.2034	29.4239	28.8334	28.9536	29.7846	29.7287	29.6114	29.5626	29.1034	29.0292	29.2735	29.3656	30.2134	30.2615	30.1993	30.1382	29.6814	29.7534
P07384	Calpain-1 catalytic subunit	CAPN1	0.845349	1.05576	0.812818	1.39461	0.341398	0.0866167	3	3	5.2	23.2048	19.4003	19.4507	23.8869	22.1019	21.451	22.2595	19.0007	22.8787	22.9624	23.9299	23.5365	21.0841	19.2277	21.9079	19.1442	21.9109	20.9565	22.6835	22.4904	21.6868	22.1942	19.4987	22.0121
P07437	Tubulin beta chain	TUBB	1.0198	1.29887	2.44017	3.40778	0.0348447	0.00968932	19	4	56.8	27.1748	27.1149	26.4325	26.5633	26.3505	26.4764	27.7298	27.4512	27.3527	27.4423	28.1474	28.1077	26.3904	26.5244	26.0662	26.0645	26.1955	26.6	28.2442	27.9795	27.3241	27.3416	27.3433	27.4015
P07585;P07585-4	Decorin	DCN	-0.480941	-0.215347	-2.77546	-1.28675	0.0350457	0.116966	13	13	47.1	33.8493	33.8819	33.8213	33.9243	33.9486	33.8888	33.3252	33.4712	33.4759	33.5871	33.257	33.312	34.1953	34.1348	34.2138	34.1408	34.0114	34.1709	33.7984	33.8297	33.8281	34.0678	33.9389	34.112
P07602;P07602-2;P07602-3	Prosaposin;Saposin-A;Saposin-B-Val;Saposin-B;Saposin-C;Saposin-D	PSAP	-0.473579	-0.0933081	-1.9671	-0.559531	0.0565778	0.557607	13	13	30	27.489	27.6492	27.571	27.4763	27.6189	27.6968	27.2127	27.2542	27.2033	27.3095	26.8734	26.8067	27.634	27.5417	27.382	27.4875	27.3451	27.3781	27.3966	27.3534	27.3432	27.3827	27.4037	27.3289
P07686	Beta-hexosaminidase subunit beta;Beta-hexosaminidase subunit beta chain B;Beta-hexosaminidase subunit beta chain A	HEXB	-0.435699	-0.0303802	-1.3689	-0.109519	0.126714	0.923172	12	12	25.5	25.3481	24.9039	25.5439	25.383	25.7112	25.535	25.3054	25.1741	24.8753	25.0961	24.6116	24.7485	25.1436	25.3392	25.2698	25.385	25.1156	25.5556	24.8891	24.9605	25.4612	25.3436	25.4337	25.5384
P07711	Cathepsin L1;Cathepsin L1 heavy chain;Cathepsin L1 light chain	CTSL	-0.434381	-0.472916	-2.46909	-2.70477	0.0342654	0.0117487	6	6	33.6	26.5217	26.3178	26.1742	26.2203	26.6751	25.9075	26.0086	25.8883	25.9261	25.7263	25.9647	25.6962	27.5691	27.5584	27.4565	27.4703	27.4603	27.1834	26.8768	27.0946	26.8653	27.1682	26.958	26.8977
P07737	Profilin-1	PFN1	0.684793	1.20164	1.64256	3.81406	0.0803357	0.00753741	9	5	81.4	28.6256	28.6158	27.9507	27.9475	28.2691	28.2848	28.9408	28.9754	28.5372	28.5377	29.3555	29.4558	28.8661	29.0255	28.7746	28.7835	28.6457	28.763	30.2502	30.451	30.0719	29.9971	29.6063	29.6917
P07741-2;P07741	Adenine phosphoribosyltransferase	APRT	1.07683	0.15688	2.68915	0.142391	0.0376256	0.8986	3	3	27.6	22.0653	22.2107	22.6811	21.6763	22.0928	21.921	23.1896	22.3259	22.4064	23.68	23.9469	23.5594	21.0901	21.9116	21.2371	19.3704	21.3921	19.5347	22.5241	22.4378	21.8289	20.1539	18.9242	19.6084
P07814	Bifunctional glutamate/proline--tRNA ligase;Glutamate--tRNA ligase;Proline--tRNA ligase	EPRS	1.78419	1.19603	2.35863	1.5766	0.0403295	0.0589257	8	8	8.1	22.603	23.0086	22.6881	22.8593	21.4767	22.7198	23.8355	23.9343	23.829	23.3412	25.5017	25.6191	21.4645	21.0066	22.6553	21.275	23.3317	18.8244	24.357	23.2845	22.4392	21.5922	22.0962	21.9646
P07858	Cathepsin B;Cathepsin B light chain;Cathepsin B heavy chain	CTSB	-0.524171	-0.439082	-2.24985	-1.9954	0.0437015	0.0251556	16	16	53.4	28.4522	28.4094	28.7621	28.7779	28.6515	28.5433	28.2913	28.0957	28.2046	28.0624	27.929	27.8682	29.8202	29.8871	29.5455	29.5196	29.5689	29.5711	28.9527	29.2188	29.2649	29.255	29.2842	29.3021
P07900;P07900-2	Heat shock protein HSP 90-alpha	HSP90AA1	0.949657	0.829575	2.99962	2.65632	0.0295429	0.0119805	29	18	47.5	29.321	29.2092	28.8726	28.9084	28.7678	28.796	29.7897	29.6286	29.7683	29.9078	30.2635	30.2152	28.8506	28.9157	28.6256	28.6094	28.6149	28.7937	29.8705	29.9446	29.5376	29.5869	29.2061	29.2416
P07910-4;P07910-2;P07910	Heterogeneous nuclear ribonucleoproteins C1/C2	HNRNPC	1.29766	1.41434	2.53053	3.27045	0.0333099	0.0093278	9	8	41.2	26.2833	26.1762	25.323	25.2595	25.3876	25.2598	26.6697	26.7108	26.5268	26.648	27.5243	27.3958	25.8202	25.7714	25.6091	25.3784	25.4176	25.7228	27.5647	27.6518	26.933	27.0508	26.4314	26.5739
P07942	Laminin subunit beta-1	LAMB1	-0.621339	-0.285962	-3.02455	-1.19241	0.0287463	0.144605	61	61	50.4	33.4146	33.4617	33.5435	33.6126	33.5272	33.4058	32.932	32.9328	32.9884	33.0155	32.6818	32.6869	33.3683	33.4269	33.1869	33.2313	33.1022	33.1744	32.7437	32.7401	33.025	32.9903	33.1333	33.142
P07954-2;P07954	Fumarate hydratase, mitochondrial	FH	2.09015	1.38511	1.82437	3.37038	0.0665122	0.0103594	2	2	6.2	21.7295	21.8771	21.0615	18.3784	17.7451	18.7991	22.327	22.4522	21.5206	21.8208	22.3088	21.7023	20.649	20.5205	21.0365	19.0278	20.5502	18.6802	21.7113	21.7145	21.0877	21.7483	21.2019	21.311
P07996;P07996-2	Thrombospondin-1	THBS1	-0.500856	-0.399953	-2.29211	-1.61509	0.04528	0.053738	56	17	59.3	32.4364	32.3557	32.6875	32.5892	32.5077	32.5589	31.9903	32.0053	32.1225	32.2731	31.8119	31.9271	33.9505	33.9852	33.5828	33.5425	33.5196	33.6998	33.1639	33.1689	33.3882	33.3704	33.3929	33.3964
P08123	Collagen alpha-2(I) chain	COL1A2	-0.137206	0.442174	-0.70094	2.65941	0.410951	0.0120098	58	58	68.9	34.7549	34.6734	34.7779	34.7203	34.6178	34.5841	34.5392	34.545	34.6803	34.7231	34.4123	34.4053	34.2345	34.354	34.1912	34.2338	34.0194	34.1529	34.5682	34.6041	34.6639	34.6606	34.704	34.6382
P08133;P08133-2	Annexin A6	ANXA6	1.45898	0.925613	3.8829	1.35857	0.0337391	0.0938531	25	25	47.5	26.5093	26.3575	26.3839	26.7948	26.2001	26.3603	27.6135	27.5003	27.778	27.654	28.3256	28.4883	26.0608	26.0921	26.1809	26.1764	26.4948	26.5445	28.3527	28.2613	26.6756	26.8045	26.5029	26.5062
P08195-2;P08195-3;P08195;P08195-4	4F2 cell-surface antigen heavy chain	SLC3A2	-0.0745112	0.453136	-0.165725	0.627362	0.85298	0.494636	1	1	2.6	20.0881	20.2274	20.6574	20.354	20.4287	20.387	19.807	19.7544	20.5343	21.2957	20.0423	20.2619	17.946	19.0633	20.0952	19.5847	20.3582	20.3007	21.5921	19.5487	20.3442	19.4934	19.7547	19.3339
P08238	Heat shock protein HSP 90-beta	HSP90AB1	0.724676	0.84409	2.67374	2.62831	0.0373812	0.0118082	28	15	46.1	28.285	28.1975	27.9642	28.054	27.8725	27.9191	28.5858	28.5822	28.5836	28.807	29.0045	29.0771	27.8486	27.914	27.4791	27.4631	27.4128	27.673	28.7801	28.8508	28.4455	28.388	28.2213	28.1695
P08243-2;P08243;P08243-3	Asparagine synthetase [glutamine-hydrolyzing]	ASNS	0.727016	0.841844	1.09041	1.70761	0.210923	0.0436227	2	2	4.3	20.4631	20.3926	20.2942	19.4561	18.7197	18.6166	20.6219	20.3407	19.7108	20.1942	20.6972	20.7395	20.5197	20.6539	19.137	19.9503	18.421	20.5297	21.4616	20.5707	20.4629	20.5076	20.5265	20.7333
P08253;P08253-3;P08253-2	72 kDa type IV collagenase;PEX	MMP2	-0.47714	-0.552418	-2.06046	-2.00908	0.051609	0.0243008	31	31	63.8	32.6011	32.6503	32.6196	32.6289	32.8741	32.8401	32.4114	32.3613	32.3163	32.214	32.0149	32.0335	33.029	33.0417	32.9687	32.974	32.934	32.8869	32.0991	32.091	32.4958	32.4817	32.6333	32.7188
P08254	Stromelysin-1	MMP3	-0.716187	-0.424506	-2.13195	-1.65966	0.0490719	0.0472412	7	7	13.2	23.7006	23.7885	24.6134	24.3051	24.1079	23.7435	23.5556	23.4422	23.1808	23.4658	23.0473	23.2703	25.5428	25.5468	25.5347	25.527	25.6707	26.0471	25.0276	25.1464	25.5812	25.3094	25.0956	25.1617
P08294	Extracellular superoxide dismutase [Cu-Zn]	SOD3	-0.257154	-0.134136	-1.12719	-0.55151	0.197996	0.566335	5	5	26.7	24.3117	24.2718	24.4435	24.314	24.6521	24.6677	24.276	24.2183	24.2159	24.2902	24.063	24.0543	27.1322	27.2796	26.981	26.995	26.8826	26.9545	26.9884	26.7201	26.6798	26.79	27.209	27.0328
P08476	Inhibin beta A chain	INHBA	-0.299122	-0.75086	-0.691148	-1.54167	0.417259	0.060878	1	1	1.9	20.238	20.242	19.0049	20.5798	20.3307	20.623	20.383	20.38	18.8298	20.6505	20.0675	18.9128	22.1212	21.3538	21.4348	21.1013	21.236	21.2027	18.6327	21.2824	20.9671	21.0689	20.999	20.9947
P08571	Monocyte differentiation antigen CD14;Monocyte differentiation antigen CD14, urinary form;Monocyte differentiation antigen CD14, membrane-bound form	CD14	-0.0505263	-0.0224336	-0.123658	-0.0877765	0.888155	0.937727	10	10	40	21.4053	22.817	22.8207	22.8776	21.3805	23.7099	23.4352	22.3373	21.6858	22.6237	22.0874	22.5384	27.9138	27.9834	27.6117	27.5931	27.8036	27.7096	27.5193	27.5419	27.7674	27.7691	27.974	27.9087
P08572	Collagen alpha-2(IV) chain;Canstatin	COL4A2	-0.396828	-0.3566	-2.46223	-1.17224	0.0337197	0.151618	11	11	9.1	26.5286	26.3549	26.6562	26.4758	26.4249	26.569	26.0364	25.9753	26.1946	26.1202	26.2502	26.0518	26.8204	26.6921	26.5828	26.8915	27.3041	27.3831	26.6588	26.6818	26.4875	26.5377	26.5432	26.6253
P08603	Complement factor H	CFH	-0.447663	-0.14838	-1.86352	-0.809907	0.0646701	0.349857	39	39	44.7	29.0013	29.0078	29.3752	29.3908	29.1415	29.1337	28.7433	28.6874	28.8062	28.9574	28.5609	28.6092	30.0012	30.0504	29.8177	29.7593	29.8188	29.8481	29.5833	29.7255	29.7289	29.798	29.7864	29.7831
P08670	Vimentin	VIM	0.91935	1.18598	2.40075	3.08149	0.038012	0.00918056	31	31	63.1	31.5575	31.4393	31.4499	31.4347	31.2408	31.276	32.1676	32.08	31.9157	32.0325	32.8741	32.8443	31.0614	31.0248	31.1811	31.2349	30.9092	30.9867	32.7953	32.7831	32.0492	32.1185	31.8254	31.9425
P08708	40S ribosomal protein S17	RPS17	0.832969	1.59278	1.14635	1.57106	0.191046	0.0589416	2	2	25.2	20.1279	20.8598	19.3306	20.5178	18.6815	18.4505	19.8909	20.8103	20.8125	19.4678	20.9299	21.0544	18.0287	19.1938	21.0801	19.4594	18.6609	20.5109	22.534	22.6607	20.3866	20.8536	19.1707	20.8849
P08758	Annexin A5	ANXA5	0.627741	1.06475	2.28859	4.1139	0.0450871	0.00859813	17	17	64.4	29.9798	29.9743	29.4818	29.3182	29.7899	29.7762	30.3467	30.3992	30.3353	30.2021	30.3184	30.485	28.7455	28.7505	28.5458	28.508	28.3612	28.4777	29.7572	29.9344	29.5916	29.6749	29.4927	29.3263
P08865	40S ribosomal protein SA	RPSA	1.31391	0.530748	2.49839	1.18249	0.0331141	0.148183	10	10	47.5	25.9425	25.8165	24.9113	25.1515	25.0197	24.7722	26.3226	26.5128	26.2397	26.1122	27.1203	27.1895	25.7234	25.9642	25.5902	25.5443	25.7459	25.917	26.9149	26.9851	25.7822	26.0085	25.9358	26.043
P08962-3;P08962-2;P08962	CD63 antigen	CD63	-0.0191085	-0.29899	-0.042593	-0.263952	0.960099	0.80683	1	1	6.4	23.6743	23.3568	24.7153	24.4461	23.9984	23.8377	23.9749	24.2065	23.896	24.4882	23.5255	23.8229	18.6254	22.6888	19.5485	18.9507	20.4928	23.2458	23.2069	20.1347	18.46	20.2706	16.9714	22.7143
P09211	Glutathione S-transferase P	GSTP1	0.717959	0.72189	1.78463	2.92547	0.0686614	0.0101481	10	10	63.8	28.1258	27.9191	27.2874	27.2855	27.3814	27.3658	28.3286	28.3015	27.8742	27.9795	28.7045	28.4845	27.8517	27.795	27.3179	27.6652	27.3899	27.4544	28.3103	28.4686	27.9901	28.2973	28.3348	28.4043
P09237	Matrilysin	MMP7	0.251343	-0.562173	0.653534	-1.78879	0.444346	0.0376104	1	1	4.9	19.1165	19.7549	19.6965	18.5845	19.5341	19.9501	19.6546	19.2579	19.4293	19.5198	19.033	21.2502	20.2354	20.4723	20.2441	20.2093	20.4287	20.586	19.9051	19.2984	19.8977	19.3073	20.2246	20.1696
P09341	Growth-regulated alpha protein;GRO-alpha(4-73);GRO-alpha(5-73);GRO-alpha(6-73)	CXCL1	-0.28623	0.558839	-0.777483	1.96699	0.363415	0.0261847	4	4	38.3	25.2991	24.502	25.7545	25.6846	25.427	25.4302	25.3451	25.2424	25.0642	24.951	24.9189	24.8584	28.0132	28.209	27.9806	27.9928	27.9511	27.8226	28.3074	28.1221	28.6986	28.6404	28.7936	28.7603
P09382	Galectin-1	LGALS1	0.369413	0.839441	1.00448	2.85927	0.24282	0.0110471	7	7	57	30.5165	30.3703	29.8203	29.676	29.904	29.9137	30.5831	30.3169	30.1198	30.0698	30.6859	30.6418	30.6733	30.7728	30.3009	30.4389	30.3324	30.3143	31.5292	31.6356	31.26	31.2885	31.1382	31.0178
P09429;B2RPK0	High mobility group protein B1;Putative high mobility group protein B1-like 1	HMGB1;HMGB1P1	1.17732	1.51253	2.7784	3.56146	0.0347347	0.00784865	6	5	34.9	26.36	26.347	25.7132	25.5934	25.6412	25.5025	26.9876	26.8483	26.6146	26.8877	27.3922	27.4908	25.5214	25.2989	25.1517	24.926	25.037	24.9376	27.1643	27.2783	26.5538	26.5153	26.1255	26.3105
P09486	SPARC	SPARC	-0.348634	0.0282656	-2.03234	0.119895	0.0524016	0.915556	15	15	59.1	32.2864	32.1967	32.2572	32.3933	32.1073	32.2279	32.0168	31.8723	31.9389	31.9768	31.76	31.8121	33.2791	33.3032	32.9331	32.7908	32.9031	33.0102	33.1465	33.0459	32.9528	33.0236	33.0726	33.1477
P09493-5			0.568527	0.33002	1.488	0.224529	0.106078	0.834733	6	2	19.2	23.124	23.3736	22.4173	22.8075	22.3465	22.6374	23.1371	23.1099	23.5738	22.9935	23.8054	23.4978	23.0823	23.3774	23.3286	23.1673	20.0924	19.8486	23.7899	20.1336	19.4332	23.3104	24.0774	24.1323
P09497-2;P09497	Clathrin light chain B	CLTB	-1.03563	2.75766	-1.28394	6.13903	0.150791	0.00432	1	1	4.7	19.62	21.2409	20.8181	17.9348	20.4491	20.936	19.1374	17.6048	18.9154	18.5834	20.4658	20.0783	18.5784	19.9888	18.7946	19.2832	19.1883	19.6339	24.0786	19.972	21.9601	23.1695	21.5352	21.2979
P09525;P09525-2	Annexin A4	ANXA4	1.8506	0.508035	1.81806	0.49255	0.0668571	0.618796	4	4	15.4	21.4793	20.5874	20.5253	20.4344	18.9012	17.7135	21.6424	21.313	21.4277	21.2375	23.3381	21.786	20.8361	20.9238	21.7253	21.3155	21.4267	21.0867	23.7686	23.2921	20.5563	20.6038	21.0372	21.1044
P09603;P09603-2;P09603-3	Macrophage colony-stimulating factor 1;Processed macrophage colony-stimulating factor 1	CSF1	-0.85433	-0.819507	-4.20551	-3.81778	0.0397143	0.00769444	10	10	22	27.5992	27.7361	27.9765	27.8656	27.8533	27.5646	27.1062	26.9402	26.9052	26.934	26.7434	26.8401	28.9146	28.6099	28.6777	28.5515	28.6779	28.5511	27.5782	27.698	27.8852	28.0433	27.9137	27.9473
P09619	Platelet-derived growth factor receptor beta	PDGFRB	-0.772034	-0.396334	-3.99048	-1.37863	0.0316923	0.0902754	3	3	4.2	23.2192	22.9896	22.9905	23.4232	23.3331	23.0119	22.1214	22.4034	22.4431	22.676	22.6357	22.0557	22.659	22.871	22.4192	23.0286	22.7408	22.8402	22.0924	21.9193	22.5139	22.3874	22.9136	22.3542
P09651-3;P09651-2;P09651;Q32P51	Heterogeneous nuclear ribonucleoprotein A1;Heterogeneous nuclear ribonucleoprotein A1, N-terminally processed;Heterogeneous nuclear ribonucleoprotein A1-like 2	HNRNPA1;HNRNPA1L2	0.85701	0.889997	1.76572	3.17707	0.0696161	0.00910448	9	9	38.2	27.2498	27.0794	26.1659	26.056	26.5658	26.5035	27.5151	27.642	27.0047	27.0132	27.8079	27.7794	26.9857	26.6668	26.4554	26.5314	26.0662	26.3562	27.2423	27.5107	27.3647	27.3671	27.4019	27.515
P09668	Pro-cathepsin H;Cathepsin H mini chain;Cathepsin H;Cathepsin H heavy chain;Cathepsin H light chain	CTSH	-0.245132	-0.0456829	-1.21947	-0.0462661	0.168626	0.96929	1	1	3.9	22.5447	22.3101	22.3828	22.1375	22.7026	22.3539	22.0924	22.0622	22.4571	22.1148	22.1091	22.1251	23.0777	22.9177	19.155	22.7735	21.6143	22.7291	22.7955	22.3761	22.7708	22.6973	22.5676	18.7859
P09871	Complement C1s subcomponent;Complement C1s subcomponent heavy chain;Complement C1s subcomponent light chain	C1S	-0.45688	-0.432729	-2.90975	-1.70878	0.0322909	0.0434604	29	29	52.2	32.7281	32.6854	32.8755	32.7846	32.7615	32.7952	32.3612	32.3092	32.305	32.454	32.2049	32.2546	32.7215	32.694	32.7433	32.6917	32.6405	32.566	31.9315	32.0299	32.3031	32.2045	32.4992	32.4925
P09874	Poly [ADP-ribose] polymerase 1	PARP1	2.1468	1.3355	2.92088	2.74668	0.0322963	0.0118542	1	1	1.4	20.2245	19.755	18.1744	17.732	19.8156	19.0801	20.9201	21.0429	21.0917	21.4027	21.985	21.22	19.5955	18.8305	18.6132	18.648	19.8575	19.2919	21.0944	20.9391	20.291	20.1616	20.2344	20.1291
P09936	Ubiquitin carboxyl-terminal hydrolase isozyme L1	UCHL1	0.690789	1.05913	1.85094	3.06804	0.0656683	0.00905479	5	5	35.9	26.1336	25.8623	25.4607	25.2426	25.4057	25.4899	26.1555	26.2635	26.0619	25.9739	26.6786	26.6061	25.9679	25.9531	25.5702	25.5065	25.3746	25.6817	27.0671	27.0797	26.7776	26.7195	26.378	26.3868
P09960-3;P09960-2;P09960-4;P09960	Leukotriene A-4 hydrolase	LTA4H	0.342895	-0.523071	1.72605	-1.57233	0.0722096	0.0590949	3	3	7.3	22.7242	22.6398	22.8259	22.8916	22.7272	22.5196	23.1576	22.7705	23.0577	23.0081	23.2472	23.1448	22.9593	22.3931	23.0202	23.1841	22.9963	23.3005	22.9827	21.2145	22.5993	22.7142	22.5068	22.6975
P09972	Fructose-bisphosphate aldolase C	ALDOC	1.09019	1.07705	2.28639	3.93	0.0452211	0.00845802	6	4	26.4	24.7065	24.5022	23.3335	23.7829	23.4347	23.4414	24.8285	25.0411	25.11	24.589	24.9211	25.2525	24.6657	24.9384	24.2679	24.6243	24.088	24.6364	25.8477	25.8188	25.4328	25.6063	25.4468	25.5306
P0C0L5	Complement C4-B;Complement C4 beta chain;Complement C4-B alpha chain;C4a anaphylatoxin;C4b-B;C4d-B;Complement C4 gamma chain	C4B	-0.573072	-0.594045	-2.65405	-2.73445	0.0358809	0.011732	55	3	43.2	30.0021	30.0119	30.2352	30.2475	30.272	30.3254	29.6102	29.6332	29.7049	29.7567	29.4882	29.4624	29.8756	29.7744	29.8003	29.921	29.6794	29.7925	29.0144	29.0145	29.1817	29.2701	29.4145	29.3837
P0DMV9;P0DMV8;P0DMV8-2	Heat shock 70 kDa protein 1B;Heat shock 70 kDa protein 1A	HSPA1B;HSPA1A	0.719881	0.486974	1.99004	1.60363	0.0541333	0.0556543	13	7	31.2	25.5967	25.5983	24.8182	24.8313	24.9766	24.9822	25.8405	25.716	25.7304	25.6835	26.0796	26.0724	25.6368	25.8449	25.5536	25.5934	25.3705	25.7178	26.6012	26.2757	26.1276	26.1028	25.7212	25.8104
P0DN76;Q01081-3;Q8WU68-3;Q8WU68-2;Q8WU68;Q01081-2;Q01081	Splicing factor U2AF 35 kDa subunit;Splicing factor U2AF 26 kDa subunit	U2AF1;U2AF1L4	0.445191	0.968134	0.505068	4.09698	0.561841	0.00836364	1	1	5.8	20.4387	21.4259	19.9028	18.2294	20.098	20.5418	21.0967	21.0755	20.1702	18.7094	20.9043	21.3518	20.0331	18.2019	18.5271	19.4979	19.2273	19.5915	20.2337	20.0601	20.3293	20.1995	20.2737	19.7912
P0DOX5;P01857;P01860	Ig gamma-1 chain C region;Ig gamma-3 chain C region	IGHG1;IGHG3	0.444141	-6.6751	0.559376	-15.9282	0.518937	0	6	3	18	19.2995	21.6603	19.9464	18.9148	20.2049	18.0689	19.9632	18.4323	19.849	20.2386	21.2109	21.0654	26.2983	26.7943	26.1687	26.3737	26.7441	27.038	19.6383	19.1473	20.4321	19.5735	20.1244	20.4508
P0DP25;P0DP24;P0DP23			0.473949	1.22068	1.11394	2.50186	0.202491	0.0126623	7	6	54.4	28.0001	28.0592	27.2627	26.9538	27.312	27.3801	27.9423	27.9724	27.594	27.7582	28.3247	28.22	26.5163	26.4762	27.6928	27.698	27.501	27.4364	28.8128	28.5123	28.5933	28.253	28.2617	28.2116
P10155-3;P10155-5;P10155-4;P10155;P10155-2	60 kDa SS-A/Ro ribonucleoprotein	TROVE2	1.57355	1.48818	1.83617	5.0777	0.066165	0.00515556	2	2	4.6	20.0975	21.4352	19.8731	19.4654	20.4573	16.8271	20.5982	21.9643	20.4889	20.4915	22.0547	21.9992	19.5803	19.7061	19.155	19.8906	19.8514	19.7191	20.4165	21.183	21.5107	21.2893	20.8759	21.5562
P10253	Lysosomal alpha-glucosidase;76 kDa lysosomal alpha-glucosidase;70 kDa lysosomal alpha-glucosidase	GAA	0.127419	0.157743	0.56181	0.940514	0.516607	0.266338	1	1	1.9	21.6148	21.3267	21.2748	21.4254	21.4133	20.7938	21.5368	21.4932	21.5121	21.4636	21.2961	21.3115	21.5998	21.4587	21.3436	21.6923	21.635	21.7183	21.6266	21.6644	21.8092	21.7102	21.7115	21.8722
P10321	HLA class I histocompatibility antigen, Cw-7 alpha chain	HLA-C	-0.377644	-0.411748	-1.21221	-2.23997	0.170977	0.0166459	7	1	29.2	26.3777	26.3796	26.6895	26.7475	27.1158	26.9792	26.4629	26.5099	26.1403	26.5359	26.3412	26.0334	26.3774	26.5672	26.3313	26.3383	26.5299	26.5011	26.0183	26.1647	25.9992	26.1892	25.8414	25.9621
P10586-2;P10586	Receptor-type tyrosine-protein phosphatase F	PTPRF	1.04231	-0.608178	1.58332	-0.418211	0.088827	0.674055	3	3	2.1	22.8008	22.8992	22.0106	20.0679	23.0794	20.5322	22.8052	22.8243	23.0903	23.5401	22.7152	22.6688	22.7907	22.8488	20.4687	18.6218	22.5485	19.0885	19.0191	19.5505	20.0782	19.3476	22.4019	22.3208
P10599;P10599-2	Thioredoxin	TXN	0.607161	0.997985	1.80928	3.00375	0.0677994	0.0101254	5	5	55.2	27.4143	27.3018	26.9051	26.77	26.7944	27.0131	27.8078	27.6133	27.3593	27.2765	27.932	27.8527	27.9056	28.0621	27.7789	27.7324	27.7359	27.8015	29.1635	29.131	28.9093	28.9817	28.4331	28.3859
P10619-2;P10619	Lysosomal protective protein;Lysosomal protective protein 32 kDa chain;Lysosomal protective protein 20 kDa chain	CTSA	-0.503232	0.084547	-1.49659	0.382243	0.105089	0.704761	3	3	8.2	23.48	23.257	23.0589	22.9521	23.2788	24.2758	23.103	22.7202	23.1547	22.8408	22.6709	22.7935	23.1752	23.2523	23.1455	22.8829	22.9152	23.0625	22.8189	23.1064	23.4991	22.9595	23.2855	23.2714
P10644	cAMP-dependent protein kinase type I-alpha regulatory subunit;cAMP-dependent protein kinase type I-alpha regulatory subunit, N-terminally processed	PRKAR1A	0.23497	0.665335	0.784431	1.32275	0.358333	0.104393	1	1	4.7	18.9551	19.0136	18.559	18.8823	17.685	19.1702	19.0536	18.9883	18.7095	18.719	19.1351	19.0697	18.59	18.5893	19.1874	18.9719	18.9001	18.9319	19.3988	18.6758	19.372	19.1818	20.9029	19.6311
P10646;P10646-2	Tissue factor pathway inhibitor	TFPI	-0.425098	-0.426088	-2.73713	-1.57821	0.0354118	0.0586789	6	6	24	26.6579	26.5033	26.5858	26.5706	26.525	26.7407	26.1162	26.2936	26.1537	26.33	26.1294	26.0098	26.9378	26.9602	26.8012	26.9158	26.7257	26.7009	26.1228	26.0868	26.6185	26.4639	26.6252	26.5679
P10720	Platelet factor 4 variant;Platelet factor 4 variant(4-74);Platelet factor 4 variant(5-74);Platelet factor 4 variant(6-74)	PF4V1	-1.1267	-0.868694	-1.12294	-1.26342	0.199619	0.123052	3	3	33.7	21.7083	21.6406	21.6379	21.5299	21.7016	19.2278	21.1529	20.7677	20.9686	20.8286	18.0518	18.9165	24.6081	24.4391	24.774	24.7497	24.2263	24.6031	22.4817	22.6762	24.8045	24.2203	24.423	23.5824
P10768	S-formylglutathione hydrolase	ESD	1.15494	0.592459	2.08363	1.5317	0.0513904	0.0621735	8	8	45	25.6752	25.1996	24.1746	24.0787	24.9358	23.8674	25.7608	25.905	25.5714	25.2751	26.2339	26.1148	24.5439	24.239	24.4383	24.4798	25.1355	24.1804	25.6652	25.627	24.4361	25.2	24.7455	24.8978
P10809	60 kDa heat shock protein, mitochondrial	HSPD1	0.810631	0.889594	0.770666	2.07724	0.36668	0.0221957	8	8	19.9	25.3417	24.907	22.9259	23.1396	22.2256	23.2351	25.561	25.4156	24.3251	24.3868	23.3707	23.5796	23.121	23.3926	22.8706	23.571	23.4306	23.4788	24.6816	24.3648	24.254	24.7814	23.8899	23.2304
P10909-4;P10909;P10909-5;P10909-2;P10909-3	Clusterin;Clusterin beta chain;Clusterin alpha chain	CLU	-0.916746	-0.712883	-3.1601	-3.42246	0.0301538	0.00988119	12	12	35.8	28.5894	28.5401	29.2022	29.1708	28.7444	28.8381	27.83	27.8959	27.9086	27.8667	27.9532	28.1303	29.0708	29.175	28.9233	28.9135	29.2247	29.2974	28.4419	28.481	28.4086	28.3689	28.3579	28.2692
P11021	78 kDa glucose-regulated protein	HSPA5	0.365475	0.654241	0.937978	2.39766	0.271129	0.0142556	21	20	43.9	28.7109	28.735	28.12	27.9536	27.8848	27.9591	28.8897	28.8802	28.4346	28.4466	28.4313	28.4738	28.4416	28.5043	27.9852	28.0378	28.0165	28.0909	28.9489	28.8861	28.9374	28.9239	28.5976	28.7079
P11047	Laminin subunit gamma-1	LAMC1	-0.590079	-0.355034	-2.71163	-1.67867	0.0356822	0.0454387	67	65	51	33.5998	33.5388	33.8242	33.8057	33.6276	33.6251	33.1081	33.1002	33.2243	33.225	32.8922	32.9307	33.6569	33.6888	33.4499	33.4411	33.3343	33.3989	32.9664	33.0616	33.1949	33.1895	33.2077	33.2196
P11142;P11142-2	Heat shock cognate 71 kDa protein	HSPA8	0.686036	0.863625	1.74783	2.98085	0.0715	0.0099288	23	16	43.8	29.7797	29.7686	29.0946	29.1321	29.1074	29.0027	30.0079	29.9632	29.721	29.6712	30.3491	30.2889	29.4018	29.3662	29.1599	29.1997	28.9557	29.188	30.338	30.4266	30.0221	30.0435	29.798	29.8248
P11216	Glycogen phosphorylase, brain form	PYGB	1.30617	0.572283	5.26087	2.46868	0.033	0.0134133	8	7	11.3	23.551	23.6269	23.5331	22.8746	23.4962	23.6321	24.7303	24.5671	24.7931	24.629	25.0103	24.8211	23.6517	23.7851	23.9698	23.3878	23.5706	23.3242	23.8465	24.6332	24.4779	24.182	23.8673	24.116
P11279;P11279-2	Lysosome-associated membrane glycoprotein 1	LAMP1	-0.148554	0.126766	-0.485579	0.422652	0.579056	0.669802	2	2	4.1	22.4266	22.1993	22.1726	22.1276	22.18	22.1456	22.3405	22.5387	22.011	21.9393	21.9394	21.5915	22.3456	22.415	22.3156	22.0755	21.1581	22.2755	22.1242	22.2325	22.1797	22.2497	22.111	22.4487
P11413;P11413-2;P11413-3	Glucose-6-phosphate 1-dehydrogenase	G6PD	0.980326	1.15246	2.45858	4.86544	0.0336127	0.00792982	20	20	52.4	27.364	27.4144	26.6986	26.5417	26.9271	26.8711	27.985	27.9836	27.556	27.6302	28.2896	28.2544	26.649	26.6835	26.5191	26.6136	26.4153	26.4688	27.8655	27.9873	27.6792	27.7127	27.4904	27.5289
P11586	C-1-tetrahydrofolate synthase, cytoplasmic;Methylenetetrahydrofolate dehydrogenase;Methenyltetrahydrofolate cyclohydrolase;Formyltetrahydrofolate synthetase;C-1-tetrahydrofolate synthase, cytoplasmic, N-terminally processed	MTHFD1	2.35494	0.0972106	3.4354	0.128326	0.0303256	0.910955	6	6	8.6	21.9268	21.8315	21.1565	22.0626	21.6444	21.7015	23.5253	22.6612	24.2147	23.851	24.9188	25.282	20.9736	22.1904	20.9886	21.1648	21.458	21.3204	22.6987	22.7573	21.2368	20.415	21.2211	20.3502
P11717	Cation-independent mannose-6-phosphate receptor	IGF2R	0.197477	0.386647	0.905025	2.16231	0.286502	0.0204203	42	42	23.6	27.9712	27.9242	28.1917	28.2886	27.9995	27.951	28.198	28.1642	28.4511	28.3432	28.0811	28.2736	27.7398	27.7247	27.53	27.6825	27.5376	27.619	27.985	28.0696	27.9007	27.9306	28.1052	28.1625
P11766	Alcohol dehydrogenase class-3	ADH5	0.909367	0.909129	2.61337	2.93012	0.0353834	0.0101796	10	10	31.8	26.3856	26.181	25.4995	25.8007	25.7723	25.8395	26.8254	26.6264	26.6094	26.6082	27.1999	27.0654	25.8371	25.9082	25.6112	25.6005	25.4605	25.7925	26.8333	27.1019	26.6007	26.5101	26.2278	26.3909
P11940-2;P11940;Q9H361;Q13310-2;Q13310;Q13310-3	Polyadenylate-binding protein 1;Polyadenylate-binding protein 3;Polyadenylate-binding protein 4	PABPC1;PABPC3;PABPC4	0.771631	0.367835	1.21054	1.05121	0.171568	0.203957	6	6	14.1	22.9583	22.7716	21.9008	21.7157	22.4229	21.5546	22.4909	23.327	22.6215	21.9743	23.9682	23.5718	23.0503	22.7295	22.8153	23.3425	23.175	23.1628	23.8662	23.8997	23.5394	22.7298	23.2356	23.2116
P12004	Proliferating cell nuclear antigen	PCNA	0.6583	0.841083	1.948	2.34028	0.0583564	0.0151845	4	4	22.2	23.7272	23.3719	23.4599	23.1945	22.9851	23.2382	23.9007	23.8187	23.7005	23.741	24.2316	24.534	22.7993	22.6894	22.8339	22.4029	22.6512	23.5218	24.1578	23.9713	23.5655	23.6174	23.3853	23.2476
P12081-4;P12081;P12081-3;P12081-2	Histidine--tRNA ligase, cytoplasmic	HARS	0.988331	0.984653	2.62167	3.11818	0.035808	0.00905714	8	8	19.8	24.8172	24.2295	23.9232	23.8942	23.919	23.6685	24.9467	25.0285	24.7008	24.9659	25.3645	25.3751	23.7045	24.0893	24.0384	23.8425	23.7468	24.133	25.1229	25.3479	25.1093	24.8758	24.4573	24.5492
P12109	Collagen alpha-1(VI) chain	COL6A1	-0.365309	-0.42918	-2.12651	-1.58442	0.048961	0.0579005	39	39	52.1	33.7031	33.7013	33.7309	33.6772	33.7709	33.7254	33.3164	33.3262	33.4612	33.5129	33.3312	33.169	34.0938	34.1116	33.9245	33.9838	33.8237	33.916	33.3043	33.2664	33.5591	33.4942	33.7928	33.8617
P12110-2	Collagen alpha-2(VI) chain	COL6A2	-0.526097	-0.272154	-0.902452	-1.18386	0.28788	0.148125	19	2	30.2	20.0213	18.7935	20.282	19.4117	19.9525	20.3297	18.0974	19.422	20.2534	20.0145	19.157	18.69	22.1753	21.7621	21.5159	21.9007	21.4577	21.7427	21.6214	21.4088	21.3292	21.3786	21.6631	21.5203
P12110;P12110-3	Collagen alpha-2(VI) chain	COL6A2	-0.175522	-0.126152	-0.851528	-0.479623	0.319558	0.626449	20	3	28.1	31.3572	31.3043	31.5528	31.6316	31.6323	31.5519	31.3042	31.1583	31.4321	31.4479	31.2777	31.3569	31.3496	31.4069	31.3996	31.4843	31.3444	31.369	31.0852	31.1044	31.0478	31.1836	31.6081	31.5678
P12111;P12111-2;P12111-4	Collagen alpha-3(VI) chain	COL6A3	-0.333167	-0.225246	-0.887313	-0.778573	0.296926	0.373922	141	141	58.6	33.8916	33.871	34.6537	34.6883	34.4538	34.4515	33.8585	33.8978	34.2651	34.3089	33.8491	33.8314	33.5752	33.6126	33.6507	33.6461	33.6807	33.7582	33.183	33.2718	33.2566	33.2611	33.8038	33.7959
P12268	Inosine-5-monophosphate dehydrogenase 2	IMPDH2	1.52735	1.24403	2.40892	2.15936	0.0375927	0.0203846	6	6	17.1	22.8755	22.8902	21.987	22.7034	22.2483	22.3508	23.5298	24.2173	23.2636	23.2633	25.2271	24.7183	22.712	22.9041	22.2999	21.9675	21.9251	22.2281	24.4384	24.3737	23.6785	22.8345	22.998	23.1779
P12270-2;P12270	Nucleoprotein TPR	TPR	0.527344	0.0583598	1.26359	0.104844	0.157045	0.926183	1	1	1.4	19.4382	19.1067	18.4824	19.0015	18.0281	18.6789	19.3528	19.3165	19.0555	18.9628	19.9851	19.2269	19.206	19.3734	18.7044	20.8136	18.3348	18.9499	20.1301	19.7334	18.6297	19.3689	18.9835	18.8866
P12273	Prolactin-inducible protein	PIP	0.378527	-2.07773	0.332237	-1.44222	0.704599	0.0781611	3	3	28.8	21.5232	20.915	17.6719	18.4804	20.8464	20.2337	20.7617	20.5996	18.6015	20.4083	20.5697	21.0012	19.9945	24.0902	20.0137	19.7661	24.2831	23.9991	18.7609	19.1422	19.0269	21.1388	19.9083	21.7034
P12277	Creatine kinase B-type	CKB	0.770924	1.23477	1.67605	2.67464	0.0762175	0.0117647	2	2	6.8	21.5748	21.33	20.5209	20.4194	20.7916	20.7139	21.6204	22.1036	21.0964	21.3871	21.9258	21.8429	18.9114	19.1066	18.8131	19.2125	18.2581	19.9921	19.5873	22.1772	20.3029	18.9751	19.1443	21.5158
P12814	Alpha-actinin-1	ACTN1	0.580088	3.32527	1.22739	5.70617	0.167375	0.00773333	42	1	59.6	22.8147	22.496	21.8585	22.3928	23.0618	22.1264	23.532	22.7964	22.7158	22.1028	22.7591	24.3247	19.4848	21.8453	22.3449	18.6258	18.893	20.3644	24.4482	24.1311	23.0583	23.6901	22.894	23.2881
P12814-3;P12814-2;P12814-4	Alpha-actinin-1	ACTN1	0.663555	0.857901	2.65856	4.29938	0.0361888	0.0076087	43	2	58.8	29.5647	29.4496	29.2399	29.242	29.3204	29.2595	29.9211	29.9713	29.7469	29.9158	30.2089	30.2934	29.1212	29.1438	28.9727	29.0638	28.85	29.0012	29.9672	30.0957	29.9474	29.7717	29.7372	29.7809
P12955;P12955-3;P12955-2	Xaa-Pro dipeptidase	PEPD	1.0571	1.11477	1.80227	2.76441	0.06775	0.0120743	7	7	17.4	23.4578	23.3776	22.0444	22.5134	22.8044	22.7481	24.0709	24.5239	23.2327	23.1051	24.1198	24.2357	22.2489	22.5063	22.1464	22.5678	22.5898	22.7209	23.6144	23.5674	24.1247	24.0148	23.0926	23.0549
P12956;P12956-2	X-ray repair cross-complementing protein 6	XRCC6	0.968005	1.06127	2.28311	3.07265	0.0449843	0.00908591	15	15	30.5	25.5627	25.4281	24.6499	24.3635	24.8079	24.5819	25.7296	25.8261	25.7199	25.7381	26.0385	26.1497	24.7146	25.2783	24.2778	24.1666	24.4056	24.4248	25.7041	25.6454	25.7173	25.668	25.5446	25.3559
P13010	X-ray repair cross-complementing protein 5	XRCC5	0.164438	0.590503	0.338883	1.61459	0.699761	0.0538318	3	3	5.6	22.1305	22.2066	21.0538	21.5538	22.2005	20.9725	22.536	22.3219	21.6256	21.5102	21.4091	21.7015	21.2959	20.8498	20.0701	22.0402	21.7061	21.5633	21.1039	22.2684	22.2636	21.0037	22.1943	22.2346
P13473-2;P13473;P13473-3	Lysosome-associated membrane glycoprotein 2	LAMP2	-0.616908	0.234488	-1.22953	0.801459	0.167149	0.356269	2	2	4.9	23.3303	23.128	22.3089	22.7615	22.6913	22.6039	22.8856	22.7381	22.1567	22.0519	22.1007	21.1895	22.6104	22.6884	22.5515	23.0359	22.3239	22.7488	22.5816	22.8259	22.8915	22.5685	22.9024	23.5959
P13489	Ribonuclease inhibitor	RNH1	1.00841	0.988059	3.12218	3.01582	0.028224	0.00987375	14	14	47.9	26.7394	26.7008	26.2145	26.1822	26.1239	26.4148	27.2798	27.2615	27.0458	27.4247	27.7136	27.7007	26.5267	26.5593	26.1075	26.1599	26.0247	26.0828	27.5824	27.5402	27.0811	27.1939	26.9516	27.0402
P13497;P13497-5;P13497-2;P13497-6;P13497-4	Bone morphogenetic protein 1	BMP1	-0.86843	-0.391	-2.40982	-1.52881	0.0377073	0.0623969	10	10	13.5	25.4734	25.4131	25.5925	25.7381	25.1967	25.3607	24.4971	24.4089	25.1379	24.9678	24.2393	24.3129	25.6471	25.6178	25.3444	25.2836	25.4183	25.5709	24.9351	24.7498	25.1199	25.3846	25.2548	25.0917
P13500	C-C motif chemokine 2	CCL2	0.635501	0.31257	0.727666	0.471419	0.391221	0.634578	1	1	11.1	21.9591	22.192	22.8928	22.4792	22.5934	17.6812	22.4341	22.3433	22.0054	22.1885	22.4637	22.1758	26.1867	26.0268	25.7377	25.9258	24.6407	24.2458	25.3052	25.571	25.6179	25.7277	26.2626	26.1545
P13611-2;P13611;P13611-4;P13611-3;P13611-5	Versican core protein	VCAN	-0.48292	-0.395461	-1.78077	-1.72941	0.0686405	0.0419718	21	21	11.6	28.0321	28.0208	28.5942	28.5368	28.3031	28.3512	27.8788	27.7398	27.9237	27.9807	27.7299	27.6879	29.8459	29.8054	29.4479	29.3682	29.5443	29.5751	29.0924	29.2327	29.1491	29.1722	29.2476	29.3201
P13639	Elongation factor 2	EEF2	0.725196	0.759083	2.99695	2.75582	0.0293333	0.0119475	36	35	50.5	29.3772	29.392	29.2186	29.1529	29.0111	29.0338	29.9304	29.879	29.7554	29.7776	30.1016	30.0927	28.7602	28.7411	28.5402	28.6138	28.4226	28.5294	29.6441	29.6421	29.3585	29.308	29.1129	29.0962
P13667	Protein disulfide-isomerase A4	PDIA4	0.333361	1.19036	0.688984	2.84571	0.418685	0.0112326	14	14	26.5	26.3412	26.5215	25.456	25.291	25.2664	25.3091	26.3293	26.1235	26.1837	25.8574	26.0716	25.6199	25.7715	25.7763	24.2332	25.2302	25.3255	24.9463	26.3848	26.3551	26.5959	26.5752	26.1773	26.3369
P13693;P13693-2	Translationally-controlled tumor protein	TPT1	0.514722	0.808615	1.20298	2.43238	0.172971	0.0139293	6	6	35.5	26.5199	26.4681	25.9331	25.9673	25.76	25.7091	26.4602	26.4177	26.2083	26.2868	26.9529	27.1199	26.6127	26.8832	26.371	26.2499	26.3483	26.4988	27.6631	27.68	27.2041	27.2158	26.9764	27.0763
P13797;P13797-3;P13797-2	Plastin-3	PLS3	0.918526	1.13633	2.50039	3.93338	0.0332256	0.00858915	14	14	28.3	24.4827	24.6844	24.9992	24.8375	25.4817	25.2763	25.6941	26.0218	25.9981	25.3131	26.157	26.0889	24.4187	25.041	23.8934	24.4216	24.2772	24.4297	25.6338	25.3676	25.8645	25.5718	25.3733	25.4887
P13798	Acylamino-acid-releasing enzyme	APEH	0.4108	1.79471	2.10551	2.62915	0.050906	0.0118365	1	1	1.6	20.8592	20.7193	20.4704	20.5175	20.7745	20.7572	21.1319	21.0871	21.157	21.0195	21.1017	21.0657	17.7857	18.4453	19.6472	20.2528	18.1891	20.921	20.9689	21.1953	21.2346	21.2578	20.4953	20.8576
P13861-2;P13861	cAMP-dependent protein kinase type II-alpha regulatory subunit	PRKAR2A	0.908281	1.53452	1.65523	3.17823	0.0785915	0.00913858	4	4	14.9	21.8985	22.1158	21.0885	20.2186	21.953	20.9197	22.9571	22.1137	22.1837	21.4994	23.0482	21.8417	17.8256	21.7341	18.6292	21.4654	20.4722	21.4578	22.517	21.5691	21.7945	21.7418	21.483	21.686
P13987	CD59 glycoprotein	CD59	-0.120303	-0.422298	-0.259296	-2.26371	0.770178	0.0160225	1	1	9.4	23.5081	23.6509	24.7579	24.4503	24.8822	24.1549	24.0783	24.025	24.445	24.3788	23.929	23.8263	24.4111	24.5395	24.4822	24.6736	24.0956	24.6481	24.1828	24.0168	24.1352	24.1251	24.058	23.7984
P14174	Macrophage migration inhibitory factor	MIF	2.3368	1.06156	1.21082	3.28581	0.171766	0.00952542	2	2	17.4	26.9548	26.2932	20.9365	20.6467	25.9021	25.7251	26.3955	26.9953	26.5164	26.5317	26.9924	27.0479	26.4508	26.4857	26.0114	26.4193	25.8315	26.0393	27.6967	27.2904	27.1526	27.5579	27.0247	26.8852
P14210;P14210-3	Hepatocyte growth factor;Hepatocyte growth factor alpha chain;Hepatocyte growth factor beta chain	HGF	-0.246161	-0.308553	-1.11417	-1.0296	0.202595	0.216004	32	32	60.9	29.7812	29.6976	30.0833	30.1231	30.0672	29.9925	29.8463	29.7524	29.6654	29.7337	29.6311	29.6391	30.5705	30.6066	30.1565	30.2133	30.2865	30.2728	29.7619	29.8024	30.015	30.0189	30.3485	30.3081
P14314-2;P14314	Glucosidase 2 subunit beta	PRKCSH	0.29142	0.806253	0.587386	1.35854	0.495913	0.093742	3	3	8	23.3712	23.0301	22.7426	22.7782	22.5926	22.7701	24.1178	23.6702	23.2505	22.4558	22.8965	22.6425	23.2548	23.3633	22.829	22.946	20.3209	23.2176	23.6574	23.6708	23.5844	23.6521	22.9638	23.2407
P14543;P14543-2	Nidogen-1	NID1	-0.326097	-0.314742	-1.72894	-1.59745	0.0718261	0.0562755	48	47	52.4	32.2738	32.193	32.3057	32.2895	32.3191	32.2919	31.9825	31.9065	32.1155	32.0943	31.8091	31.8083	31.983	32.0067	31.8849	31.9319	31.8537	31.9281	31.3778	31.5104	31.6424	31.6573	31.7617	31.7502
P14550	Alcohol dehydrogenase [NADP(+)]	AKR1A1	0.389988	0.853224	0.793176	1.40828	0.354458	0.0850905	5	5	17.2	23.3005	23.294	22.8768	23.0413	23.7799	23.6613	24.3733	23.9562	23.1815	22.9923	23.9862	23.8043	23.464	23.355	23.3348	23.1972	23.0576	23.1623	23.7253	23.3487	23.7037	23.698	25.0839	25.1308
P14618-2	Pyruvate kinase PKM	PKM	0.726212	1.01535	3.09302	2.51804	0.0279692	0.0128322	27	2	63.8	23.0076	23.0142	22.947	22.6823	22.6922	22.6618	23.2812	23.8262	23.154	23.6491	24.1877	23.2643	23.0361	23.1229	22.9413	23.1021	22.5117	22.6902	23.8299	24.7208	24.3359	23.8026	23.3709	23.4362
P14618;P14618-3	Pyruvate kinase PKM	PKM	0.804991	0.875579	1.89492	3.4656	0.0651005	0.00955102	29	4	69.3	30.7026	30.6152	29.8551	29.9207	29.9171	30.0454	31.0389	30.9739	30.5733	30.6177	31.3655	31.3167	30.1835	30.2047	30.0091	29.9822	29.8318	29.9063	31.0892	31.1517	30.8388	30.8676	30.697	30.7267
P14625	Endoplasmin	HSP90B1	0.422873	0.992438	1.19595	3.86948	0.175154	0.00808759	23	22	36.2	27.7762	27.7961	27.2669	27.2096	27.0168	26.9266	27.9107	27.896	27.6432	27.8439	27.6451	27.5905	26.915	26.9114	26.5753	26.5863	26.4951	26.522	27.6649	27.7462	27.837	27.7556	27.4535	27.5026
P14678-2;P63162;P14678;P63162-2;P14678-3	Small nuclear ribonucleoprotein-associated proteins B and B;Small nuclear ribonucleoprotein-associated protein N	SNRPB;SNRPN	1.34184	0.882011	3.77356	2.87799	0.0387925	0.0108896	2	2	6.5	21.7187	21.6544	21.1127	21.259	21.1845	21.4837	22.6229	22.8759	22.4134	22.3487	23.3645	22.8387	21.517	21.348	21.3471	20.926	21.2846	21.2831	22.2587	22.6891	21.9579	22.4414	21.7002	21.9505
P14866;P14866-2	Heterogeneous nuclear ribonucleoprotein L	HNRNPL	1.94686	0.502167	1.88242	0.520766	0.0654748	0.59154	5	5	14.9	24.1815	23.9572	22.7101	22.7863	22.7339	20.0875	24.4738	24.432	24.112	23.7049	26.059	25.356	22.7969	22.9038	21.4424	22.8397	19.6032	22.0032	23.7133	23.6266	21.611	22.2574	21.9747	21.4191
P14868-2;P14868	Aspartate--tRNA ligase, cytoplasmic	DARS	3.05553	-0.00652631	3.80418	-0.00929993	0.0377692	0.991695	3	3	10	19.6726	19.2668	22.0415	19.571	17.7079	21.8728	22.3507	22.2808	22.6472	22.7716	24.1474	24.2681	20.1805	19.4581	18.8376	19.3433	18.9132	18.9746	20.5312	19.8312	18.2857	18.3578	18.039	20.6233
P15121	Aldose reductase	AKR1B1	0.920425	1.15106	2.49274	4.99718	0.033103	0.00454902	11	11	51.3	26.332	26.1244	25.5814	25.5722	25.7514	25.633	26.7406	26.8024	26.283	26.5831	26.9555	27.1525	26.7698	26.8473	26.79	26.4922	26.3874	26.3786	27.8934	27.7259	27.7245	27.8667	27.6355	27.7257
P15151-3;P15151-2;P15151-4;P15151	Poliovirus receptor	PVR	-0.306353	-0.792294	-1.69962	-1.50224	0.0753128	0.0679646	1	1	6	22.6291	22.3797	22.8265	22.5795	22.422	22.4555	22.5031	21.9838	22.2381	22.2059	22.1998	22.3233	24.0514	24.5173	23.0769	23.0877	22.8937	22.9837	22.5553	22.7613	22.6802	22.6743	22.5772	22.6087
P15170;P15170-2;P15170-3	Eukaryotic peptide chain release factor GTP-binding subunit ERF3A	GSPT1	1.25594	-0.367219	2.00723	-0.713328	0.0535135	0.420635	1	1	4.8	22.1153	19.5367	20.7323	21.1205	19.6441	19.5781	22.2654	21.716	21.2654	20.9074	22.0038	22.1046	17.8332	22.2289	19.9512	19.5024	19.077	20.3786	20.3723	19.0795	20.3457	19.6284	19.4165	17.9257
P15291-2;P15291	Beta-1,4-galactosyltransferase 1;Lactose synthase A protein;N-acetyllactosamine synthase;Beta-N-acetylglucosaminylglycopeptide beta-1,4-galactosyltransferase;Beta-N-acetylglucosaminyl-glycolipid beta-1,4-galactosyltransferase;Processed beta-1,4-galactosyltransferase 1	B4GALT1	-0.799644	-0.492659	-4.20686	-1.49713	0.0411852	0.068603	7	7	30.9	26.1897	26.0045	26.0234	26.0406	26.0941	25.9141	25.3002	25.4116	25.2323	25.3723	25.2361	24.916	27.4305	27.1924	27.0943	27.1754	27.1169	27.1118	26.2679	26.4788	26.7621	26.424	27.115	27.1176
P15311	Ezrin	EZR	0.41423	0.410857	1.04975	1.4046	0.225553	0.0849306	12	4	22.9	23.7798	23.506	22.9379	23.3331	23.1774	22.6415	23.6453	23.8806	23.1361	23.3724	24.3164	23.5101	23.2588	23.7451	22.8132	23.565	22.9587	23.101	23.7676	23.5974	23.9079	23.8224	23.459	23.3526
P15374	Ubiquitin carboxyl-terminal hydrolase isozyme L3	UCHL3	0.181737	2.20253	0.170801	2.77703	0.848052	0.0118289	1	1	3.9	20.076	19.6069	19.1224	18.2427	20.1989	19.6188	18.2418	18.4785	19.8663	18.7053	20.7167	21.9476	18.8891	19.366	19.7303	21.7234	19.5143	19.6527	22.6919	22.7812	22.0604	22.4686	20.0558	22.033
P15531;P15531-2	Nucleoside diphosphate kinase A	NME1	0.122431	3.26164	0.0607865	2.01658	0.945391	0.0241923	7	1	46.7	19.7988	25.0251	22.8953	18.6911	24.7106	24.5569	25.3581	25.4101	25.1051	20.5538	20.2528	19.7324	23.5693	22.9912	23.9745	24.4837	19.0944	19.4756	25.601	25.3059	25.8029	25.6007	25.4084	25.4396
P15559-3;P15559-2;P15559	NAD(P)H dehydrogenase [quinone] 1	NQO1	1.7257	1.1222	1.88988	1.4984	0.0654411	0.0684528	3	3	13.6	21.947	22.5171	22.6147	22.6845	22.4539	17.8984	23.1611	22.9538	23.1779	23.2611	24.2119	23.7039	22.3832	22.506	22.5998	22.6053	22.5107	22.6454	24.3772	25.5368	23.0206	23.1054	22.982	22.9616
P15586-2;P15586	N-acetylglucosamine-6-sulfatase	GNS	-0.634637	-0.00859197	-1.77831	-0.0452267	0.0685759	0.969672	4	4	8.8	24.54	24.5238	24.3158	24.3223	23.8618	23.7397	23.6441	23.7489	23.1867	24.2975	23.4751	23.1435	23.6718	23.9075	23.6424	24.1686	23.486	24.127	23.7107	23.8776	24.3408	23.6212	23.7864	23.615
P15692-5;P15692-8;P15692-4;P15692-3;P15692-2;P15692;P15692-17;P15692-15;P15692-11;P15692-16;P15692-13;P15692-14	Vascular endothelial growth factor A	VEGFA	0.894532	0.838422	1.65577	0.842866	0.078567	0.328004	1	1	6.3	19.4657	18.3033	18.7948	17.7345	18.308	19.1102	18.8404	19.9718	19.6487	18.115	19.5916	20.9163	22.8329	23.0261	22.8719	20.45	17.2286	22.4786	22.1934	22.2034	22.4242	22.4029	22.3625	22.3322
P15880	40S ribosomal protein S2	RPS2	1.40528	1.23451	2.4526	3.39518	0.0342893	0.00955024	7	7	29.7	25.658	25.4868	24.0445	24.3923	24.6043	24.4227	26.0289	26.1558	25.7069	25.9227	26.571	26.6549	24.931	24.79	24.4372	24.3712	24.293	24.4839	26.2857	26.1102	25.6605	25.6886	25.517	25.4515
P15924;P15924-2;P15924-3	Desmoplakin	DSP	0.949792	-2.55641	1.26671	-3.63268	0.156176	0.0081573	9	9	3.2	23.9177	23.3224	21.378	21.931	22.4055	22.6108	22.5853	24.3788	22.8906	23.1778	23.9893	24.2423	23.4275	23.5074	23.8323	24.3168	23.8986	24.3713	19.8088	22.1872	22.4216	22.4552	21.7383	19.4042
P16035	Metalloproteinase inhibitor 2	TIMP2	-0.56997	-0.436038	-3.44526	-1.55519	0.0310476	0.0600207	11	11	50.9	29.1824	29.0497	28.9445	28.9905	29.0776	28.9163	28.5515	28.547	28.5424	28.3112	28.3911	28.398	30.086	29.8134	30.1342	30.0202	30.0491	30.0139	29.0608	29.4128	29.7833	29.615	29.7915	29.8371
P16070-18;P16070-12;P16070-14;P16070-13;P16070-11;P16070-10;P16070-16;P16070-8;P16070-17;P16070-6;P16070-4;P16070-3;P16070-7;P16070-5;P16070;P16070-15;P16070-9	CD44 antigen	CD44	-0.163553	0.0876776	-0.684859	0.446733	0.422167	0.650456	4	4	13.8	28.6152	28.6337	28.7826	28.8781	28.3662	28.6515	28.3653	28.2219	28.5724	28.6976	28.5267	28.5621	29.2291	29.2363	28.8875	28.9848	29.0976	29.0432	29.1316	29.2341	29.1409	29.3277	29.0763	29.094
P16152;P16152-2	Carbonyl reductase [NADPH] 1	CBR1	0.667416	0.865369	1.76773	3.90329	0.0698323	0.00833083	7	6	39	24.9524	24.8867	23.867	24.3652	24.2512	24.3538	24.9833	25.0571	24.9847	24.8985	25.3102	25.4471	24.6079	24.5975	24.3814	24.2502	24.3083	24.413	25.365	25.4863	25.2817	25.3375	25.1086	25.1715
P16234-3;P16234	Platelet-derived growth factor receptor alpha	PDGFRA	0.240658	-0.109415	0.739436	-0.454892	0.384498	0.643873	5	5	7	24.7293	24.334	24.3573	23.7526	23.9742	23.6346	24.6116	24.195	24.0292	24.4335	24.3918	24.5648	24.5192	24.6167	24.2671	24.0591	24.331	24.454	24.2241	24.0509	24.0721	24.4329	24.4188	24.3917
P16949;P16949-2	Stathmin	STMN1	-0.542718	0.756973	-0.529354	1.59651	0.543673	0.0561268	3	3	15.4	23.2663	22.9498	22.6079	22.3695	22.2352	22.6248	19.8799	23.8798	22.8408	18.5931	24.3346	23.269	23.1794	23.3336	22.4707	22.6067	22.7853	23.0748	24.1765	24.3871	23.5023	23.0594	23.1121	23.755
P17066;P48741	Heat shock 70 kDa protein 6;Putative heat shock 70 kDa protein 7	HSPA6;HSPA7	0.395021	3.42084	0.120671	2.5148	0.890826	0.0128036	5	1	9.2	21.0953	27.0196	19.993	17.79	26.7193	26.1824	27.5257	27.2879	27.4935	19.6873	19.7698	19.4055	22.2567	20.4511	20.904	23.1013	26.2995	24.0842	25.9811	24.9668	27.0877	25.7239	26.6041	27.2583
P17096;P17096-3	High mobility group protein HMG-I/HMG-Y	HMGA1	1.07121	0.856189	2.37676	0.842956	0.0393064	0.328227	1	1	15	23.0962	22.73	21.0433	22.5755	21.866	22.12	23.3292	23.5673	22.6673	23.6744	23.4672	23.1529	19.5352	20.7462	18.4149	20.1022	19.2902	19.0462	19.8757	19.5189	18.0207	20.6768	23.4995	20.6805
P17174;P17174-2	Aspartate aminotransferase, cytoplasmic	GOT1	1.03314	0.743618	2.5079	1.76516	0.0336792	0.0397077	6	6	23.2	23.011	23.1711	22.1838	22.6557	22.7131	22.9979	23.417	23.7747	23.7403	23.3876	24.418	24.1939	23.4046	23.0263	22.8621	23.0795	22.6469	23.0338	24.653	24.008	23.2887	23.9401	23.3871	23.2379
P17342-2;P17342	Atrial natriuretic peptide receptor 3	NPR3	-0.101695	-0.0982704	-0.346311	-0.168464	0.694093	0.875755	2	2	3.1	21.5593	21.7807	22.107	21.7302	22.475	22.169	21.9953	21.8775	21.913	21.811	21.8311	21.7832	19.8962	18.319	20.17	20.2259	19.2527	18.302	18.774	18.8649	20.0428	18.8692	19.3704	19.6548
P17655;P17655-2	Calpain-2 catalytic subunit	CAPN2	1.69168	0.906373	2.61064	1.1252	0.0352441	0.168501	9	9	17	23.764	24.0487	24.1516	23.8553	23.4306	23.3279	24.9412	24.3196	25.0884	25.5899	26.3264	26.4626	22.6517	21.8448	21.8011	21.0169	22.2211	20.5977	23.6281	24.0506	21.2413	23.3306	21.0754	22.2457
P17693-5;P17693;P17693-4	HLA class I histocompatibility antigen, alpha chain G	HLA-G	-0.427975	-0.13939	-2.03519	-0.534081	0.0521739	0.579333	2	1	7.2	24.4812	24.0335	24.552	24.4339	24.3531	24.1154	23.7793	24.0921	23.9489	24.0613	23.8928	23.6268	24.5432	24.5136	24.3206	24.4485	24.6863	25.0439	24.4927	24.702	24.5129	24.3232	24.3766	24.3124
P17900	Ganglioside GM2 activator;Ganglioside GM2 activator isoform short	GM2A	-0.708605	-0.636939	-2.83062	-2.23159	0.031978	0.0170836	5	5	35.8	24.1784	24.0678	24.0877	23.8242	23.5805	23.9304	23.36	23.2396	22.5157	23.5417	23.1389	23.6215	24.8594	24.8729	24.4228	24.4432	24.6943	24.7994	23.9125	23.6785	24.0488	24.1312	24.1608	24.3386
P17931	Galectin-3	LGALS3	0.364055	0.586511	1.42101	1.75551	0.117808	0.0399658	6	6	28.4	25.2153	25.1565	24.9511	25.0485	24.5757	24.7902	25.4432	25.3198	25.1603	25.2679	25.3272	25.4032	25.8478	25.7962	25.308	25.3048	25.4433	25.4179	26.2458	26.1315	26.4179	26.3016	25.7439	25.7965
P17936;P17936-2	Insulin-like growth factor-binding protein 3	IGFBP3	-0.369354	-0.305889	-2.92351	-0.670657	0.0327	0.458628	7	7	33.3	28.5028	28.3047	28.5371	28.4207	28.5356	28.3642	28.105	27.9977	28.007	28.1357	28.1174	28.0861	27.4322	27.4144	27.3314	27.1855	26.4007	26.7148	26.4063	26.3186	26.7641	26.7844	27.3376	27.0325
P17980	26S protease regulatory subunit 6A	PSMC3	1.92189	1.18373	3.86443	3.21076	0.0330213	0.00922835	8	8	28.2	22.7453	22.7326	21.6262	21.78	21.8202	21.9129	24.1083	23.8405	23.4998	23.7962	24.4205	24.4833	22.59	22.3815	22.2343	22.5093	22.7154	22.5085	24.0814	24.0164	23.7915	23.8015	23.1919	23.1587
P17987	T-complex protein 1 subunit alpha	TCP1	1.20571	1.0047	2.94776	2.12986	0.0315414	0.0208179	15	15	35.1	25.5326	25.5243	25.2266	24.7995	24.7755	24.6311	25.8782	26.0824	26.1119	26.3598	26.7742	26.5175	25.1206	25.0588	24.5037	24.6486	24.1739	24.8472	26.2844	26.4636	25.3505	25.5767	25.416	25.2899
P18085	ADP-ribosylation factor 4	ARF4	1.05503	0.193457	2.36872	0.415567	0.0401375	0.67442	1	1	5.6	19.691	19.8435	19.7578	20.3671	19.5256	19.7491	20.315	20.2757	20.3779	21.484	21.2272	21.5844	19.6292	19.4879	19.1085	19.5879	19.8486	19.4271	20.062	20.7677	19.0957	19.4867	19.1924	19.6457
P18124	60S ribosomal protein L7	RPL7	1.04321	0.712704	1.97162	1.92297	0.0564701	0.0283002	4	4	20.6	25.0569	25.1999	24.1264	23.7841	24.1538	24.1323	25.7225	25.7903	25.1886	24.8252	25.6343	25.5517	24.9458	24.3685	23.9998	24.1189	24.5988	24.1132	25.0889	25.0387	25.6042	25.2647	24.6896	24.7352
P18206-2;P18206	Vinculin	VCL	0.801509	1.0775	2.90957	4.41493	0.0320964	0.00702439	43	43	50.6	28.7496	28.7404	28.4848	28.4197	28.3324	28.3235	29.2503	29.1635	29.1135	29.2166	29.4908	29.6247	28.0904	27.9528	27.9013	27.8781	27.8329	27.9522	29.2509	29.2621	28.9703	29.0265	28.7054	28.8573
P18621;P18621-3;P18621-2	60S ribosomal protein L17	RPL17	1.19037	-0.029033	1.95317	-0.0199558	0.0571502	0.986335	4	4	27.2	21.8346	22.4879	20.9518	21.5326	21.4834	22.0386	22.8128	22.6922	22.4701	22.0335	23.8361	23.6266	23.6537	22.7774	22.0428	22.7983	22.0433	21.3881	22.3074	19.7907	19.7381	22.7194	22.6095	27.3644
P18669	Phosphoglycerate mutase 1	PGAM1	0.79217	0.774006	2.44172	3.3239	0.0349533	0.00999111	10	10	53.1	27.0729	27.1905	26.6497	26.8883	26.8805	26.9816	27.6353	27.822	27.3894	27.4029	28.0897	28.077	27.1283	27.0396	26.894	26.5782	26.775	26.9187	27.7166	27.793	27.5794	27.4093	27.7641	27.7154
P18827	Syndecan-1	SDC1	0.833884	-0.375469	0.644123	-1.38647	0.450593	0.0888413	1	1	5.5	19.8218	18.7075	22.9697	23.1794	22.6303	22.4609	22.6439	22.3579	22.4335	22.7364	22.4354	22.1657	22.373	22.5564	22.4497	22.8899	22.5834	22.9827	22.1678	22.2093	21.8536	22.2705	22.146	22.9351
P19021-4;P19021-3;P19021-6;P19021;P19021-5;P19021-2	Peptidyl-glycine alpha-amidating monooxygenase;Peptidylglycine alpha-hydroxylating monooxygenase;Peptidyl-alpha-hydroxyglycine alpha-amidating lyase	PAM	-0.467682	-0.283588	-2.18376	-1.67225	0.0457391	0.0457826	11	11	15.2	25.9489	25.8626	26.0995	26.1541	25.9248	26.0037	25.4748	25.5521	25.737	25.6642	25.3155	25.444	26.276	26.3147	26.1607	26.0752	26.1256	26.336	25.9574	25.758	25.9661	25.871	26.0661	25.968
P19105;O14950	Myosin regulatory light chain 12A;Myosin regulatory light chain 12B	MYL12A;MYL12B	1.03375	1.10479	1.94386	2.12577	0.0583188	0.0207111	9	4	56.7	26.26	26.0802	25.3707	25.1609	25.5196	25.6134	26.8822	26.6101	25.8531	26.3284	27.098	27.4356	25.7836	26.212	25.6316	25.4121	25.7112	26.223	27.7011	27.616	26.7756	26.871	26.1191	26.5195
P19320;P19320-2;P19320-3	Vascular cell adhesion protein 1	VCAM1	-0.19623	0.170771	-0.918388	0.816225	0.280224	0.345034	12	12	18	25.0654	25.3045	25.3358	25.4551	25.5003	25.3998	25.3317	25.1061	25.3018	25.1686	25.0445	24.9308	25.2958	25.0763	24.9392	24.9948	25.1312	25.4183	25.457	25.0924	25.2412	25.2285	25.7174	25.1437
P19338	Nucleolin	NCL	0.856126	1.14688	1.86476	3.73233	0.0647797	0.0073865	13	13	22.3	27.6525	27.5505	26.5782	26.5013	26.5909	26.6734	27.7551	27.8234	27.4045	27.7436	28.0302	27.9269	26.7178	26.5966	26.0381	26.1418	26.2879	26.2203	27.7189	27.6733	27.4486	27.4857	27.2464	27.3109
P19367-4;P19367-2;P19367;P19367-3	Hexokinase-1	HK1	0.947265	0.518506	1.13881	1.05017	0.193609	0.204594	5	5	5.6	23.766	23.4158	22.8937	23.1299	22.8152	20.0752	24.6046	24.0224	23.3065	23.5785	22.9982	23.2691	23.5348	23.4228	23.8632	23.6559	24.023	23.4415	23.3275	23.4964	24.3612	24.8795	23.8432	25.1444
P19623	Spermidine synthase	SRM	1.90022	-1.04569	1.18415	-0.559983	0.179686	0.557945	3	3	13.9	23.4502	23.2494	19.1546	18.4134	23.0127	23.1689	23.5331	23.7192	23.1311	23.2402	23.795	24.4318	22.944	20.4377	18.2208	17.359	23.0298	23.0936	22.7484	20.026	18.9722	19.1757	19.3157	18.5729
P19883-2;P19883	Follistatin	FST	-0.262229	0.308601	-1.22792	0.437099	0.167336	0.658781	2	2	6.9	22.2481	21.7573	21.9955	21.6855	22.2841	22.0091	21.7768	21.561	21.6252	22.1282	21.4978	21.8171	23.0292	22.8324	22.2942	21.972	21.0204	20.8847	22.3073	22.8904	22.7536	22.0387	22.0177	21.8768
P19957	Elafin	PI3	0.252197	-4.97995	0.245802	-8.66998	0.780471	0	2	2	21.4	20.8352	19.5225	19.0506	17.702	19.6272	20.3881	20.5938	21.7341	18.6357	18.7937	18.943	19.9386	24.2845	24.4254	24.3585	24.389	24.2455	24.4047	20.2126	18.8156	20.8952	19.3286	19.4436	17.5324
P19971;P19971-2	Thymidine phosphorylase	TYMP	0.235029	-1.67696	0.815272	-2.8103	0.340274	0.0111709	2	2	5.4	20.407	20.2101	19.6298	19.7116	20.1882	19.8814	19.9353	20.6166	20.5257	20.0265	20.0815	20.2527	20.6214	20.8934	22.4963	22.0683	20.8768	21.1316	19.4494	19.2807	20.0175	19.6346	19.8078	19.8361
P20042	Eukaryotic translation initiation factor 2 subunit 2	EIF2S2	1.46058	1.04508	1.72946	2.53408	0.0720421	0.0127836	3	3	11.4	21.7732	21.6445	17.9501	20.9501	21.2706	21.8097	22.1686	22.148	22.2372	22.2413	22.7037	22.6628	21.5644	21.5926	21.3786	21.2701	21.8264	21.9058	23.4658	22.7815	22.6344	22.5466	22.2356	22.1445
P20062-2;P20062	Transcobalamin-2	TCN2	-0.908826	-0.0443815	-1.39463	-0.048123	0.122114	0.968284	2	2	5.8	21.0875	21.9735	22.9909	23.3314	23.188	22.2529	21.8412	21.7024	21.8873	21.8474	21.0151	21.078	19.1645	22.0267	19.1304	22.08	19.8388	19.1476	18.1201	20.9717	20.6131	18.1115	21.5415	21.7638
P20290-2;P20290	Transcription factor BTF3	BTF3	0.980778	0.400042	0.630509	1.29182	0.462535	0.114713	1	1	17.3	21.7444	21.3043	17.8172	17.2844	21.3902	20.7221	21.7712	21.7069	18.0167	21.0757	21.7673	21.8094	21.7519	21.7606	22.1034	22.386	21.7424	21.9539	22.4335	21.746	22.0983	23.096	22.3993	22.3252
P20585	DNA mismatch repair protein Msh3	MSH3	-2.32299	1.52096	-2.53918	1.8657	0.0333238	0.0317202	2	2	1.7	26.0166	26.0435	27.094	26.266	26.4034	26.38	25.4642	25.6576	19.6678	27.7058	20.6377	25.1324	23.059	23.289	25.0363	24.9606	25.3882	20.0607	24.0518	25.6001	25.2496	25.2581	25.4409	25.3188
P20618	Proteasome subunit beta type-1	PSMB1	0.7316	1.56238	1.58259	4.0012	0.0887072	0.00923333	5	5	27	24.9902	24.8995	24.0282	24.092	24.3913	24.1575	25.225	25.3728	24.3485	25.0122	25.5922	25.3974	24.0595	24.6287	23.6556	23.9008	23.6994	23.6773	25.689	25.8646	25.4848	25.7615	25.0029	25.1928
P20700	Lamin-B1	LMNB1	2.2573	2.05549	2.78442	2.73957	0.0344536	0.0117623	2	2	3.2	19.1487	19.2097	21.6644	20.0582	21.1805	21.2785	22.7169	22.4769	21.8033	22.5189	23.3735	23.1944	20.2786	17.8406	18.9966	19.8363	19.1846	21.6172	23.1081	22.3015	21.2295	21.1333	21.0395	21.275
P20774	Mimecan	OGN	0.902709	-0.691559	0.699317	-1.29275	0.412491	0.114357	4	4	11.7	19.5878	22.751	18.5369	20.1589	22.5351	23.5456	21.4328	22.3498	19.9266	22.6408	22.735	23.4466	22.5148	22.2738	22.6116	22.6445	22.5608	22.497	22.5044	20.8773	22.7279	19.5879	22.7373	22.5184
P20810-3;P20810-4;P20810-8;P20810-2;P20810;P20810-9;P20810-5;P20810-10;P20810-7;P20810-6	Calpastatin	CAST	1.15957	0.85961	1.82062	2.38536	0.0669186	0.0143581	7	7	18.8	23.9939	24.0487	22.8642	22.5466	22.6724	22.3837	24.3129	24.0107	23.7926	23.8977	24.5999	24.8531	23.6072	23.6301	22.9424	22.8852	23.098	22.7068	24.1694	24.2089	24.129	23.8905	23.9245	23.705
P20908	Collagen alpha-1(V) chain	COL5A1	-0.255424	-0.0572802	-1.34286	-0.225238	0.133146	0.83498	24	24	19.6	30.169	30.1278	30.2841	30.3033	30.2231	30.2038	29.9952	29.9636	30.102	30.083	29.7899	29.8449	30.0914	30.0811	29.9392	29.9137	29.8654	29.9188	29.7277	29.7517	29.7699	29.8299	30.2524	30.1343
P20962	Parathymosin	PTMS	-2.17875	5.9306	-1.21558	17.3167	0.169658	0	1	1	10.8	19.7497	24.2859	18.6189	19.8462	24.0608	24.4561	18.1046	18.7259	24.5457	18.1046	19.5781	18.886	19.4815	19.5995	19.221	19.3891	19.9343	19.8014	25.8951	25.6066	25.686	25.5152	25.0534	25.254
P21266	Glutathione S-transferase Mu 3	GSTM3	1.05859	2.2662	1.05975	4.1131	0.22157	0.00851852	4	3	19.6	22.1843	22.7924	21.5122	22.2774	22.5252	22.6573	24.4114	23.6465	23.0639	20.25	24.2883	24.6401	20.0759	19.5081	22.3564	19.3187	22.0822	19.5705	23.5401	22.6321	22.9491	23.0332	22.5119	21.8425
P21291	Cysteine and glycine-rich protein 1	CSRP1	0.520067	1.35909	0.893766	3.3108	0.292935	0.00981659	6	6	46.6	25.8003	26.04	24.8648	24.7855	24.5551	24.9564	25.8372	25.8499	25.0524	25.1619	26.1306	26.0904	24.953	25.603	24.8423	24.7719	24.6114	24.9563	26.933	26.7275	26.1933	26.1476	25.9859	25.905
P21333-2;P21333	Filamin-A	FLNA	0.749725	1.0245	2.54805	3.41186	0.0338051	0.00978431	85	81	51.3	30.6648	30.6096	30.2682	30.2885	30.2353	30.1998	31.0546	30.9646	30.8904	31.0291	31.4067	31.4191	29.7397	29.8178	29.5634	29.6346	29.467	29.6538	30.9878	31.0402	30.6154	30.6527	30.3736	30.3536
P21399	Cytoplasmic aconitate hydratase	ACO1	1.21643	1.69928	3.38423	3.94154	0.0286593	0.00872441	10	10	19	23.6513	24.2755	23.2676	23.3184	24.046	23.6092	24.8027	24.6821	24.7886	24.7333	25.1369	25.3229	22.9455	23.2561	22.5707	22.0645	23.3047	22.5911	25.031	24.8262	24.2476	24.4973	24.1114	24.2145
P21589-2;P21589	5-nucleotidase	NT5E	0.0938931	0.225079	0.238538	0.72757	0.786044	0.412265	3	3	7.1	22.5475	22.801	23.4326	23.2744	23.5693	23.3602	23.3704	22.9379	23.5348	23.6046	23.1146	22.9862	22.7074	23.4099	22.8204	22.9877	23.2015	23.543	23.625	23.6568	22.9621	23.2628	23.4011	23.1126
P21810	Biglycan	BGN	-1.281	-0.913814	-4.98346	-3.9727	0.036	0.008864	7	7	26.6	25.3756	25.3441	25.713	25.9155	25.2991	25.5135	24.4218	24.1497	24.3225	24.332	24.1935	24.0553	26.4674	26.5074	26.3477	26.1313	26.3646	26.7585	25.2729	25.6101	25.5751	25.7998	25.3706	25.4654
P21926	CD9 antigen	CD9	-0.454161	0.379068	-1.15667	0.720322	0.188058	0.41694	3	3	15.4	24.0357	23.9611	24.8065	24.8507	24.7957	24.7535	24.16	24.3345	24.5366	23.7387	23.928	23.7803	23.7427	23.5685	22.9229	22.5078	23.1725	23.9485	23.2125	23.5035	23.1296	23.6986	24.3545	24.2386
P21980;P21980-2	Protein-glutamine gamma-glutamyltransferase 2	TGM2	1.15937	1.47681	3.64059	2.34717	0.0316308	0.0150312	19	19	36.5	26.7195	26.6581	26.333	26.2971	26.1841	26.0463	27.5568	27.5495	27.3741	27.1879	27.8267	27.6992	25.4645	25.3394	26.0546	26.0297	26.007	25.7948	28.2468	28.2243	26.9568	26.7932	26.6882	26.6417
P22061;P22061-2	Protein-L-isoaspartate(D-aspartate) O-methyltransferase	PCMT1	0.613198	1.05774	1.45423	2.8011	0.111347	0.0110166	3	3	22	22.7736	23.1745	22.2755	22.6053	22.2807	22.2501	23.0883	23.0953	22.8019	22.8032	23.6812	23.5691	23.0261	23.646	22.7438	22.5713	22.9852	22.726	24.143	24.6082	23.6985	24.1257	23.8682	23.6014
P22102;P22102-2	Trifunctional purine biosynthetic protein adenosine-3;Phosphoribosylamine--glycine ligase;Phosphoribosylformylglycinamidine cyclo-ligase;Phosphoribosylglycinamide formyltransferase	GART	0.914883	0.817828	1.16425	1.69812	0.186009	0.044595	4	4	5.2	21.6891	22.9029	20.4966	21.2615	22.6156	21.7273	23.5497	23.5223	21.8472	21.6736	22.7042	22.8855	20.8055	20.9259	18.3372	20.9264	21.2422	20.0487	21.2938	20.9965	20.9307	21.6014	21.2157	21.1547
P22105;P22105-3;P22105-4	Tenascin-X	TNXB	-0.415118	-0.121241	-2.15934	-0.286457	0.0472089	0.789409	48	48	21.1	28.4378	28.3184	28.4759	28.4391	28.6529	28.5456	28.1188	28.1704	28.2028	28.0209	27.9351	27.9309	25.8569	25.5572	25.3023	25.162	24.7381	24.8824	25.2179	24.5694	25.4734	25.5507	24.7805	25.1796
P22234;P22234-2	Multifunctional protein ADE2;Phosphoribosylaminoimidazole-succinocarboxamide synthase;Phosphoribosylaminoimidazole carboxylase	PAICS	0.999899	1.7521	2.02649	4.74116	0.0522818	0.00684848	7	7	19.5	23.8366	24.3707	23.7244	25.0467	23.9014	23.6023	24.2345	24.6042	25.1167	25.3254	25.5874	25.6132	23.2044	23.4461	22.9376	22.7738	23.0623	22.3103	25.2062	24.9248	23.9146	24.9201	24.9668	24.3146
P22307-6;P22307-2;P22307-4;P22307-7;P22307-8;P22307	Non-specific lipid-transfer protein	SCP2	0.678078	1.30619	0.828486	1.61026	0.334362	0.054269	2	2	19.3	21.2923	21.757	20.7622	21.0094	20.8988	17.4899	21.0656	21.8054	20.844	20.8638	21.5087	21.1908	21.0524	21.016	21.6355	21.196	21.1491	18.1932	23.2317	22.6753	21.6237	21.6905	21.2306	21.6275
P22314-2;P22314	Ubiquitin-like modifier-activating enzyme 1	UBA1	0.971984	1.03675	3.09654	2.67885	0.0273488	0.0117936	25	25	33.1	26.9837	26.8151	26.5697	26.5471	26.3343	26.7049	27.4446	27.3557	27.5115	27.5187	28.0111	27.945	26.1004	26.1259	25.8118	25.9147	25.8839	26.0753	27.5619	27.5266	26.881	26.9698	26.6506	26.5426
P22352	Glutathione peroxidase 3	GPX3	-0.80895	-0.677808	-3.28307	-1.87218	0.0292525	0.0313015	5	5	25.7	25.3715	25.0719	25.1568	24.9474	25.0325	24.8419	24.4972	24.508	24.1613	24.0934	24.2113	24.0972	23.9478	24.5765	24.2741	24.3774	24.5133	24.9299	23.3302	23.3149	23.795	24.0843	24.0973	23.9303
P22392-2;P22392;O60361	Nucleoside diphosphate kinase B;Putative nucleoside diphosphate kinase	NME2;NME2P1	0.800062	0.988053	2.00163	3.46404	0.0539154	0.00950254	10	4	55.1	27.5996	27.679	27.0877	26.9676	26.9423	27.1408	27.9113	28.1118	27.6649	27.6652	28.4464	28.4178	27.9383	27.8629	27.6413	27.4606	27.5854	27.6285	29.0015	28.8527	28.7083	28.6679	28.3944	28.4204
P22455-2;P22455	Fibroblast growth factor receptor 4	FGFR4	-1.53137	-0.424493	-2.51204	-0.855836	0.0336966	0.320646	3	3	4.9	21.3716	21.3158	21.8295	21.4038	21.1637	19.7098	18.1464	20.1108	19.6559	19.059	19.5839	21.0501	21.6513	21.4853	21.3416	21.6622	21.3807	21.618	21.7828	21.5373	19.4193	21.2523	21.3786	21.2219
P22626-2;P22626	Heterogeneous nuclear ribonucleoproteins A2/B1	HNRNPA2B1	0.949841	1.20989	2.24203	3.2957	0.0440098	0.00960684	11	11	37.8	27.7176	27.6673	26.9911	26.9071	26.9167	26.8863	28.0062	27.8601	27.8533	28.0122	28.5786	28.4749	27.4192	27.4367	27.0373	26.9696	26.7166	26.7509	28.5163	28.5836	28.3793	28.2156	27.9438	27.951
P22692	Insulin-like growth factor-binding protein 4	IGFBP4	-0.569688	-0.483458	-2.66215	-2.1373	0.0362435	0.0205606	12	4	57	30.586	30.4489	30.2899	30.368	30.4374	30.261	30.0271	29.9296	30.0049	29.7179	29.744	29.5496	31.8022	31.9386	31.6519	31.5405	31.7905	31.7073	31.0091	31.1168	31.2651	31.3673	31.3723	31.3996
P22692-2	Insulin-like growth factor-binding protein 4	IGFBP4	-0.0275517	-0.17635	-0.0443169	-0.46566	0.959626	0.638397	9	1	60.1	19.4631	20.0389	20.4824	19.9352	19.8871	19.6666	19.1737	19.8908	19.1724	19.3279	21.3993	20.3438	23.0489	22.3262	22.3311	21.6213	22.7247	22.4149	22.3767	21.6049	22.5704	22.558	22.2409	22.0581
P23142	Fibulin-1	FBLN1	-0.714521	-0.485752	-3.1318	-2.35039	0.029157	0.0151198	26	2	51.6	32.5886	32.5089	32.846	32.779	32.766	32.7924	31.9333	31.8871	32.1977	32.1906	31.9141	31.871	32.2848	32.2819	32.3856	32.3076	32.1418	32.2676	31.609	31.5956	31.8176	31.8691	31.959	31.9046
P23142-4;P23142-2;P23142-3	Fibulin-1	FBLN1	-0.437253	-0.493603	-2.26315	-1.69163	0.0441015	0.0446209	21	4	47.7	29.5616	29.5177	29.2782	29.2657	29.3185	29.2897	29.0405	28.9639	28.8316	29.0415	28.9258	28.8046	29.1326	29.2735	29.3348	29.4664	29.1757	29.0803	28.7178	28.0936	29.0142	28.7541	28.9242	28.9977
P23246;P23246-2	Splicing factor, proline- and glutamine-rich	SFPQ	1.76997	1.41015	4.01116	2.22086	0.0325263	0.0174291	11	10	23.8	24.7011	25.0931	24.4567	24.1022	24.6619	24.5652	26.2614	26.0936	26.2195	25.7502	27.0745	26.8008	24.3924	23.6293	23.2057	24.1159	23.8891	23.9521	26.4	26.2458	24.2909	25.156	25.1861	24.3667
P23284	Peptidyl-prolyl cis-trans isomerase B	PPIB	0.13574	0.475184	0.423409	1.73727	0.628913	0.0416657	8	8	38	27.2343	27.3944	26.7927	26.6435	26.9277	26.7421	27.419	27.2527	26.9505	27.0619	26.9457	26.9195	27.3634	27.6065	27.0783	27.2232	26.8582	27.1415	27.9115	27.7342	27.7157	27.7662	27.5032	27.4914
P23381-2;P23381	Tryptophan--tRNA ligase, cytoplasmic;T1-TrpRS;T2-TrpRS	WARS	0.713901	1.32879	2.22742	5.47862	0.0448019	0.00682353	13	13	42.6	26.8243	26.5753	25.996	26.3903	26.2261	26.0563	26.8666	26.8555	27.0624	26.9601	27.2991	27.308	25.5751	25.6808	25.3178	25.4043	25.2586	25.5132	26.9013	26.8644	26.9218	26.9162	26.6385	26.4802
P23396;P23396-2	40S ribosomal protein S3	RPS3	1.26597	1.04318	3.48138	2.24596	0.0318049	0.0165704	8	8	37	25.6902	25.4775	25.0598	24.9839	25.4513	25.2553	26.5528	26.4072	26.3423	26.2409	27.0667	26.904	25.2287	25.5203	25.2991	25.22	25.0921	25.1011	26.9884	26.9418	26.0425	26.2209	25.6627	25.8642
P23470-2;P23470	Receptor-type tyrosine-protein phosphatase gamma	PTPRG	-0.0174529	-0.401294	-0.0473903	-1.58651	0.95911	0.0578898	3	3	2.5	22.8726	22.6936	22.3479	22.1342	22.0894	22.3836	22.2326	22.342	22.669	22.9067	22.2546	22.0118	23.2646	22.8294	22.5982	22.7102	23.0015	23.0086	22.4907	22.2378	22.4713	22.4702	22.7463	22.5884
P23526;P23526-2	Adenosylhomocysteinase	AHCY	0.737767	0.529147	2.25424	2.2971	0.04368	0.0154611	8	8	18.3	25.3133	25.1514	25.1004	24.898	24.753	24.5002	25.5527	25.4597	25.3795	25.8056	26.0114	25.934	24.5156	24.5926	24.3794	24.5655	24.4255	24.7094	25.1887	25.2876	25.0253	25.2318	24.8079	24.8213
P23528	Cofilin-1	CFL1	0.689503	0.716832	1.80397	2.82581	0.0680773	0.0109462	12	9	64.5	29.3751	29.3822	28.7289	28.5513	28.7558	28.7057	29.5229	29.6437	29.2756	29.4068	29.9205	29.8667	29.4859	29.7007	29.3022	29.2654	29.188	29.3917	30.3064	30.257	30.2091	30.0822	29.8442	29.9359
P24043	Laminin subunit alpha-2	LAMA2	-0.464838	-0.345241	-2.08313	-2.00103	0.0514833	0.0248854	109	108	46.7	32.4142	32.4188	32.707	32.6756	32.5446	32.5179	32.0713	32.0863	32.2144	32.2765	31.9224	31.9181	32.0533	32.0325	31.8874	31.8883	31.8056	31.9891	31.4711	31.5205	31.6285	31.6244	31.6589	31.6813
P24534	Elongation factor 1-beta	EEF1B2	0.67247	0.964307	1.37458	4.72113	0.125312	0.00674627	6	5	45.8	25.5219	25.2782	24.5273	24.3541	24.6855	24.8586	25.8317	25.661	24.9123	25.1086	25.7016	26.0452	25.3686	25.3759	25.3282	25.0265	25.3792	24.8474	26.0381	26.3812	26.2736	26.309	26.227	25.8828
P24592	Insulin-like growth factor-binding protein 6	IGFBP6	-1.20873	-0.848902	-3.59015	-3.12524	0.0302535	0.00908961	4	4	24.6	25.9578	26.0359	26.3696	26.4904	25.5105	25.8581	25.2517	24.7614	24.8887	24.7162	24.7687	24.5832	28.2559	28.2528	27.7572	27.6444	27.8677	27.7409	27.0555	27.0195	27.1451	27.0908	26.923	27.1917
P24593	Insulin-like growth factor-binding protein 5	IGFBP5	-0.313931	-0.16121	-1.79009	-0.580972	0.0683556	0.538837	13	13	48.5	31.2101	31.0662	31.1756	31.3021	31.3446	31.2633	31.0483	30.9559	30.8189	30.7898	30.9291	30.9363	32.3452	32.3624	32.1101	32.1905	31.8352	31.8975	31.8127	31.6946	32.0648	31.9809	32.1451	32.0755
P24666-4;P24666-3;P24666-2;P24666	Low molecular weight phosphotyrosine protein phosphatase	ACP1	0.73845	0.819073	1.77946	1.8775	0.0686834	0.0306946	2	2	18.8	21.6866	21.7733	20.087	21.7116	21.97	21.7461	22.0691	22.2578	22.2368	21.9994	22.4736	22.3688	22.1415	22.1191	22.166	22.1124	22.0209	21.9686	23.2285	23.5145	23.2306	22.9463	22.2291	22.294
P24821-6;P24821-5;P24821-2;P24821-3;P24821-4;P24821	Tenascin	TNC	-0.0488955	-0.45388	-0.194073	-1.7534	0.830851	0.0405747	9	9	7.9	24.8284	24.9866	25.0665	24.9457	25.318	25.0422	25.1426	25.0517	24.8057	25.4458	24.604	24.8443	24.9304	24.388	24.6033	24.206	24.7405	24.161	23.9415	24.7096	23.7436	24.1399	23.9965	23.7748
P24844;P24844-2	Myosin regulatory light polypeptide 9	MYL9	1.03925	1.44044	1.65319	2.60388	0.0790323	0.0125333	8	3	56.4	22.8134	22.9077	20.4233	22.2337	21.9402	22.0643	22.8705	23.4989	22.4152	22.7219	23.9908	23.1209	22.4506	22.3953	22.1041	21.893	22.4972	21.9643	24.7475	24.3126	23.1561	23.2464	22.8506	23.6339
P25205;P25205-2	DNA replication licensing factor MCM3	MCM3	0.755619	1.09219	1.71794	1.57521	0.0732184	0.0590104	2	2	2.1	20.5552	20.4142	20.0329	20.1191	20.0173	20.0343	20.6653	20.1084	20.4395	21.6062	21.0171	21.8703	19.0184	20.3678	18.0751	20.5497	19.7786	20.622	21.9603	21.7367	20.8101	20.3749	20.0668	20.016
P25391	Laminin subunit alpha-1	LAMA1	-0.287267	-0.233985	-1.14446	-1.25505	0.192036	0.125298	6	4	2	26.2667	26.1788	26.3497	26.6072	26.5342	26.431	25.9692	25.832	26.4785	26.1812	26.0109	26.1723	25.6566	26.1766	25.6698	25.5724	25.7038	25.856	25.5448	25.4783	25.4994	25.6067	25.4905	25.6117
P25398	40S ribosomal protein S12	RPS12	0.746857	0.947093	2.29613	3.20223	0.0455228	0.00949416	6	6	56.1	25.8281	25.7223	25.3214	25.4886	25.1811	25.1718	26.2275	26.1633	26.0059	25.9022	26.6341	26.2615	26.2959	26.3945	26.0899	25.7762	25.9339	26.0585	27.3467	27.2672	27.1848	26.8398	26.7539	26.8389
P25786;P25786-2	Proteasome subunit alpha type-1	PSMA1	1.03657	0.995406	2.67029	2.77915	0.0370489	0.0118925	8	8	31.6	25.1387	24.8743	24.419	24.5759	24.2337	24.1534	25.5049	25.5659	25.3296	25.387	26.0252	25.8018	25.0366	24.7241	24.6923	24.5485	24.6587	24.5796	26.1725	26.0806	25.5572	25.8329	25.3485	25.2204
P25787	Proteasome subunit alpha type-2	PSMA2	1.5826	1.99656	2.79103	3.78899	0.0335751	0.00797351	4	4	32.1	22.8303	22.4749	21.1561	21.6809	22.0514	22.5379	23.1981	23.7727	23.2499	23.4505	24.2989	24.2572	22.068	22.2906	23.1781	19.7769	22.4244	22.8807	24.6083	24.3502	24.1338	24.2836	23.1568	24.0655
P25788-2;P25788	Proteasome subunit alpha type-3	PSMA3	1.1586	1.42933	1.87723	5.21944	0.0652828	0.0058	5	5	23	24.5289	24.4898	23.6256	23.1896	23.6793	23.4816	25.0274	24.8825	24.2592	24.4169	25.725	25.6354	23.7876	23.7907	23.3861	23.5854	23.6174	23.6597	25.4291	25.2273	24.9507	25.1799	24.7483	24.8677
P25789;P25789-2	Proteasome subunit alpha type-4	PSMA4	1.09777	1.48678	1.80722	2.42156	0.0678449	0.0140992	5	5	24.9	25.0962	24.9094	23.5623	23.7997	24.014	23.9877	25.439	25.0176	24.6442	25.029	25.8183	26.008	24.2652	24.2566	22.3439	23.9412	23.432	22.1517	25.5577	25.0486	24.9949	24.8974	24.0719	24.7408
P26022	Pentraxin-related protein PTX3	PTX3	-0.973945	-0.576355	-1.86231	-2.94796	0.0649257	0.0103396	6	6	21	24.811	24.6123	25.7643	26.031	25.0628	25.1069	23.8246	24.1948	24.5413	24.9227	24.0531	24.0081	25.1933	25.2957	25.11	25.0225	25.2411	25.2927	24.7173	24.4568	24.7605	24.7431	24.517	24.5026
P26038	Moesin	MSN	0.477283	0.739848	1.39936	4.13517	0.12106	0.00758095	23	14	42.8	28.2341	28.1151	27.4733	27.5772	27.5595	27.5725	28.4415	28.2562	27.9344	28.0571	28.321	28.3853	28.2051	28.2002	28.0259	28.0599	27.8809	28.0332	28.7604	28.8579	28.8152	28.9099	28.7165	28.7843
P26196	Probable ATP-dependent RNA helicase DDX6	DDX6	1.25996	1.365	1.98392	1.85759	0.054553	0.0323141	2	2	7	21.9439	21.906	21.8612	21.6136	22.1454	18.4327	22.2825	22.3911	22.5118	22.6447	22.8586	22.7737	21.4299	21.7159	20.8689	19.0912	17.8625	21.1041	21.6272	22.0945	21.6823	21.6205	21.8917	21.3464
P26368-2;P26368	Splicing factor U2AF 65 kDa subunit	U2AF2	1.0461	1.23269	1.60398	2.94628	0.0865831	0.010275	4	4	12.3	24.2496	23.9646	22.7914	22.4495	22.9674	22.6713	24.2939	23.8817	23.9121	23.6883	24.7378	24.8568	22.2933	22.69	22.7892	22.6298	22.5747	22.6393	24.3176	24.4986	23.6989	23.8294	23.3023	23.3657
P26373-2;P26373	60S ribosomal protein L13	RPL13	3.06048	0.601164	1.62917	0.722118	0.0823181	0.415744	3	3	19.5	24.5603	25.8409	22.4293	19.2922	19.0277	19.556	24.4544	24.5508	24.6334	25.7659	24.1671	25.4977	22.8573	23.1395	22.7024	22.6586	19.599	23.0637	23.6681	23.7266	23.6364	20.225	23.2519	23.1194
P26572	Alpha-1,3-mannosyl-glycoprotein 2-beta-N-acetylglucosaminyltransferase	MGAT1	-0.547715	-1.4604	-1.046	-1.50075	0.227165	0.0683127	4	4	8.5	22.0471	22.0605	22.5026	22.5919	22.8865	23.8276	22.5306	22.3954	21.9354	21.724	22.1287	21.9157	22.5548	21.9705	21.9751	21.9021	23.1473	21.7914	20.4133	21.3729	19.6601	18.7678	22.1017	22.2629
P26583	High mobility group protein B2	HMGB2	1.70012	0.687009	2.22107	1.61094	0.0447255	0.054176	2	1	12	21.1866	18.8975	21.3147	21.2326	21.7731	21.5977	23.5285	23.5195	23.4644	21.7087	21.9893	21.9926	21.7147	21.6868	21.1883	21.4203	22.0202	21.3971	22.4529	23.2538	21.9597	22.0145	21.8863	21.9824
P26599;P26599-2;P26599-3	Polypyrimidine tract-binding protein 1	PTBP1	1.28513	0.719194	3.23655	1.1279	0.0284952	0.167447	6	6	16.8	23.7952	23.6423	23.1837	23.9039	23.1695	23.645	24.4255	24.6372	24.4064	24.7674	25.4159	25.398	23.3148	23.4368	24.1487	24.2356	24.1297	24.4138	25.4943	25.5646	24.0868	23.8839	24.6232	24.3418
P26639;P26639-2	Threonine--tRNA ligase, cytoplasmic	TARS	0.794697	1.44773	2.25908	1.11567	0.0438788	0.173924	4	4	6.5	23.317	23.3711	23.2581	23.2931	23.471	23.1025	23.5268	23.6822	24.8162	23.7019	24.7964	24.0575	23.2567	23.3328	22.8349	18.9258	19.168	20.7955	23.5637	23.5141	23.309	23.6463	23.3327	19.6343
P26640	Valine--tRNA ligase	VARS	0.543834	-0.39903	1.39959	-0.747831	0.12121	0.39739	1	1	1.2	21.667	21.4385	21.8397	21.9907	21.219	21.1494	21.7023	21.9428	21.8699	22.0983	22.5727	22.3813	19.952	20.5301	19.9038	18.9116	20.0058	19.6534	18.8539	18.5586	19.2222	20.3023	20.2027	19.4228
P26641;P26641-2	Elongation factor 1-gamma	EEF1G	1.14096	0.83795	3.55482	2.14773	0.0289231	0.0204097	11	11	29.5	25.6672	25.3231	24.7698	25.4	24.8582	25.1917	26.2915	26.0824	26.0726	26.2671	26.5307	26.8114	24.4546	24.4745	25.0342	24.728	25.132	25.3707	25.9539	26.041	25.67	25.8058	25.4788	25.272
P27105	Erythrocyte band 7 integral membrane protein	STOM	0.196887	-0.151263	0.303055	-0.390736	0.732075	0.699586	3	3	8.3	23.44	23.216	24.6994	23.7694	23.568	23.5495	23.2476	23.4009	24.9571	24.7458	23.5759	23.4963	23.2967	23.139	23.3606	23.741	23.9535	23.0347	23.6595	23.7377	23.2765	22.2767	23.1836	23.4839
P27348	14-3-3 protein theta	YWHAQ	0.680604	0.81865	1.92948	4.39339	0.0604165	0.00685714	9	8	43.3	26.8764	27.4356	26.2461	26.5099	27.0862	26.6512	27.5781	27.4391	27.4082	27.1466	27.4812	27.8358	26.7339	26.5139	26.3144	26.5092	26.3883	26.5205	27.494	27.3436	27.2506	27.1931	27.3728	27.238
P27482	Calmodulin-like protein 3	CALML3	0.324507	-2.85832	0.613675	-4.80502	0.473624	0.00753333	2	1	16.8	19.8037	19.394	21.3183	19.5543	18.8442	19.1418	20.4164	19.9494	19.1279	20.6149	20.4047	19.4901	22.617	22.7248	22.5604	22.7185	22.7182	22.7245	20.6054	21.0095	19.2604	19.3785	18.6069	20.0526
P27635	60S ribosomal protein L10	RPL10	1.67507	1.03214	1.89927	2.99843	0.0641343	0.010059	4	4	27.6	22.1965	22.8752	21.0212	19.2248	21.1029	21.3212	23.6057	23.0896	22.7885	21.731	22.9376	23.6399	23.1969	23.2994	23.2716	22.5688	22.8664	22.78	24.4397	24.4186	23.8919	23.9613	23.7724	23.692
P27695	DNA-(apurinic or apyrimidinic site) lyase;DNA-(apurinic or apyrimidinic site) lyase, mitochondrial	APEX1	0.991231	0.944283	1.89201	2.21148	0.0651761	0.0177214	5	5	22	22.3479	21.9492	22.3925	21.6478	22.5008	22.5017	22.5891	23.551	22.6127	22.6023	24.2491	23.6829	22.4547	21.6401	21.7375	20.7186	21.4338	21.9714	22.4234	22.3842	22.546	23.5585	22.4625	22.2473
P27797	Calreticulin	CALR	0.506908	0.957064	0.998132	3.31525	0.244106	0.00985965	10	10	40.3	26.9226	26.8904	25.6515	26.2137	26.1168	26.4195	27.6738	27.2262	26.4833	26.5254	26.7021	26.6451	26.6178	26.5119	26.5336	26.4599	26.5159	26.4132	27.3082	27.2622	27.6986	27.9783	27.3022	27.2452
P27816-6;P27816;P27816-2;P27816-5	Microtubule-associated protein 4	MAP4	1.24765	1.74357	2.53474	4.75361	0.0332057	0.00695385	17	17	24.9	26.4434	26.1541	25.3632	25.1031	25.2395	25.6029	26.8646	26.5733	26.6649	26.6374	27.283	27.3688	25.1595	24.7773	25.0073	24.7908	24.7189	24.7282	27.1494	27.0504	26.3694	26.6019	26.21	26.2623
P28062-2;P28062	Proteasome subunit beta type-8	PSMB8	1.46579	1.63211	3.16463	2.46828	0.0304138	0.0133561	2	2	9.6	21.4275	20.877	20.4419	20.6284	21.0152	20.4555	22.6391	22.2791	21.5103	21.8101	22.7358	22.6658	21.5618	21.8573	20.5702	21.3814	20.4266	19.5445	22.6813	22.0948	22.8543	23.1803	22.2206	22.1033
P28066-2;P28066	Proteasome subunit alpha type-5	PSMA5	2.18612	1.33988	1.52639	4.14426	0.100337	0.00765385	4	4	38.3	24.9076	24.7111	23.743	23.9061	23.2598	17.7874	25.436	25.3943	24.3008	24.9761	25.4886	25.8361	23.8734	24.1647	23.3538	23.8475	23.6098	23.85	25.4764	25.5122	24.7573	25.0804	25.0041	24.9081
P28070	Proteasome subunit beta type-4	PSMB4	0.197779	0.525602	0.792552	2.03737	0.35434	0.0236883	3	3	19.3	23.6055	22.9843	23.1372	23.2243	23.0416	23.208	23.1476	23.3842	23.1506	23.346	23.5892	23.77	22.7564	22.754	23.3052	23.0109	23.0247	22.8446	23.531	23.7331	23.6178	23.4247	23.0416	23.5011
P28072	Proteasome subunit beta type-6	PSMB6	1.12167	1.20697	2.32383	3.37002	0.0444222	0.0103119	2	2	8.8	23.3945	23.0551	22.6799	22.726	22.7872	22.8206	23.8429	23.7805	23.4927	23.65	24.5678	24.8596	23.6435	23.478	23.3399	23.3797	22.8371	22.9532	24.723	24.9012	23.9666	24.6759	24.361	24.2455
P28074;P28074-3;P28074-2	Proteasome subunit beta type-5	PSMB5	0.855856	1.28995	1.64702	4.61946	0.080236	0.00627778	3	3	14.8	23.2067	22.7894	21.8054	22.1778	22.3427	22.2404	23.3843	23.8331	22.4453	22.9422	23.4788	23.6138	23.2044	22.3052	22.3614	22.9851	22.3512	22.3261	23.8989	24.3625	23.7932	23.7393	23.6712	23.8079
P28161-2;P28161	Glutathione S-transferase Mu 2	GSTM2	0.698406	0.723782	1.27468	2.52313	0.153101	0.0126112	2	1	13.6	21.2719	21.1178	19.7085	19.9576	20.2518	20.5901	20.8909	21.3909	21.0639	20.6068	21.38	21.7556	19.595	19.3721	19.6687	18.8274	19.0028	20.3872	19.8498	20.0128	20.4121	20.3135	20.2267	20.381
P28300	Protein-lysine 6-oxidase	LOX	-0.731605	-0.340139	-3.10808	-1.76012	0.0277795	0.0399029	11	11	29.7	26.3761	26.4343	26.6095	26.4494	26.4507	26.8611	25.7498	25.7256	25.9596	26.0806	25.6131	25.6629	27.208	27.46	27.2174	27.2993	27.1372	27.3546	26.8218	26.8557	27.2271	27.0068	26.837	26.8873
P28482-2;P28482	Mitogen-activated protein kinase 1	MAPK1	0.855534	1.91563	2.74524	3.13482	0.03564	0.00915523	3	3	10.8	22.2992	22.2716	22.6795	22.5207	22.3407	22.3718	23.2716	22.9996	23.2073	22.8533	23.2839	24.001	21.8861	21.4569	22.104	19.8766	18.3579	22.1062	23.4789	23.3366	22.675	23.0332	22.0404	22.7174
P28799;P28799-2	Granulins;Acrogranin;Paragranulin;Granulin-1;Granulin-2;Granulin-3;Granulin-4;Granulin-5;Granulin-6;Granulin-7	GRN	-0.327467	-0.267487	-0.82853	-0.882844	0.334702	0.302192	6	6	12	25.233	25.2444	24.8548	24.8577	24.7237	24.6475	24.8101	24.8906	24.8439	24.8361	24.3074	23.9082	25.1917	25.3961	24.9298	25.0195	24.8801	24.9273	24.6051	24.3268	25.2635	24.7223	24.9521	24.8698
P28838-2;P28838	Cytosol aminopeptidase	LAP3	0.260727	0.395934	0.46294	1.47066	0.597815	0.0728458	4	4	9.2	22.204	21.7445	21.024	20.8798	21.3948	22.0294	21.6239	21.657	20.8372	21.7751	22.4452	22.5026	21.5446	21.1607	21.5769	21.6838	21.3022	21.6597	21.2995	21.8968	22.1865	22.0132	21.9423	21.9653
P29279-2;P29279	Connective tissue growth factor	CTGF	-0.691425	-0.553188	-3.50168	-1.704	0.029037	0.0437341	3	3	10.9	22.4493	22.4893	22.3395	22.3398	22.7173	22.46	21.8697	21.8992	21.7104	21.8535	21.4838	21.83	24.2709	23.7543	23.9038	24.2526	23.215	23.8483	23.2809	23.3399	23.642	23.5095	23.295	22.8584
P29400;P29400-2	Collagen alpha-5(IV) chain	COL4A5	0.251263	0.690406	1.24238	2.34219	0.164194	0.015214	6	4	4.9	24.6008	24.5886	24.9654	24.634	24.7279	24.8854	24.6544	25.1532	25.25	25.0195	25.0827	24.7501	23.9365	23.6448	23.8657	23.8354	23.8501	23.6863	24.4451	23.8665	24.3592	24.6407	24.7521	24.8979
P29401;P29401-2	Transketolase	TKT	0.913506	1.30058	2.22917	4.31033	0.0447864	0.00769231	22	22	56.5	29.2474	29.062	28.426	28.3363	28.4854	28.5213	29.5305	29.5731	29.169	29.3844	29.991	29.9113	28.0012	28.1969	27.9497	27.9306	27.7334	27.837	29.5697	29.579	29.1549	29.2387	29.0031	28.9067
P29508;P29508-2	Serpin B3	SERPINB3	0.137239	-9.4718	0.125293	-27.2848	0.886583	0	12	5	33.8	19.5281	22.8731	18.5829	17.3273	19.6593	20.4801	19.0744	19.6011	19.7925	20.1152	20.023	20.6681	27.491	27.2293	27.584	27.7142	27.4311	27.2172	16.2483	19.1067	19.527	16.1263	19.2249	17.6027
P29692;P29692-3;P29692-2;P29692-4	Elongation factor 1-delta	EEF1D	0.905172	0.919004	2.03762	2.55025	0.051897	0.0129309	11	10	51.6	26.4359	26.3523	25.7483	25.4952	25.6213	25.7561	26.7488	26.7793	26.3783	26.4505	27.2324	27.2506	26.4936	26.6458	26.2313	26.1536	26.0676	26.1168	27.5443	27.6824	27.1224	27.1135	26.9307	26.8295
P29966	Myristoylated alanine-rich C-kinase substrate	MARCKS	0.362539	0.902969	0.386416	1.68394	0.661133	0.0445691	2	2	11.1	19.894	24.2863	21.8574	21.6123	22.7254	23.406	23.5206	23.9916	23.8275	22.1046	20.9736	21.5387	22.1048	21.7059	21.8548	22.2934	22.4793	22.6309	23.1693	23.1513	23.718	23.7105	23.5337	21.204
P30040;P30040-2	Endoplasmic reticulum resident protein 29	ERP29	0.375551	0.825279	0.390577	0.758029	0.657859	0.390189	2	2	10.3	22.1097	22.3536	21.6409	18.7224	21.504	21.5222	22.3113	22.6497	21.9576	22.2513	19.3601	21.5761	20.5521	21.7629	18.1764	20.1241	20.8065	19.4629	22.0824	17.8611	22.4942	22.6191	20.4542	20.3254
P30041	Peroxiredoxin-6	PRDX6	0.728877	1.01962	2.16944	3.9613	0.0468442	0.00879365	14	14	62.1	27.9878	27.8082	27.1793	27.2466	27.4332	27.5203	28.2138	28.1104	28.0811	28.1274	28.5111	28.5049	27.6647	27.6567	27.3598	27.3985	27.1201	27.1892	28.494	28.5399	28.4644	28.3753	28.2575	28.3756
P30043	Flavin reductase (NADPH)	BLVRB	-0.0727628	0.615046	-0.326724	1.55502	0.709829	0.0599432	2	2	14.1	22.9463	22.8567	23.0452	22.9945	22.8923	22.7614	22.9642	22.5892	22.6221	22.7712	22.8402	23.2728	23.1535	23.7208	23.4174	23.4543	22.7939	22.8371	24.5401	23.8413	23.796	23.9646	23.4444	23.4809
P30044-2;P30044;P30044-3;P30044-4	Peroxiredoxin-5, mitochondrial	PRDX5	0.596123	1.24282	1.24558	3.22646	0.163181	0.00933865	7	7	56.8	24.5483	24.4606	23.3935	23.8501	24.1983	23.7222	24.7848	24.7822	23.9915	24.1771	25.0487	24.9654	24.2686	24.5747	23.6537	24.0693	23.7867	23.862	25.6811	25.6089	25.2939	25.2513	24.8114	25.0253
P30046;P30046-2;A6NHG4	D-dopachrome decarboxylase;D-dopachrome decarboxylase-like protein	DDT;DDTL	1.14382	-0.3088	2.58747	-0.269298	0.0345637	0.802427	2	2	19.5	22.5853	22.2838	21.4239	21.3878	21.8229	22.1654	23.3825	22.9067	22.6992	22.8485	23.1289	23.5664	22.5499	22.0841	21.8019	21.9754	19.8808	19.0052	20.6047	20.7155	20.4282	19.8046	20.767	23.1246
P30048-2;P30048	Thioredoxin-dependent peroxide reductase, mitochondrial	PRDX3	0.127565	1.10733	0.202058	5.09141	0.822079	0.00539535	4	4	26.5	22.8109	22.8004	21.4094	21.6437	21.9115	21.4291	22.6668	22.9024	22.13	21.8338	21.6919	21.5454	21.1573	21.337	20.9876	21.2323	20.9788	20.9795	22.1873	22.0902	22.6188	22.1732	22.2783	21.9686
P30050;P30050-2	60S ribosomal protein L12	RPL12	1.25266	0.775256	2.68011	2.05773	0.0374545	0.0228525	6	6	54.5	25.3672	25.7202	24.2778	24.7953	24.6697	24.6322	26.2157	26.2562	25.7004	25.9303	26.4076	26.4681	26.3796	26.6547	25.8714	25.549	25.6094	26.1516	27.0434	27.0087	26.9045	26.7418	26.6513	26.5176
P30085;P30085-2	UMP-CMP kinase	CMPK1	0.655134	0.807174	1.34472	2.46909	0.132683	0.013176	5	5	35.7	24.5112	24.0401	23.1445	23.2974	23.0528	23.3791	24.2535	24.1881	23.9293	23.9723	24.4176	24.5952	23.9334	23.949	23.5069	23.7984	23.8909	24.1345	24.8737	25.0359	24.7804	24.7821	24.3395	24.2445
P30086	Phosphatidylethanolamine-binding protein 1;Hippocampal cholinergic neurostimulating peptide	PEBP1	0.809329	1.06007	2.36284	2.82874	0.0401823	0.0110085	6	6	56.1	25.1952	25.1586	24.3184	24.7885	24.8505	25.0216	25.7592	25.7161	25.4835	25.3202	26.0027	25.907	25.3261	25.2016	24.3758	25.1395	24.3383	24.3473	25.7882	26.0294	25.7312	25.6956	25.9609	25.8837
P30101	Protein disulfide-isomerase A3	PDIA3	0.377495	0.546398	1.00042	2.06793	0.243475	0.0222744	21	21	49.7	27.8741	27.7279	27.0967	27.0949	26.9536	27.1507	27.9303	27.9919	27.4791	27.5967	27.6484	27.5165	27.8837	27.8794	27.4724	27.5406	27.2367	27.5641	28.1129	28.1562	28.3238	28.2298	28.0404	27.9921
P30153	Serine/threonine-protein phosphatase 2A 65 kDa regulatory subunit A alpha isoform	PPP2R1A	0.684928	0.771889	2.27368	3.06052	0.0443077	0.00896271	4	4	9.2	23.9069	23.9131	24.1158	24.3022	23.6137	24.039	24.5218	24.5804	24.1414	24.7747	24.8654	25.1165	22.9119	23.7624	23.1005	22.9691	22.9573	23.3095	24.2185	24.1545	23.6339	24.0333	23.6829	23.9189
P30520	Adenylosuccinate synthetase isozyme 2	ADSS	0.684333	0.91126	0.694473	1.22205	0.415798	0.137001	2	2	4.8	23.351	20.9673	20.6432	18.9282	21.0451	20.4569	21.8275	21.6552	20.8005	20.3008	22.6346	22.2792	21.6748	21.2508	19.0287	21.1736	20.7209	18.1278	21.1286	20.7502	21.9755	21.4544	21.8687	20.2667
P30530-2;P30530	Tyrosine-protein kinase receptor UFO	AXL	-0.528218	-0.482435	-1.67921	-2.34724	0.0766561	0.0150607	3	3	4.6	24.8487	24.8613	25.0442	24.9057	24.5836	24.868	24.2642	24.8309	24.4985	24.5081	24.4842	23.3562	25.4645	25.1193	25.2985	24.6635	24.9255	25.0569	24.618	24.6439	24.5849	24.5179	24.4549	24.814
P30740;P30740-2	Leukocyte elastase inhibitor	SERPINB1	0.808275	0.467637	2.13623	1.61588	0.0486987	0.0537158	4	4	13.7	22.7179	22.86	22.8541	22.7708	23.0003	23.0744	22.8957	23.5721	23.3306	24.0131	24.0623	24.2536	23.0563	22.6704	22.5515	22.5589	22.4443	22.2543	23.1694	22.9862	22.7417	22.9495	22.91	23.5847
P31150	Rab GDP dissociation inhibitor alpha	GDI1	0.568748	0.420326	0.907477	0.613243	0.285236	0.507861	11	5	34.5	24.1189	23.9812	25.6703	24.1048	23.076	23.5774	24.4397	24.5465	24.1723	24.4061	25.0948	25.2817	22.9848	22.7135	22.6577	25.9004	23.8715	23.1636	24.2161	24.8475	24.1357	24.2951	22.5672	23.7521
P31151	Protein S100-A7	S100A7	0.0776043	-4.46866	0.196457	-9.43482	0.828944	0	7	4	65.3	24.9831	24.9409	24.1345	24.5493	24.8159	24.7555	24.4098	24.5061	24.6693	24.6154	25.2715	25.1728	28.1356	28.1186	28.6996	28.9399	28.8056	28.8742	23.5557	23.5871	24.5651	24.5454	24.3754	24.1329
P31153;P31153-2	S-adenosylmethionine synthase isoform type-2	MAT2A	1.26613	1.02462	2.51326	2.04408	0.0338131	0.0234976	5	5	20.5	23.5329	24.0495	23.2526	23.0646	23.1381	22.697	24.0972	24.3194	24.4347	24.1391	25.0891	25.2522	23.3101	23.1471	23.5544	23.4553	23.346	23.4727	24.9715	25.2519	24.4095	24.293	23.5598	23.9474
P31431-2;P31431	Syndecan-4	SDC4	-0.196077	-0.628118	-0.762402	-1.91096	0.370428	0.0287939	5	5	24.8	26.6714	26.8103	27.0866	26.8676	26.9495	26.7884	26.914	26.8157	26.7637	26.7197	26.4159	26.3684	27.4159	27.3466	26.6728	26.7895	26.7995	26.8709	26.0497	26.2452	26.4744	26.548	26.4453	26.3638
P31939-2;P31939	Bifunctional purine biosynthesis protein PURH;Phosphoribosylaminoimidazolecarboxamide formyltransferase;IMP cyclohydrolase	ATIC	0.880772	0.934214	2.12879	2.5094	0.0490672	0.0127467	11	11	25.5	25.1306	25.3607	24.5837	24.5153	24.2959	24.6825	25.4387	25.7082	25.1837	25.4912	26.0319	25.9995	24.5792	24.6031	23.8529	24.2827	24.5849	24.3153	25.7822	25.6651	25.129	24.7986	24.9786	25.4699
P31943;P55795	Heterogeneous nuclear ribonucleoprotein H;Heterogeneous nuclear ribonucleoprotein H, N-terminally processed;Heterogeneous nuclear ribonucleoprotein H2	HNRNPH1;HNRNPH2	0.893148	0.61234	1.14376	1.48842	0.191964	0.0705144	7	6	23.2	25.3371	25.9329	23.6841	23.7203	24.081	23.7822	25.1772	25.0552	24.8756	24.9645	25.7897	26.034	24.8668	24.682	24.6305	24.5716	24.8511	24.2796	25.6255	25.9999	25.014	25.3925	24.6047	24.9191
P31944	Caspase-14;Caspase-14 subunit p17, mature form;Caspase-14 subunit p10, mature form;Caspase-14 subunit p20, intermediate form;Caspase-14 subunit p8, intermediate form	CASP14	0.396111	-2.28346	0.654341	-2.36142	0.443846	0.0149941	2	2	10.7	22.5207	22.3981	21.4287	21.1326	22.1105	22.047	22.3661	21.8226	21.9213	21.7906	23.0935	23.0203	23.355	23.3541	23.0537	22.883	22.7288	23.0172	18.3026	19.8731	21.6543	21.9921	21.2726	21.5962
P31946;P31946-2	14-3-3 protein beta/alpha;14-3-3 protein beta/alpha, N-terminally processed	YWHAB	0.106707	0.229759	0.257776	1.00281	0.771235	0.22805	5	3	27.6	25.2706	26.1541	24.6984	24.6577	25.4622	24.9131	25.2392	25.0322	25.8144	25.1288	25.0703	25.5114	25.4963	25.1249	25.4256	25.4809	25.3421	25.6456	25.7293	25.669	25.5447	25.3089	25.8897	25.7524
P31947;P31947-2	14-3-3 protein sigma	SFN	1.08489	-5.18292	1.5456	-6.78279	0.096749	0.00635294	7	6	33.5	19.5897	20.2377	19.2226	19.8467	20.0011	20.4049	19.8265	20.5406	19.8763	24.2776	20.8942	20.3969	27.5424	27.6311	26.2295	26.6027	27.9144	26.9814	19.1062	22.7454	24.0887	21.5216	19.7331	24.609
P31948;P31948-2;P31948-3	Stress-induced-phosphoprotein 1	STIP1	1.92275	1.76889	3.26924	2.88894	0.0296238	0.0105706	12	12	27.8	22.3898	24.332	22.5733	22.6094	23.8331	24.0973	25.1141	25.2105	25.331	24.2179	25.6791	25.8188	24.4483	24.2477	23.9186	24.2852	24.0255	22.4418	26.3012	26.5637	25.4083	25.2165	25.132	25.3589
P31949	Protein S100-A11;Protein S100-A11, N-terminally processed	S100A11	0.78947	0.9326	1.22972	2.32263	0.167344	0.0154913	3	3	34.3	24.5453	25.6608	23.7352	23.9881	25.1905	24.1522	27.265	24.8789	24.707	24.6721	25.0164	25.4695	25.6448	25.9623	25.8934	25.9677	25.6001	25.7464	26.5843	27.5808	26.4742	27.4623	26.149	26.1596
P32119	Peroxiredoxin-2	PRDX2	0.746137	1.03109	1.58214	3.18671	0.0885876	0.00938462	5	4	23.7	25.1106	25.2279	23.9996	24.0368	24.5495	24.0427	25.2795	25.1602	24.9951	25.0458	25.5	25.4633	24.5007	24.5065	24.5946	24.1548	24.3215	24.3065	25.8458	25.7495	25.4111	25.4685	25.0729	25.0233
P32321;P32321-2	Deoxycytidylate deaminase	DCTD	1.65862	0.340144	1.99486	0.400014	0.0541568	0.688807	1	1	10.1	21.46	20.7374	20.983	20.6318	19.5046	18.2205	21.7501	21.5601	22.2333	21.3028	22.2121	22.4304	21.6906	21.3369	21.0801	20.9114	20.6372	20.3156	22.6989	22.7056	19.6381	21.941	21.9572	19.0718
P32969	60S ribosomal protein L9	RPL9	0.917705	0.964539	0.724473	1.19248	0.393783	0.144808	2	2	13	20.4317	22.2373	18.9463	18.3722	21.1731	20.5756	22.6222	23.0874	22.3329	18.3552	20.832	20.0127	21.196	21.181	19.2674	20.1202	19.0682	21.2234	21.5543	23.0869	21.576	20.7989	19.6151	21.2123
P33176	Kinesin-1 heavy chain	KIF5B	0.799801	1.14572	1.37227	1.721	0.125782	0.0424853	4	4	5.5	23.1484	22.4338	23.3644	23.0298	22.6274	21.5326	23.2448	23.7589	22.6156	23.118	23.9556	24.2423	21.8755	22.3331	20.5909	21.9449	21.9604	22.11	24.1752	23.7136	22.3567	22.5096	22.4814	22.4526
P33908;P33908-2	Mannosyl-oligosaccharide 1,2-alpha-mannosidase IA	MAN1A1	-0.577243	-0.274	-1.11637	-1.68642	0.202681	0.0446914	11	11	21.7	26.7898	26.6614	27.9328	28.0173	27.2754	27.4689	26.7104	26.8422	27.0172	27.2725	26.3025	26.5373	26.7767	26.7123	26.709	26.5007	26.7024	26.7729	26.1985	26.6952	26.6262	26.3338	26.3719	26.3043
P34096	Ribonuclease 4	RNASE4	-0.608906	0.215391	-2.54084	0.677307	0.0335627	0.452467	5	5	34	24.3279	23.9104	24.307	24.7726	24.4939	24.5124	23.7965	23.8046	23.7337	23.9253	23.636	23.7747	25.5505	25.7215	24.598	25.2033	25.3141	25.3822	25.3852	25.4686	25.6089	25.4776	25.5739	25.5477
P34741	Syndecan-2	SDC2	0.23221	0.28505	0.824826	1.1394	0.335502	0.162295	1	1	7	24.1865	24.2912	24.5274	24.8399	24.3903	24.2613	24.5963	24.4449	24.92	24.8568	24.4928	24.5791	23.8231	23.7121	23.641	23.2316	23.3738	23.1703	23.7221	23.7062	23.7622	23.9173	23.7817	23.7726
P34932	Heat shock 70 kDa protein 4	HSPA4	0.782125	1.13724	1.8293	3.7038	0.0662632	0.00716667	15	14	24.2	26.2505	26.1987	25.0726	25.3482	25.5774	25.5384	26.4284	26.4355	26.3462	26.0876	26.6633	26.7175	25.4594	25.5237	25.1381	25.1831	24.7995	25.1108	26.6611	26.5285	26.4008	26.1852	26.1663	26.0961
P35052;P35052-2	Glypican-1;Secreted glypican-1	GPC1	-0.219041	-0.40483	-0.981743	-2.21435	0.251586	0.0177531	15	15	39.2	29.0402	28.9118	29.3039	29.3397	29.1887	29.288	29.051	28.9488	29.0002	29.0952	28.8395	28.8233	28.6126	28.6413	28.7401	28.7651	28.5299	28.5305	28.1388	28.1209	28.3457	28.2576	28.2248	28.3027
P35080-2	Profilin-2	PFN2	1.23228	1.57632	2.42931	4.68959	0.0348869	0.00655072	5	2	42.9	23.9406	23.7834	22.7811	22.9687	22.8221	22.9553	24.3559	24.5219	23.7661	24.2755	24.7965	24.929	23.6333	23.3181	23.6649	23.5324	23.5161	23.1171	25.4933	25.413	24.9149	25.0293	24.7236	24.6658
P35237	Serpin B6	SERPINB6	0.625825	1.532	1.76922	4.21183	0.0699409	0.00714286	10	10	33.2	25.8834	25.6709	25.254	24.9271	25.5057	25.2723	25.9053	25.9692	25.8678	25.8156	26.4733	26.2372	23.6608	24.4321	23.0576	23.4793	23.0592	23.4493	25.1395	25.099	25.1083	24.9551	24.9819	25.0463
P35241;P35241-5;P35241-4	Radixin	RDX	0.92883	3.10554	1.38671	6.67693	0.123204	0.006	12	3	20.1	22.3306	22.6418	22.4373	19.0711	22.3224	22.0171	22.5365	23.3776	22.3715	22.2832	22.7774	23.047	17.9202	20.9379	19.292	19.6327	20.2333	20.5348	23.2331	23.1536	22.7142	22.3696	22.9332	22.7803
P35244	Replication protein A 14 kDa subunit	RPA3	0.92299	1.57361	1.34524	1.84648	0.132485	0.0323289	2	2	20.7	21.4247	20.7901	19.4998	20.0215	17.7939	20.4564	20.8384	20.829	21.2208	20.6647	21.1773	20.7942	21.2861	21.0128	18.7608	19.3131	19.6995	18.9848	22.7024	21.547	21.0719	21.3184	20.5316	21.3277
P35268	60S ribosomal protein L22	RPL22	1.83448	-0.156225	3.06048	-0.129212	0.0275455	0.910668	2	2	18.8	22.9663	22.5464	22.1946	22.1408	22.0655	21.8974	23.4619	24.015	23.1638	24.1416	24.8725	25.1631	23.332	23.4827	23.3969	23.4233	23.3871	24.0609	25.182	25.2897	23.1232	23.7245	19.7964	23.0295
P35318	ADM;Adrenomedullin;Proadrenomedullin N-20 terminal peptide	ADM	-0.447645	-0.682494	-2.52622	-4.05889	0.0333986	0.00868376	2	2	7.6	23.2751	23.4715	23.0753	23.8816	23.2338	23.5065	22.9979	22.6567	22.6429	23.3475	23.0785	23.0345	25.149	25.3762	25.1301	25.265	25.0187	25.138	24.3365	24.4916	24.4324	24.6327	24.5151	24.5737
P35325;P22532;P35326;P22531;Q9BYE4	Small proline-rich protein 2B;Small proline-rich protein 2D;Small proline-rich protein 2A;Small proline-rich protein 2E;Small proline-rich protein 2G	SPRR2B;SPRR2D;SPRR2A;SPRR2E;SPRR2G	4.84822	-4.62848	9.59456	-4.93346	0.096	0.00437736	2	2	36.1	19.0985	20.3949	18.4964	18.5781	20.2785	19.0663	24.0923	24.3101	24.0352	23.9044	24.4163	24.2438	25.4747	24.7794	24.8504	24.9047	24.8314	25.0029	17.7709	19.5882	19.1755	23	23.0378	19.5003
P35442	Thrombospondin-2	THBS2	-0.450815	-0.291646	-2.25934	-1.16195	0.0439899	0.15441	25	21	27.5	27.541	27.534	27.732	27.7371	27.4254	27.589	27.1691	27.0284	27.2512	27.3055	27.0029	27.0965	27.6043	27.6238	27.4076	27.3936	27.241	27.331	26.9079	26.9464	27.4116	27.243	27.1999	27.1428
P35443	Thrombospondin-4	THBS4	-0.569408	-0.90578	-1.28865	-2.24517	0.149234	0.0165397	5	1	7.2	21.9792	21.8645	22.3184	22.3317	22.3491	22.0888	20.7507	21.5538	22.0855	22.3345	21.3891	21.4017	22.0663	22.3482	23.0205	23.488	22.778	22.8196	21.7129	21.9307	21.7174	21.9809	21.8822	21.8618
P35555	Fibrillin-1	FBN1	-0.723614	-0.318286	-3.2268	-1.79323	0.0279626	0.036948	22	20	9.6	28.4926	28.7089	28.544	28.5478	28.641	28.389	27.9902	28.103	27.9434	27.694	27.5239	27.7272	29.5442	29.8795	29.5805	29.5628	29.6147	29.7083	29.4581	29.463	29.2736	29.2279	29.1679	29.3898
P35556	Fibrillin-2	FBN2	-1.07788	-0.768469	-3.13085	-3.5957	0.028918	0.00797802	12	10	5.6	26.4232	26.525	25.9078	26.1425	25.9958	26.1074	25.0856	25.8228	24.8128	24.7373	25.0794	25.0966	27.7859	28.0222	27.8872	27.7062	28.0359	28.0973	27.0887	26.8899	27.1516	27.3204	27.4633	27.0098
P35579;P35579-2	Myosin-9	MYH9	1.25417	1.14374	2.67398	2.37646	0.0375495	0.014704	78	67	44	29.6626	29.5151	28.807	28.8327	28.8054	28.8417	30.1443	30.1751	29.9545	30.0083	30.8167	30.8906	28.6216	28.7219	28.4692	28.5026	28.4481	28.4929	30.4501	30.3766	29.4814	29.4949	29.1205	29.1951
P35580;P35580-5;P35580-2;P35580-3;P35580-4	Myosin-10	MYH10	1.01985	1.20212	0.807586	2.26712	0.344141	0.0160525	12	3	7.4	21.0887	21.3597	21.6275	16.8823	23.7243	20.8175	20.9569	20.7898	21.0081	22.0692	23.6055	23.1896	19.9701	19.3164	19.7197	20.3804	22.0418	19.7449	22.1628	21.4517	23.0422	19.0407	21.6041	21.0844
P35606-2;P35606	Coatomer subunit beta	COPB2	1.73563	1.17784	4.25204	2.60683	0.0463333	0.0120477	11	11	16.9	24.4323	24.5111	23.7531	23.606	23.8276	24.5437	25.7525	25.6893	25.6129	25.5409	26.3941	26.098	23.7165	23.434	23.7019	23.7256	23.5693	23.5738	25.9469	25.0346	24.994	24.0491	24.421	24.3425
P35637-2;P35637;Q92804-2;Q92804	RNA-binding protein FUS;TATA-binding protein-associated factor 2N	FUS;TAF15	1.379	1.74122	1.88954	2.93582	0.0653263	0.010243	3	3	9	24.6857	23.6482	22.9798	22.7528	22.4203	23.2597	25.1652	25.2478	23.3968	24.1443	25.0038	25.0626	22.4788	22.4758	22.1813	21.9552	22.4876	21.8379	24.361	24.607	24.5209	24.3284	22.7225	23.324
P35754	Glutaredoxin-1	GLRX	0.778032	2.20596	1.38766	6.01661	0.123356	0.004	4	4	50.9	23.7381	23.9794	23.8682	22.9986	23.4689	23.2922	24.2008	24.0806	23.6185	23.7786	24.1975	26.1375	24.3378	24.3293	24.4396	24.2956	24.1926	24.1648	26.8508	26.9503	26.5829	26.5884	26.0346	25.9885
P35908	Keratin, type II cytoskeletal 2 epidermal	KRT2	0.511401	-1.50571	0.573997	-2.07804	0.507153	0.0222326	30	1	43.2	31.3279	31.3583	28.8941	28.9477	31.2141	31.1829	30.9422	30.7528	30.9593	30.9556	31.1984	31.1852	30.1831	30.1449	30.7229	30.652	30.1402	30.1121	27.8827	27.7879	29.8844	29.9146	28.6434	28.8079
P35998;P35998-2	26S protease regulatory subunit 7	PSMC2	1.16454	0.386097	2.08538	0.630707	0.0512117	0.491745	6	6	15.2	22.614	22.6535	21.106	22.0579	21.9738	21.8369	22.8329	23.1347	22.5673	22.9617	23.7557	23.9771	22.3328	22.2909	22.5162	23.8509	22.3213	22.2626	23.6673	23.9415	22.7195	22.7068	22.5528	22.3034
P36222	Chitinase-3-like protein 1	CHI3L1	-0.587015	-0.669057	-2.51904	-2.49521	0.0335	0.0129694	16	16	55.6	27.282	27.2919	27.5778	27.4851	27.5713	27.6002	26.9054	26.9986	27.0131	26.9877	26.6422	26.7392	30.245	30.2413	30.3842	30.3029	30.0955	30.2768	29.3559	29.3482	29.5142	29.5173	29.8722	29.9235
P36405	ADP-ribosylation factor-like protein 3	ARL3	0.832137	1.47257	1.79204	3.79575	0.0683116	0.00802667	2	2	12.6	21.8519	21.6237	21.513	22.1601	20.9982	21.0964	22.253	22.3089	21.781	22.146	22.8266	22.9206	21.1073	21.7494	21.3147	20.8972	21.1079	21.4128	23.204	23.3376	22.4345	22.7011	22.4688	22.2787
P36406-3;P36406-2;P36406	E3 ubiquitin-protein ligase TRIM23	TRIM23	1.37178	0.391878	3.9526	1.05321	0.0317143	0.203468	1	1	1.8	19.4203	19.4672	19.6274	19.9756	19.794	19.6037	21.2716	21.0271	21.2044	21.4449	20.0688	21.1021	18.6976	18.4084	18.8574	18.6149	18.6989	19.3248	19.0935	18.8301	19.0031	18.7645	20.4098	18.8522
P36578	60S ribosomal protein L4	RPL4	1.20132	0.754617	2.22242	1.93932	0.0448325	0.0277403	5	5	13.6	23.841	23.4244	22.2237	22.6898	22.5684	22.5542	23.7562	23.8317	23.7438	24.1	24.0734	25.0042	23.548	23.5695	23.3596	23.2598	23.5886	23.6468	24.8925	24.5746	24.3052	24.1528	23.5443	24.0309
P36871;P36871-3;P36871-2	Phosphoglucomutase-1	PGM1	0.973256	0.638549	3.70013	1.48783	0.0348475	0.0704261	6	6	11.6	22.9682	22.9691	23.4065	23.0753	22.7823	22.6662	24.0702	23.9896	23.6295	24.0121	23.9886	24.0172	22.6379	22.557	22.4141	22.1225	22.1707	22.3368	23.538	23.6513	22.6627	23.1379	22.6668	22.4135
P36955	Pigment epithelium-derived factor	SERPINF1	-0.581122	-0.459224	-2.74066	-2.51145	0.0354627	0.0127751	14	11	46.9	30.9023	30.8272	31.0672	30.9497	30.9735	30.9441	30.267	30.2902	30.5177	30.621	30.1528	30.3286	31.9134	31.9842	31.6861	31.7475	31.7726	31.8976	31.2896	31.2921	31.3373	31.4075	31.5507	31.3688
P37108	Signal recognition particle 14 kDa protein	SRP14	1.85209	1.54547	2.96512	3.16146	0.0311053	0.00932353	2	2	17.6	21.0251	21.3386	20.3273	20.4316	20.8906	20.282	22.879	22.8514	21.8508	21.4571	23.1798	23.1896	21.1581	21.0862	21.6499	21.0215	21.2503	21.5141	23.6359	23.4904	22.8784	21.7109	22.5324	22.705
P37802;P37802-2	Transgelin-2	TAGLN2	0.764578	0.824905	1.73725	4.3542	0.0717523	0.00813953	12	12	72.4	27.5945	27.4911	26.8107	26.4889	27.1538	27.0738	27.9816	27.9677	27.4763	27.404	28.0413	28.3293	27.5181	27.6045	27.3767	27.6706	27.333	27.4975	28.5284	28.366	28.0802	28.2796	28.4254	28.2703
P37837	Transaldolase	TALDO1	0.996075	1.45758	2.73843	3.46041	0.0357624	0.0100808	10	10	28.2	26.9272	26.7372	26.3862	26.401	26.1342	26.2799	27.324	27.4381	27.1305	27.2796	27.8197	27.8504	26.2337	26.183	25.8131	25.9567	25.6371	25.7206	27.8684	27.9106	27.381	27.2979	26.9079	26.9239
P38159-3;P38159;P38159-2;O75526	RNA-binding motif protein, X chromosome;RNA-binding motif protein, X chromosome, N-terminally processed;RNA-binding motif protein, X-linked-like-2	RBMX;RBMXL2	1.12255	1.44875	2.88035	3.66266	0.0325318	0.00839306	3	3	15.3	22.2852	22.6101	22.1025	22.087	21.8901	22.1074	23.2098	22.9952	22.8395	23.1525	23.8254	23.7953	21.9494	21.9604	21.6456	21.6757	21.7643	21.3102	23.9633	23.4212	23.1733	22.8186	22.8823	22.7393
P38606-2;P38606	V-type proton ATPase catalytic subunit A	ATP6V1A	1.89722	0.659145	2.13007	1.59172	0.0489652	0.0569684	5	5	10.8	22.2833	22.1109	21.6328	21.3006	21.2478	18.3486	22.5614	22.3492	22.9694	23.1054	23.8184	23.5036	21.4885	21.452	21.2892	21.5099	21.148	21.6224	22.5035	22.8031	22.0478	21.9567	21.3255	21.8283
P38919	Eukaryotic initiation factor 4A-III;Eukaryotic initiation factor 4A-III, N-terminally processed	EIF4A3	0.998432	1.25292	1.71107	1.50641	0.0736119	0.0668253	7	4	15.8	23.151	22.9411	22.3244	22.2325	22.7111	22.5536	23.4343	23.8195	23.1349	22.7027	24.5977	24.2153	18.4096	22.3467	22.323	22.4212	22.4624	22.1745	23.2265	23.5765	23.2281	22.9919	22.2408	22.3911
P39019	40S ribosomal protein S19	RPS19	2.12482	0.42839	3.69508	0.542063	0.0342667	0.573884	4	4	22.1	23.2758	23.2232	22.3516	23.1785	22.1774	21.9017	24.7613	24.7578	24.1726	24.3932	25.325	25.4472	23.7949	23.6385	24.1626	23.9538	23.9505	23.8474	25.577	25.7269	23.8821	23.9509	23.6182	23.163
P39023	60S ribosomal protein L3	RPL3	1.35952	0.74473	2.29231	2.3636	0.0454011	0.0150537	7	7	22.8	24.9387	24.4846	23.8009	23.7611	23.368	23.2608	25.5957	25.488	24.8866	24.6139	25.678	25.5091	24.7149	25.0205	24.7098	24.5253	24.2865	24.9594	25.7541	25.74	25.4106	25.6367	25.0882	25.0552
P39059	Collagen alpha-1(XV) chain;Restin;Restin-2;Restin-3;Restin-4	COL15A1	-0.750168	-0.344165	-3.63722	-1.23611	0.0311515	0.13086	16	16	15.2	28.1337	28.1314	28.5087	28.4058	28.2892	28.2042	27.5368	27.5376	27.5314	27.6809	27.5241	27.3611	28.3097	28.2431	27.9426	27.9965	28.1655	28.5021	27.7217	27.7726	28.0825	28.1619	27.6263	27.7296
P39060-2;P39060-1;P39060	Collagen alpha-1(XVIII) chain;Endostatin	COL18A1	-0.53728	-0.208911	-2.4421	-1.18708	0.0350625	0.147396	19	19	17.8	29.5227	29.4692	29.769	29.8283	29.6409	29.5783	29.0314	29.0577	29.1933	29.3208	29.0525	28.9291	29.3426	29.3216	29.2733	29.1218	29.0194	29.1289	28.9946	29.0491	28.9803	28.9641	29.0224	28.9437
P39687	Acidic leucine-rich nuclear phosphoprotein 32 family member A	ANP32A	0.981984	1.27232	2.3074	3.63132	0.0438482	0.00811173	6	4	22.9	25.2083	25.3143	24.0962	24.5479	24.6467	24.4242	25.7785	25.6804	25.4342	25.3559	25.7258	26.1547	24.359	24.5308	24.0173	24.1711	23.7581	24.0298	25.7872	25.5466	25.5704	25.516	24.9501	25.1297
P40189-2;P40189-3;P40189	Interleukin-6 receptor subunit beta	IL6ST	-0.817858	-0.285001	-3.39238	-1.11858	0.0289778	0.172421	2	2	9.1	22.8297	22.8448	22.7181	22.7217	22.4483	22.3107	21.7426	21.9748	21.5994	21.9255	21.9921	21.7318	22.7189	22.1199	22.6457	22.5665	22.7483	22.6813	22.4701	22.4454	22.4114	22.3608	22.17	21.9128
P40227;P40227-2	T-complex protein 1 subunit zeta	CCT6A	1.05935	0.970189	2.30384	2.39195	0.0447332	0.0143871	12	12	31.3	25.753	25.8985	25.0133	24.9738	25.0603	25.1981	26.1013	26.216	26.1306	26.053	26.9069	26.8453	25.0948	25.234	24.8946	24.7097	24.8723	24.6261	26.4393	26.3473	25.6983	25.8691	25.5126	25.386
P40261	Nicotinamide N-methyltransferase	NNMT	0.84672	0.899628	2.45824	2.24087	0.0335063	0.0166765	7	7	35.6	25.8445	26.0717	25.5745	25.4556	25.4654	25.8833	26.2598	26.3699	26.3197	26.4775	26.8895	27.0591	25.657	25.5153	25.6461	25.3389	25.2922	25.1603	26.9122	26.8796	26.0769	26.1082	25.9357	26.095
P40429	60S ribosomal protein L13a	RPL13A	1.21533	0.222139	1.81939	1.10379	0.0668098	0.177927	3	3	16.7	22.597	22.879	21.4626	21.1423	21.5621	20.9802	23.1488	21.9157	22.6691	23.089	24.0597	23.0327	23.5295	23.5596	23.4674	23.7161	23.5236	23.8914	24.2119	23.812	24.0312	23.4142	23.5982	23.953
P40925;P40925-3;P40925-2	Malate dehydrogenase, cytoplasmic	MDH1	0.801944	1.14687	2.94317	3.98212	0.0319241	0.00908197	9	9	31.4	25.9957	26.1583	25.806	25.7655	25.765	26.2262	26.528	26.4098	26.5997	27.0486	26.833	27.1091	25.2002	25.4068	25.3849	25.2135	24.9319	24.9262	26.3921	26.7197	26.3624	26.3335	26.1251	26.0118
P40926;P40926-2	Malate dehydrogenase, mitochondrial	MDH2	0.85789	0.374829	1.41034	1.35707	0.11999	0.0945248	4	4	16.9	24.3111	24.4071	23.0426	22.9505	22.9803	22.935	24.7283	24.6573	24.1075	23.8056	24.259	24.2164	23.3325	23.5206	23.6326	23.2828	22.943	23.3665	23.9358	23.9599	23.7841	23.7593	23.4409	23.4471
P41091;Q2VIR3;Q2VIR3-2	Eukaryotic translation initiation factor 2 subunit 3;Putative eukaryotic translation initiation factor 2 subunit 3-like protein	EIF2S3;EIF2S3L	1.06997	3.13198	2.96642	2.00408	0.0313113	0.0249649	6	6	18.4	23.6859	23.6505	23.0256	24.0493	23.6347	23.3762	24.2609	24.3655	24.5677	24.3585	24.7012	25.5883	18.9367	23.2419	23.2096	23.2433	18.3266	18.0585	24.2321	24.1427	23.8	23.9423	23.83	23.8614
P41222	Prostaglandin-H2 D-isomerase	PTGDS	-0.849632	-0.943539	-2.90328	-3.78276	0.0317143	0.00792105	3	3	32.6	29.9798	29.982	29.6617	29.7116	30.0483	30.4547	29.498	29.1185	29.0435	28.8649	28.957	29.2584	30.2933	30.5381	30.2511	30.2841	30.5989	30.2985	29.248	29.0736	29.5258	29.6994	29.4306	29.6254
P41223;P41223-2	Protein BUD31 homolog	BUD31	0.416999	0.237893	0.562332	1.09954	0.516521	0.179635	2	2	11.8	19.6963	20.1177	19.7036	19.2606	17.26	19.2457	20.3824	20.5035	19.2183	19.3271	19.5368	18.8178	19.1642	18.8179	19.1823	18.7869	18.8397	19.6762	19.3239	19.431	19.2205	19.1176	19.4474	19.3543
P41250	Glycine--tRNA ligase	GARS	1.01811	0.759061	2.56333	2.68383	0.0339704	0.0118519	13	13	22.2	25.7313	25.7769	25.2463	25.0825	25.1339	25.1348	26.1502	26.1403	26.0787	26.2343	26.8243	26.7866	25.4204	25.2148	25.2374	25.2545	25.1072	25.0375	26.251	26.3226	25.8218	26.0004	25.8794	25.551
P41252	Isoleucine--tRNA ligase, cytoplasmic	IARS	2.1976	2.18442	3.65596	2.25267	0.0326349	0.0163128	9	9	8.2	22.5699	22.5147	23.7316	18.6064	22.4129	22.2649	23.6241	23.7824	24.2709	24.4896	24.7104	24.4087	20.0704	18.7165	18.2405	19.1581	22.6964	18.7466	22.8367	23.2426	22.1174	19.8075	20.3293	22.4017
P42025	Beta-centractin	ACTR1B	1.56028	0.847301	1.45784	2.20113	0.110856	0.0182531	1	1	4	18.5811	19.9516	16.9651	19.7459	19.5533	18.4803	19.855	19.7643	19.4058	19.0676	22.7122	21.834	21.2134	21.0236	21.1182	21.0173	19.2011	21.2914	21.7013	21.7454	21.4757	21.8279	21.477	21.7216
P42224-2;P42224	Signal transducer and activator of transcription 1-alpha/beta	STAT1	0.624554	3.10588	1.734	1.8643	0.0719276	0.0316731	5	5	8	24.0785	23.6932	24.1487	24.1309	23.7666	23.4255	24.1667	24.0851	25.1944	24.4909	25.401	23.6526	23.8469	23.6256	18.6589	18.4238	19.4031	23.9222	25.2646	25.2115	24.0767	24.1948	24.0943	23.6738
P42766	60S ribosomal protein L35	RPL35	2.00785	0.826364	2.20057	2.17768	0.0452358	0.0195044	1	1	8.1	22.1844	21.5207	20.2913	19.2521	20.962	21.4036	22.6772	22.2902	22.2783	22.4033	23.9665	24.0456	21.98	21.8942	21.7378	21.8376	21.929	21.7816	23.5801	22.8257	22.7057	22.4887	22.3897	22.1284
P42785;P42785-2	Lysosomal Pro-X carboxypeptidase	PRCP	-0.332946	0.114368	-1.17079	0.433485	0.184131	0.661258	2	2	6.7	21.16	21.3262	21.1685	21.6424	21.0124	22.2021	21.6039	20.8537	21.0366	21.4534	20.955	20.6112	21.1315	20.7041	21.1599	20.666	21.171	21.3819	21.0682	20.9229	21.3768	21.3546	21.277	20.9012
P42830	C-X-C motif chemokine 5;ENA-78(8-78);ENA-78(9-78)	CXCL5	-0.752977	-0.250295	-0.909708	-0.804023	0.284347	0.354353	1	1	11.4	20.3949	21.7182	18.8939	20.6287	21.5233	21.465	19.1373	19.1024	21.8376	19.9254	19.525	20.5782	23.2676	23.042	22.7799	22.7138	23.435	23.2059	22.8443	22.4596	23.077	23.0564	22.7043	22.8009
P43034;P43034-2	Platelet-activating factor acetylhydrolase IB subunit alpha	PAFAH1B1	0.777186	0.674906	1.50693	1.67479	0.103438	0.0456762	2	2	6.6	21.8933	22.129	21.3919	19.9921	21.788	21.4384	22.2736	22.2896	21.8396	22.0473	22.333	22.5126	22.0893	22.086	20.5658	22.0182	21.9602	21.8156	23.0093	22.5886	22.4823	22.1093	22.4596	21.9355
P43121;P43121-2	Cell surface glycoprotein MUC18	MCAM	-0.169304	0.232427	-0.929728	1.20214	0.274449	0.140207	4	4	7	23.8603	23.8241	23.8926	23.9754	23.8728	24.0105	23.9607	23.6573	23.8227	23.8083	23.5959	23.575	23.6558	23.7326	23.6339	23.5743	23.5767	23.7024	24.1144	23.9813	23.8751	23.8128	23.9116	23.575
P43235	Cathepsin K	CTSK	2.57784	0.0353031	2.83316	0.0876756	0.0321547	0.936921	1	1	7.9	19.8674	23.754	18.9562	19.3251	23.5823	18.5912	23.5185	23.5265	23.3102	23.1197	23.009	23.0595	23.1384	23.6247	23.3173	23.7139	23.3348	23.6644	23.0149	23.1307	23.5219	23.1813	23.9547	24.2017
P43251-4;P43251;P43251-3;P43251-2	Biotinidase	BTD	-0.661904	-0.721856	-1.63246	-2.33631	0.0816778	0.0151257	1	1	1.9	22.6253	22.4423	23.3291	23.2839	22.4131	22.4259	22.3725	22.0237	22.2742	22.1945	22.0458	21.6375	22.4227	22.6869	22.0457	21.93	22.3612	22.3894	21.518	21.7471	21.8612	21.6842	21.4633	21.2309
P43487-2;P43487	Ran-specific GTPase-activating protein	RANBP1	1.10624	-0.248046	2.35409	-0.693964	0.0403729	0.439145	1	1	5.5	21.2985	21.1866	19.6582	22.0715	21.9364	21.7742	22.3044	22.6307	21.8984	22.1168	22.963	22.6495	22.2645	22.1065	21.8686	21.9138	22.1321	22.1091	21.8639	21.5998	21.5401	21.3582	22.0303	22.5142
P43490	Nicotinamide phosphoribosyltransferase	NAMPT	0.924997	1.25312	2.27401	4.35222	0.0445361	0.00804598	15	15	44	25.9414	26.1786	25.0809	25.2595	25.3894	25.0343	26.2733	26.3056	26.2719	26.3725	26.6596	26.5512	25.6819	25.7036	25.2262	25.3736	25.5187	25.4651	27.0428	26.9616	26.7384	26.7782	26.4971	26.4697
P43686-2;P43686	26S protease regulatory subunit 6B	PSMC4	1.75935	1.6615	3.19875	4.31504	0.0291892	0.00786517	4	4	11.9	22.2536	22.3964	21.0128	21.6617	21.4904	20.9688	23.1157	23.2741	22.8928	23.156	24.4191	23.4822	22.4414	22.2975	21.7315	21.6087	21.8249	21.427	23.9945	23.3814	22.6618	23.829	23.4018	24.0315
P45877	Peptidyl-prolyl cis-trans isomerase C	PPIC	-0.466281	0.23102	-2.01793	0.529134	0.0528682	0.583331	2	2	9.9	21.3468	21.204	21.0077	21.3111	20.7364	21.0496	20.2558	20.8092	20.5506	20.9714	20.7233	20.5477	22.8405	23.076	21.852	22.2124	22.2569	22.9694	22.6975	22.0587	22.9165	23.1844	22.8994	22.8368
P45974-2;P45974	Ubiquitin carboxyl-terminal hydrolase 5	USP5	1.46342	0.703534	3.54413	1.11101	0.028557	0.175132	7	7	9.5	22.8915	22.8061	21.8572	22.0994	22.3833	22.5504	24.25	23.3992	24.1128	23.1154	24.4174	24.0737	22.6128	22.574	22.603	22.4678	22.6303	22.4986	24.243	24.328	23.2218	22.8467	22.2057	22.7626
P46063	ATP-dependent DNA helicase Q1	RECQL	1.66386	1.06762	2.65287	2.15764	0.0357288	0.0205166	3	3	5.7	21.8356	21.3141	20.8265	20.813	20.8568	20.7253	22.8151	22.6609	22.3259	21.5181	23.6346	23.3998	20.266	20.4864	20.2537	18.9714	21.2544	19.4724	21.8759	21.6512	20.9828	21.1275	20.9761	20.4966
P46439;P09488-2;Q03013-2;Q03013;P09488	Glutathione S-transferase Mu 5;Glutathione S-transferase Mu 1;Glutathione S-transferase Mu 4	GSTM5;GSTM1;GSTM4	1.83544	-1.69224	2.07827	-3.81672	0.0513402	0.00764138	2	1	11.9	19.8839	19.6048	18.7868	18.9893	19.023	19.2008	21.8513	21.9607	19.7291	19.4843	21.7246	21.7513	19.1259	19.7826	19.8314	19.5272	18.4168	18.7521	17.0917	17.681	18.0258	17.2374	17.8199	17.4269
P46776	60S ribosomal protein L27a	RPL27A	3.45748	1.20914	4.75993	2.99159	0.0352941	0.00999349	1	1	7.4	18.3205	22.6903	18.316	21.1865	15.5779	21.3234	22.8255	23.1119	22.7997	22.6977	23.4438	23.2808	22.7092	22.4631	22.5285	22.5923	22.6433	22.5132	24.4311	24.0241	23.8385	24.0069	23.1681	23.2358
P46777	60S ribosomal protein L5	RPL5	0.789817	1.08654	1.84208	3.25185	0.0661329	0.00945161	8	8	32.3	26.2497	26.3233	25.5644	25.6906	25.5694	25.4469	26.6172	26.6497	26.1935	26.1964	26.9609	26.9655	25.8116	25.9445	25.6271	25.504	25.4778	25.4862	27.0454	27.1405	26.8283	26.5549	26.3247	26.4764
P46781	40S ribosomal protein S9	RPS9	1.42957	1.28975	2.88213	3.19989	0.0322807	0.00945736	8	8	31.4	25.5056	25.7196	24.6009	24.6419	24.6296	24.434	25.9841	26.1733	26.2867	26.2206	26.8312	26.6132	25.1848	25.1524	24.898	25.0279	24.6648	24.8368	26.6469	26.9025	26.1147	26.1834	25.8058	25.8498
P46782	40S ribosomal protein S5;40S ribosomal protein S5, N-terminally processed	RPS5	1.2328	0.612607	2.96198	1.65895	0.031329	0.0471773	1	1	7.4	21.9226	22.2076	21.5074	21.0503	21.7648	20.4787	22.3163	23.5606	22.521	22.5132	23.2368	22.1803	22.0802	21.804	22.1035	22.3802	22.3534	22.1165	23.0129	23.2442	22.5515	22.0038	23.0047	22.6965
P46783	40S ribosomal protein S10	RPS10	0.757652	0.546371	1.47428	1.05897	0.107841	0.200499	3	3	23	22.6675	22.8745	21.8496	21.5684	22.5375	22.8059	23.0468	23.5466	22.6055	22.7432	24.168	22.7393	22.6152	22.6192	23.2377	23.5095	23.1131	23.8006	24.5885	24.074	23.3843	23.2815	23.2025	23.6428
P46926;P46926-2	Glucosamine-6-phosphate isomerase 1	GNPDA1	1.40634	-0.135525	0.814233	-0.299793	0.341069	0.778131	3	3	11.8	23.3616	23.5596	17.7383	19.1075	23.151	23.0266	23.3313	23.2443	22.4635	23.1279	23.3671	22.8487	22.4847	22.3345	22.7228	22.4351	22.4959	23.1014	22.8032	22.6226	22.7434	20.8549	22.6235	23.1137
P46940	Ras GTPase-activating-like protein IQGAP1	IQGAP1	0.989152	0.63563	3.19042	2.63619	0.0295221	0.0119225	15	15	11.8	25.3717	25.4321	24.6985	24.8332	25.1659	24.8972	25.9052	26.1479	25.8887	25.9071	26.2223	26.2623	24.5934	24.4246	24.4218	24.5919	24.5337	24.0561	25.2557	25.357	25.1806	24.851	24.6744	25.1166
P47755	F-actin-capping protein subunit alpha-2	CAPZA2	1.11226	0.863291	2.24939	4.05945	0.0439007	0.00875862	5	3	25.5	23.2897	23.1747	22.2279	22.3661	22.5524	22.4948	23.5677	23.666	23.2874	23.5807	24.2935	24.3839	22.7868	23.1205	22.7574	22.7939	22.4818	22.8409	23.4963	23.9271	23.3647	24.1441	23.5932	23.4357
P47756-2;P47756	F-actin-capping protein subunit beta	CAPZB	0.898565	1.22659	2.07366	4.47326	0.0513701	0.00748052	6	6	29.4	25.856	26.076	25.0058	24.9342	25.2341	25.3327	26.0838	26.2954	25.9323	26.2873	26.5123	26.7189	25.3157	24.6423	24.829	24.8746	24.7802	25.0318	26.4822	26.3876	26.1645	26.1088	25.8218	25.8683
P47813;O14602	Eukaryotic translation initiation factor 1A, X-chromosomal;Eukaryotic translation initiation factor 1A, Y-chromosomal	EIF1AX;EIF1AY	1.79396	1.25728	2.16986	1.40468	0.0469502	0.0850341	1	1	7.6	21.4764	21.566	17.7241	20.7727	17.9776	21.0297	21.6286	21.8638	21.8999	21.7269	21.8592	22.332	20.5418	21.9	21.8204	21.8857	19.323	21.9073	23.5759	23.5179	22.4801	19.796	22.5346	23.0174
P47897-2;P47897	Glutamine--tRNA ligase	QARS	1.34406	0.547355	1.97354	1.80379	0.0566816	0.0364122	4	4	6.8	21.7465	22.1125	21.2476	21.6246	21.9056	21.7818	23.0262	23.209	21.9147	22.2677	23.9863	24.079	21.4177	21.6141	21.7645	21.5235	21.365	22.2069	22.5004	22.5063	22.1131	22.3459	21.9082	21.8019
P47914	60S ribosomal protein L29	RPL29	1.88909	1.2024	4.862	3.2599	0.04	0.00956735	1	1	9.4	21.8724	22.3131	21.6587	21.1704	21.3128	20.9662	23.417	23.6075	23.1626	23.499	23.8241	23.118	21.5997	21.9573	21.7725	21.8139	21.5548	21.47	23.4331	23.3667	22.4804	22.9057	22.5614	22.6352
P47929	Galectin-7	LGALS7	0.839724	-5.75196	0.500184	-6.19963	0.565985	0.0045	7	7	71.3	22.6647	23.0871	17.9052	18.7538	23.2068	21.7601	22.0051	22.8774	21.128	20.611	23.0243	22.7702	29.0659	29.0574	29.1743	29.2901	29.3764	29.1346	23.0442	22.4418	25.2516	24.8984	22.3786	22.5724
P48059;P48059-4;P48059-2;P48059-5;P48059-3	LIM and senescent cell antigen-like-containing domain protein 1	LIMS1	0.960984	0.587161	1.51446	1.48387	0.101512	0.070615	2	2	8.6	21.077	21.4187	21.2775	21.2675	20.7805	21.1299	21.6282	21.7161	21.6644	21.3777	23.2442	23.0865	21.0026	20.7702	20.8493	20.762	19.2426	20.9431	21.5746	21.3739	21.1163	21.1303	20.9552	20.9426
P48147	Prolyl endopeptidase	PREP	0.832882	0.635344	1.97054	3.28818	0.0566097	0.00956596	2	2	3.4	20.4576	20.2942	20.1145	20.2157	18.5273	20.1847	20.9747	20.6642	20.5489	20.73	21.0809	20.7927	20.2154	19.9083	19.5306	20.0126	20.1559	19.9065	20.424	20.7143	20.6135	20.6232	20.5998	20.5665
P48163;P48163-2	NADP-dependent malic enzyme	ME1	0.880963	0.592134	2.38545	2.4835	0.0392047	0.0130909	2	2	5.1	22.2704	22.2549	22.094	20.7051	22.0405	21.8161	22.4151	22.6909	22.6128	23.0156	22.6824	23.0501	22.125	21.8675	21.4921	21.8939	21.7368	22.0431	22.5365	22.7382	22.3538	22.5433	22.3852	22.1541
P48444;P48444-2	Coatomer subunit delta	ARCN1	1.40672	1.72561	2.27554	5.53452	0.0446512	0.0070303	8	8	18.4	23.9077	24.1026	22.4364	22.5546	23.1204	23.4852	24.6131	24.4613	24.225	24.3217	25.0859	25.3401	22.891	23.8678	23.1399	23.1424	23.3758	23.3079	25.3152	25.269	25.0362	25.1999	24.4218	24.8364
P48556	26S proteasome non-ATPase regulatory subunit 8	PSMD8	1.32806	0.78717	1.36319	0.722949	0.127771	0.41559	2	2	5.1	21.836	21.008	21.2453	21.448	17.5877	20.0645	22.2386	22.1519	22.2048	21.4976	23.461	19.604	21.554	21.452	19.9646	18.4919	19.9942	20.7445	21.8018	22.0287	21.8003	21.9422	21.4839	17.8674
P48594	Serpin B4	SERPINB4	0.665145	-3.98211	1.33088	-8.08398	0.136714	0	11	4	31.8	21.9533	19.6531	18.6349	20.8685	20.831	19.3188	21.0844	20.5725	21.3309	21.3325	21.2848	19.6453	24.9485	25.5333	25.7965	25.1608	25.8777	25.7648	21.1143	20.5321	21.796	22.0391	21.956	21.7514
P48643;P48643-2	T-complex protein 1 subunit epsilon	CCT5	1.18772	1.35011	2.02303	2.69748	0.0523029	0.0116318	16	16	38.4	25.5682	25.3063	24.5514	24.0885	24.5645	24.5661	25.765	25.6867	25.3672	25.652	26.5986	26.7017	24.5941	24.7009	24.8393	24.101	24.0101	24.5391	26.5287	26.4739	25.6541	25.8951	25.1223	25.2112
P48739;P48739-2;P48739-3	Phosphatidylinositol transfer protein beta isoform	PITPNB	-0.204592	1.20042	-0.479543	1.7262	0.583545	0.0417947	2	2	12.9	22.2929	21.1583	21.4542	20.9205	21.2574	21.4058	21.1061	20.7871	20.0131	21.7986	21.8939	21.6628	18.7898	20.812	21.6225	22.042	20.1919	21.6018	22.1677	21.9816	21.8614	22.5361	22.0318	21.6839
P48740-2;P48740-4;P48740	Mannan-binding lectin serine protease 1;Mannan-binding lectin serine protease 1 heavy chain;Mannan-binding lectin serine protease 1 light chain	MASP1	-0.534068	-0.298184	-2.23164	-1.48027	0.0450049	0.0708728	22	10	43.8	29.8266	29.8572	29.9836	29.8504	29.7009	29.6944	29.2324	29.1731	29.4749	29.5805	29.1411	29.1068	30.4832	30.6558	30.245	30.2978	30.2169	30.4171	30.0814	30.0145	30.0221	30.0684	30.1701	30.1701
P49023-2;P49023;P49023-3	Paxillin	PXN	1.17551	0.15595	1.73734	0.234258	0.0718608	0.830185	1	1	3.2	21.4855	21.6799	21.0018	20.7315	21.1056	18.9212	22.0738	21.768	21.6692	21.1729	22.8497	22.4449	20.9697	21.2389	20.406	20.8189	21.1978	20.4302	21.9997	21.6869	18.8058	21.1411	21.1525	21.2112
P49189;P49189-2	4-trimethylaminobutyraldehyde dehydrogenase	ALDH9A1	1.14658	0.11179	2.32073	0.281841	0.0442992	0.793178	6	6	13.6	25.0488	24.8969	24.3496	24.2912	23.709	23.763	25.1492	25.3949	25.2503	25.5108	25.9869	25.646	24.9059	25.5674	24.5984	24.4343	24.5892	24.343	25.2	25.0115	24.8827	24.9104	24.6033	24.5011
P49207	60S ribosomal protein L34	RPL34	0.0283489	2.08588	0.0723918	3.65365	0.936894	0.00829714	2	2	13.7	23.2061	22.3325	22.6138	22.7699	21.3269	22.4801	22.4513	22.3563	22.1674	23.1672	20.9716	23.7855	22.3461	22.2414	21.7766	22.4863	22.5165	22.1678	24.7993	24.6096	25.0272	24.7824	23.0924	23.739
P49321-2;P49321;P49321-4;P49321-3	Nuclear autoantigenic sperm protein	NASP	1.88269	0.681782	1.90999	3.60677	0.062461	0.00806667	7	7	17.8	23.2787	22.8301	18.7172	21.6856	21.9747	21.7835	23.6482	23.4502	22.833	23.3127	24.0916	24.2302	22.6091	22.3877	22.1755	22.5221	22.5722	22.4706	22.8615	23.4654	22.8847	23.6068	23.1543	22.8553
P49327	Fatty acid synthase;[Acyl-carrier-protein] S-acetyltransferase;[Acyl-carrier-protein] S-malonyltransferase;3-oxoacyl-[acyl-carrier-protein] synthase;3-oxoacyl-[acyl-carrier-protein] reductase;3-hydroxyacyl-[acyl-carrier-protein] dehydratase;Enoyl-[acyl-carrier-protein] reductase;Oleoyl-[acyl-carrier-protein] hydrolase	FASN	0.571945	1.13827	1.82841	3.79585	0.0661544	0.00808054	48	48	27	28.0384	28.3095	28.1437	28.0251	27.7581	27.5322	28.2666	28.2961	28.6031	28.5845	28.7418	28.7467	27.0132	26.952	26.7068	26.5691	26.4993	26.995	28.1768	28.3316	27.8507	27.8646	27.6576	27.6836
P49368;P49368-2	T-complex protein 1 subunit gamma	CCT3	1.05892	1.28009	2.57688	3.1887	0.0337811	0.00942085	14	14	35.6	25.9635	25.9955	25.8395	25.6985	25.2705	25.3506	26.5116	26.3715	26.4573	26.6925	27.2559	27.1829	25.1878	25.1081	24.7241	25.1674	24.9415	24.9349	26.8998	26.7988	26.2085	26.1268	25.9118	25.7985
P49411	Elongation factor Tu, mitochondrial	TUFM	0.58174	0.272579	1.64005	0.79816	0.0805746	0.359002	1	1	4.2	19.9346	19.9082	19.1836	19.3325	19.0118	19.5545	19.8577	19.8488	20.1615	19.9227	20.6155	20.0095	19.6354	19.34	19.3934	19.3494	19.7993	19.647	20.0907	20.0044	19.9663	20.0087	19.4525	19.2773
P49458	Signal recognition particle 9 kDa protein	SRP9	1.77048	1.23634	1.6978	1.24291	0.0752632	0.128414	1	1	12.8	22.2752	21.7861	21.354	21.2759	19.1643	18.6808	22.3743	22.6799	22.5296	22.2598	22.6239	22.6916	21.8633	21.8738	21.4988	21.6691	21.709	19.7005	23.7869	24.0627	22.9496	22.7362	19.4689	22.7282
P49588;P49588-2	Alanine--tRNA ligase, cytoplasmic	AARS	1.64286	1.55603	5.23009	4.68926	0.0304615	0.00645714	10	10	14.3	24.1701	24.0281	23.8524	23.8504	23.856	23.9415	25.3958	25.5388	25.3223	25.3296	26.046	25.9233	22.5788	23.6343	23.1342	22.6275	23.053	23.9009	25.0515	24.8663	24.4046	24.4561	24.7164	24.7701
P49589-2;P49589;P49589-3	Cysteine--tRNA ligase, cytoplasmic	CARS	0.564775	0.483194	2.31166	1.20295	0.0443288	0.140261	4	4	7.3	23.1737	22.9062	22.7359	23.1995	22.9348	23.099	23.269	23.5211	24.0299	23.6807	22.986	23.9512	23.1209	22.8985	23.2891	22.945	23.2799	23.7701	23.8243	23.6067	24.225	24.0529	23.1427	23.3511
P49591	Serine--tRNA ligase, cytoplasmic	SARS	1.17429	0.95358	3.25879	2.0782	0.0290485	0.0222696	9	9	23.9	25.677	25.6201	25.1396	25.2522	25.1415	24.9485	26.0895	26.1979	26.4613	26.4945	26.715	26.8663	24.9511	24.6197	24.7647	24.608	24.5377	24.9513	26.4245	26.391	25.4097	25.2628	25.1685	25.4975
P49720	Proteasome subunit beta type-3	PSMB3	0.715602	0.509932	2.21855	2.00334	0.044619	0.024925	4	4	20.5	24.9309	24.5373	24.2012	25.4648	24.3475	24.2101	25.1254	25.325	25.3109	24.997	25.6292	25.598	24.2426	24.3213	24.5812	24.179	24.5706	24.8898	25.177	24.7954	24.7774	25.4117	25.0948	24.5879
P49721	Proteasome subunit beta type-2	PSMB2	1.03226	0.807189	1.69519	2.75773	0.0753236	0.0119789	5	5	20.9	23.1193	23.2862	21.8102	21.755	22.5879	22.3843	23.5054	24.0201	22.6358	23.2112	23.5464	24.2175	22.3453	22.3054	22.3699	22.221	21.8821	22.6514	22.9112	22.723	23.2152	22.8332	23.6366	23.2992
P49736	DNA replication licensing factor MCM2	MCM2	0.821511	0.553822	1.94829	1.42863	0.0584627	0.0799457	1	1	0.9	20.1104	20.1299	19.731	19.8413	18.5639	19.6084	20.5005	20.2594	20.2947	20.4756	20.5482	20.8357	19.4816	19.4196	18.4936	19.6698	19.7242	19.8272	20.3318	20.4676	19.4764	20.0117	19.7978	19.8536
P49746;P49746-2	Thrombospondin-3	THBS3	-0.680016	-0.481443	-2.31435	-1.72348	0.0446961	0.0420843	15	13	20	27.2158	27.261	27.7978	27.6881	27.5411	27.435	26.7003	26.772	27.1278	26.9896	26.5919	26.6771	27.0236	27.1081	26.9166	26.766	26.9074	26.9409	26.1708	26.141	26.7162	26.7445	26.4923	26.5091
P49767	Vascular endothelial growth factor C	VEGFC	1.49827	-0.539674	2.40834	-1.31582	0.0374788	0.10709	1	1	2.9	18.4564	20.1411	17.723	17.7769	17.3399	21.1113	20.1037	20.8571	18.5921	21.4394	20.1029	20.443	23.061	22.0252	21.8222	21.8263	21.7357	21.7935	21.0702	21.2114	21.6836	21.6054	21.7004	21.7549
P49773	Histidine triad nucleotide-binding protein 1	HINT1	1.40624	1.11082	1.60011	5.39029	0.0874939	0.00644444	2	2	27	23.6479	23.0102	18.5909	23.4821	22.9994	23.3074	24.0959	23.3952	23.7057	23.4598	24.4582	24.3606	24.5884	24.0714	24.482	24.4192	24.3346	24.2188	25.7722	25.524	25.5569	25.2114	25.3179	25.397
P49908	Selenoprotein P	SEPP1	-0.313552	-0.0883439	-1.56618	-0.448919	0.0919733	0.648737	5	5	10.5	25.5287	25.3139	25.2758	25.355	25.6026	25.3795	25.2355	25.1071	25.1716	25.2126	24.88	24.9673	26.0215	26.0042	25.7675	25.9921	25.5552	25.8943	25.6944	25.8808	25.9041	25.8316	25.73	25.6637
P49915-2;P49915	GMP synthase [glutamine-hydrolyzing]	GMPS	1.48951	2.06337	3.59529	1.97142	0.0306857	0.0261162	2	2	3.7	24.4641	23.7782	23.7094	23.5692	24.1999	24.0171	25.2294	24.8184	25.2205	25.5016	26.1557	25.7491	21.3634	20.4246	23.2867	23.8361	19.4857	22.5418	24.5241	24.6612	23.5708	23.917	23.4735	23.172
P50281	Matrix metalloproteinase-14	MMP14	-0.246667	-0.287069	-1.07504	-1.31274	0.215757	0.108592	6	6	9.8	26.8723	27.1615	26.2599	27.3294	27.0536	26.8942	26.9385	26.5474	26.5802	27.0888	26.6263	26.3098	27.3003	27.3485	27.341	27.3782	26.9423	27.1944	26.9479	27.0986	26.9648	27.1426	26.7424	26.8861
P50395;P50395-2	Rab GDP dissociation inhibitor beta	GDI2	0.842813	0.871658	1.97091	3.75196	0.0567151	0.007525	22	16	67	27.4275	27.2744	26.3542	26.3765	26.7778	26.6382	27.5499	27.6271	27.4402	27.3997	27.9415	27.9472	26.9953	26.7133	26.7546	26.8485	26.5431	26.5046	27.723	27.7549	27.6148	27.5978	27.4114	27.4874
P50454	Serpin H1	SERPINH1	-0.353938	0.549984	-1.59935	3.25959	0.087375	0.00952846	21	21	60	31.1719	31.0797	31.0654	30.9949	30.7342	30.7529	30.6882	30.6752	30.5219	30.6965	30.5119	30.5816	31.2223	31.2933	31.2083	31.2377	30.9794	31.1495	31.6629	31.6994	31.7939	31.8007	31.7842	31.6494
P50479	PDZ and LIM domain protein 4	PDLIM4	1.86172	0.978656	4.29985	2.24912	0.0505455	0.0166011	1	1	2.4	19.311	19.151	19.6434	19.0518	19.051	19.0524	21.1468	20.9133	19.761	21.3124	21.5961	21.7012	20.4473	20.5773	20.3499	20.3061	19.7792	20.1332	21.989	21.6691	20.8043	21.0773	20.9185	21.0068
P50502;Q8NFI4;Q8IZP2	Hsc70-interacting protein;Putative protein FAM10A5;Putative protein FAM10A4	ST13;ST13P5;ST13P4	0.856193	1.19283	2.63524	3.46713	0.0369917	0.0096	5	5	17.3	24.0303	23.8673	23.3847	23.2908	23.8319	23.6446	24.2442	24.4674	24.4124	24.4656	24.9582	24.639	23.9203	24.0865	23.5546	23.7151	23.322	23.7429	25.1665	25.4296	24.6493	24.6221	24.4382	25.1928
P50552	Vasodilator-stimulated phosphoprotein	VASP	0.736221	0.410085	1.24009	1.44151	0.164466	0.078198	2	2	6.6	21.8094	21.8244	21.1845	20.8334	21.4257	19.6263	21.8768	22.1646	21.1094	21.3631	22.6919	21.9153	22.1014	22.0099	22.3645	22.4486	22.0469	22.0672	22.667	22.5825	22.286	22.3491	23.0067	22.6077
P50570-3;P50570-2;P50570-5;P50570-4;P50570;Q05193-5;Q05193-3;Q05193-2;Q05193	Dynamin-2;Dynamin-1	DNM2;DNM1	0.696501	0.445932	1.40366	1.21128	0.12027	0.138277	2	2	1.8	19.8531	19.884	18.8874	19.3677	19.3767	19.428	20.3811	20.0573	19.4584	19.6645	20.433	20.9815	18.6866	20.116	20.0886	20.1181	18.539	20.5896	20.575	20.1992	20.1805	20.2042	19.9195	19.7352
P50895	Basal cell adhesion molecule	BCAM	-0.195501	0.189333	-0.947696	0.872902	0.267301	0.310352	2	2	3.8	22.4446	22.9622	22.4776	23.1819	22.9322	22.3782	22.4662	22.3809	22.8061	22.63	22.3947	22.5258	21.9278	21.7745	21.79	21.7184	21.753	21.6327	21.9528	22.2511	22.0937	21.9428	21.3982	22.0939
P50914	60S ribosomal protein L14	RPL14	1.13644	0.784372	2.23263	2.40909	0.0445672	0.0144016	3	3	15.8	23.4063	23.2228	22.5588	22.0098	22.7319	22.857	24.2138	23.973	23.1099	23.6664	24.2768	24.3653	23.9991	24.012	23.5372	23.2041	23.5451	23.6513	24.497	24.6181	24.7855	24.3809	23.9894	24.3842
P50990;P50990-2;P50990-3	T-complex protein 1 subunit theta	CCT8	0.815159	0.687604	3.01627	1.64026	0.0304118	0.0497898	16	16	34.3	26.3034	26.25	26.4787	26.4072	26.1469	26.0075	26.9453	26.8736	27.0112	26.9673	27.3145	27.3729	25.7283	25.4593	25.0969	25.2371	25.1343	25.4897	26.6262	26.6384	25.7478	25.7756	25.7275	25.7559
P50991;P50991-2	T-complex protein 1 subunit delta	CCT4	1.69479	1.08861	4.18657	1.89543	0.0426207	0.0296435	12	11	30.6	24.6114	25.4307	23.944	24.26	24.2681	25.4164	25.9114	26.3913	26.3085	26.3731	26.5369	26.5782	23.9855	24.0241	23.899	23.6765	24.1908	23.7927	25.8374	26.0672	24.1511	24.8262	25.0925	24.1258
P50995-2;P50995	Annexin A11	ANXA11	1.10588	0.902519	2.65147	1.10837	0.0354286	0.176284	2	2	5.7	20.3591	20.3444	19.7829	20.1828	20.2884	18.4674	21.1256	20.7762	20.7776	20.8231	21.2856	21.2721	19.0265	18.8469	19.9817	20.3183	18.7125	18.8169	21.0903	20.9972	20.2261	20.5682	19.2882	18.9479
P51003-2;P51003	Poly(A) polymerase alpha	PAPOLA	0.181573	-0.75326	0.445003	-1.98121	0.612044	0.0258113	1	1	4.6	25.7059	25.3861	25.3328	25.2039	25.9695	26.0926	25.5252	25.5831	26.2744	26.1666	25.6451	25.5859	26.806	26.8641	25.8567	26.1	26.1239	26.1833	25.1595	25.6251	25.5022	25.6422	25.8283	25.6572
P51148;P51148-2	Ras-related protein Rab-5C	RAB5C	1.75037	0.794561	2.89548	1.10983	0.0315266	0.175448	1	1	5.6	21.0534	17.1714	19.1998	18.0609	19.8743	18.8949	20.9428	20.9332	18.4986	21.3903	21.5112	21.481	18.3535	19.3295	17.4742	18.8818	19.6085	19.6493	18.9042	18.6947	19.9132	19.9588	20.6746	19.9187
P51857-2;P51857	3-oxo-5-beta-steroid 4-dehydrogenase	AKR1D1	4.84544	1.64127	4.01133	1.22028	0.0334054	0.136955	1	1	3.1	23.3546	19.3363	18.1938	18.3948	17.8642	17.8574	24.1862	23.8464	23.6847	23.7851	24.0786	24.4926	22.6559	23.1138	20.219	19.7216	20.7788	19.7511	23.9989	23.8693	18.7395	23.4744	23.0048	23.0009
P51858;P51858-2;P51858-3	Hepatoma-derived growth factor	HDGF	1.15605	1.92415	2.07111	5.57636	0.0515265	0.00725	6	6	25.8	23.3704	23.1103	22.5765	22.7658	22.4584	22.4088	23.2431	24.1482	22.9522	23.8787	24.7095	24.6949	22.5369	22.6396	22.6132	22.5368	22.4107	22.5229	24.8	25.0923	24.2966	24.0349	24.3915	24.1898
P51884	Lumican	LUM	-0.495529	-0.31241	-2.30885	-1.79743	0.0439674	0.036822	12	8	39.6	32.079	32.0964	31.9	31.9723	32.1423	32.1628	31.8295	31.5538	31.6696	31.5713	31.3695	31.3861	32.2576	32.2056	32.3229	31.9298	32.0286	32.0582	31.7714	31.6812	31.7509	31.9354	31.89	31.8993
P51991-2;P51991	Heterogeneous nuclear ribonucleoprotein A3	HNRNPA3	1.06878	0.191184	2.2261	0.41664	0.0445865	0.674708	5	5	21.3	23.9826	23.8401	23.3247	22.9564	23.5476	23.4054	24.0219	24.6339	23.9061	24.5268	25.0482	25.3325	24.1661	24.026	24.1726	23.9684	24.5372	24.0277	25.0379	24.7691	24.694	24.1614	23.7809	23.6018
P52209-2;P52209	6-phosphogluconate dehydrogenase, decarboxylating	PGD	0.484196	0.979256	1.70373	3.01902	0.0741059	0.00990667	13	13	31.5	26.9275	26.8702	26.9784	26.8783	26.4697	26.5002	27.0031	27.0446	27.3791	27.3952	27.3648	27.3427	25.8852	25.8933	25.5493	25.7595	25.8399	25.7947	27.0679	27.1706	26.7239	26.8706	26.2813	26.4831
P52272-2;P52272	Heterogeneous nuclear ribonucleoprotein M	HNRNPM	1.33826	0.227515	1.85629	0.268306	0.0651919	0.802833	5	5	10	21.6448	21.5204	21.7058	21.1233	21.9911	20.9076	22.1987	22.0368	22.3126	22.2663	24.1939	23.9142	22.4889	21.6245	21.6319	21.9988	21.7887	21.8144	23.5416	23.6546	21.0918	21.4103	21.649	21.3649
P52565;P52565-2	Rho GDP-dissociation inhibitor 1	ARHGDIA	0.823826	0.995047	2.39686	3.47271	0.0379585	0.00864249	6	6	36.8	26.4277	26.4237	25.9035	25.8286	25.9579	25.8573	26.9428	26.849	26.629	26.577	27.2703	27.0737	26.5118	26.4401	26.2132	26.3607	26.1621	26.3074	27.5746	27.7003	27.2518	27.3485	26.95	27.1402
P52597	Heterogeneous nuclear ribonucleoprotein F;Heterogeneous nuclear ribonucleoprotein F, N-terminally processed	HNRNPF	1.32614	0.938137	1.71847	0.984859	0.072994	0.237515	7	6	24.3	24.3158	23.9646	21.9175	22.5556	22.7758	22.6246	24.0208	24.7663	23.6664	23.7842	25.0023	24.8708	22.5978	22.7484	22.7027	22.3538	22.9817	22.8079	24.6275	24.8394	24.1472	24.2612	21.3652	22.5807
P52788-2;P52788	Spermine synthase	SMS	1.3354	0.662827	1.40269	1.85043	0.120374	0.032472	2	2	8.6	22.7805	21.731	18.2876	20.7213	21.1321	21.0383	22.3263	22.5718	21.4248	21.976	22.6881	22.7163	21.024	21.2839	21.2056	21.5564	20.5898	21.0063	21.7724	21.1426	21.6702	21.8005	22.2616	21.9955
P52823-2;P52823	Stanniocalcin-1	STC1	0.0735976	0.0487207	0.447466	0.17294	0.610557	0.873596	5	5	34.3	25.4146	25.2252	25.3135	25.4471	25.4308	25.5614	25.5376	25.4353	25.5906	25.4713	25.3962	25.4033	26.9172	26.9252	26.4571	26.5813	26.4995	26.709	26.4264	26.5382	26.8704	27.0175	26.7614	26.7677
P52907	F-actin-capping protein subunit alpha-1	CAPZA1	0.972452	0.966291	2.15802	3.73658	0.047	0.00747826	10	8	61.5	26.9001	26.7201	25.8016	25.897	26.1288	26.0012	27.0696	27.1858	26.8808	26.9728	27.5975	27.5772	26.4391	26.6288	26.255	26.1187	26.172	26.286	27.3716	27.5658	27.3159	27.2981	26.9711	27.1748
P53004	Biliverdin reductase A	BLVRA	0.517548	1.14399	1.94678	3.3768	0.0582505	0.00995305	5	5	20.3	23.3342	23.4477	23.0147	23.0667	23.359	23.2542	23.5334	23.5253	23.6698	23.9137	23.891	24.0487	22.4988	22.8777	22.7891	23.0222	21.6169	23.0005	24.2415	23.7638	23.6267	24.115	23.2959	23.6263
P53396-2;P53396;P53396-3	ATP-citrate synthase	ACLY	0.656653	0.979169	2.2043	3.68809	0.0454502	0.00849123	28	28	33.8	27.3806	27.3148	27.3048	27.167	26.8532	26.794	27.7791	27.5767	27.575	27.7695	28.0782	27.9758	25.9943	26.1569	25.7346	25.9947	25.8421	25.9043	27.1731	27.2116	26.8809	26.888	26.6321	26.7163
P53618	Coatomer subunit beta	COPB1	1.11461	1.63734	1.87552	2.35161	0.0650584	0.0151496	5	5	7.8	24.1942	23.4669	22.6155	22.5553	22.6082	22.3933	24.0008	25.1451	23.1545	24.6094	23.6599	23.9513	18.8905	21.9041	18.0665	20.9283	20.5779	19.6656	22.5879	22.3839	19.15	22.1596	21.9778	21.5979
P53621;P53621-2	Coatomer subunit alpha;Xenin;Proxenin	COPA	1.64834	1.77626	2.98176	4.45611	0.0317241	0.0072	12	12	12.5	27.5464	27.4819	26.5085	26.1455	26.4016	26.4134	27.8644	28.4262	27.6935	28.6418	28.9732	28.7883	24.9419	25.4253	25.9238	24.8457	25.1438	25.2416	27.3186	27.823	26.3261	26.8178	26.4797	27.4145
P53634	Dipeptidyl peptidase 1;Dipeptidyl peptidase 1 exclusion domain chain;Dipeptidyl peptidase 1 heavy chain;Dipeptidyl peptidase 1 light chain	CTSC	-0.235017	0.00439835	-0.84997	0.0302189	0.320519	0.980997	10	10	31.5	25.3677	25.5278	25.4456	25.4786	25.119	25.4172	25.7315	25.2413	25.1103	24.9287	25.0982	24.8358	26.9804	27.1186	26.939	26.9425	26.9085	26.9811	27.019	27.0322	27.0519	26.9353	26.9404	26.9176
P53671-3;Q96C90;P53671-2;P53671	LIM domain kinase 2;Protein phosphatase 1 regulatory subunit 14B	LIMK2;PPP1R14B	-0.230323	-0.257987	-0.818516	-0.838451	0.338928	0.330333	2	2	3.9	25.4847	25.2499	25.7555	25.6996	25.7462	25.8669	25.171	25.2106	25.5141	25.7052	25.3616	25.4584	25.0237	25.5177	25.7241	25.5255	25.7824	25.8369	25.4435	25.2129	24.8927	25.2448	25.4727	25.5958
P53680-2;P53680	AP-2 complex subunit sigma	AP2S1	0.633359	0.956076	2.15888	2.10932	0.0471042	0.0217056	2	2	15.4	22.233	22.1952	22.3351	22.3567	22.1448	22.1069	22.4593	23.9721	22.4714	22.743	22.706	22.8199	21.4577	21.3646	21.1877	19.7667	21.3428	21.3782	22.4121	22.303	21.9463	22.1129	21.7051	21.7548
P53999	Activated RNA polymerase II transcriptional coactivator p15	SUB1	2.21485	0.952223	1.96626	3.30485	0.0565683	0.00977391	3	3	26	23.1056	22.3112	18.7427	19.9156	22.3519	18.8959	23.6152	23.0435	22.6437	22.4054	23.9437	22.9605	23.0795	23.4113	22.7042	22.7573	22.8846	22.9952	24.1871	23.63	23.9579	23.5114	24.1995	24.0597
P54136-2;P54136	Arginine--tRNA ligase, cytoplasmic	RARS	0.622979	0.0996227	1.83717	0.214655	0.0663841	0.840913	5	5	9.7	22.3122	22.5649	22.8419	23.2041	23.0128	22.5885	23.2117	23.0264	23.6366	23.7473	23.1537	23.4866	22.4449	22.7206	21.866	22.168	22.4176	22.3544	23.1675	22.9848	22.0939	22.0754	21.5659	22.6818
P54577	Tyrosine--tRNA ligase, cytoplasmic;Tyrosine--tRNA ligase, cytoplasmic, N-terminally processed	YARS	0.585569	-0.0129789	1.16969	-0.0284853	0.184253	0.981075	6	6	10.6	23.7745	23.0113	24.2052	24.0693	23.6629	22.7669	24.1446	24.1521	23.5413	23.8286	24.9649	24.372	23.7144	23.5913	24.0418	24.2978	24.5858	23.3061	25.0766	23.9919	23.7337	23.7437	23.5185	23.3951
P54578-2;P54578-3;P54578	Ubiquitin carboxyl-terminal hydrolase 14	USP14	1.2979	1.3025	3.76383	5.13112	0.0373818	0.00552381	3	3	6.8	23.4151	22.7855	22.4244	22.3732	22.5537	22.4777	23.7232	23.9156	24.0443	23.7502	24.2916	24.0921	22.7862	22.6601	22.3796	22.7034	22.1082	22.5063	23.7686	24.2571	23.5051	24.0379	23.8952	23.4948
P54652	Heat shock-related 70 kDa protein 2	HSPA2	1.22506	1.30924	2.23119	2.72165	0.0448954	0.0118982	11	4	18	23.3972	22.1331	21.7943	22.1143	21.6826	21.6706	23.0871	23.204	22.4974	23.4252	24.0527	23.876	21.1533	20.8936	20.9855	21.1107	19.45	20.6906	22.5354	22.301	21.9799	21.847	22.0018	21.4741
P54727;P54727-2	UV excision repair protein RAD23 homolog B	RAD23B	-1.12578	0.733961	-1.02865	3.12804	0.234214	0.0091223	6	5	19.1	25.1023	25.7358	25.8742	25.6565	25.2075	22.7742	25.3327	24.6308	24.0425	20.5319	24.9064	24.1514	25.6327	25.2967	25.8896	25.7471	26.0003	25.3643	26.28	26.4938	26.4177	26.663	26.463	26.017
P54819-3;P54819-5;P54819-2;P54819;P54819-4;P54819-6	Adenylate kinase 2, mitochondrial;Adenylate kinase 2, mitochondrial, N-terminally processed	AK2	1.34232	0.647268	2.26973	1.40443	0.0443265	0.0848273	5	5	27.7	22.8065	22.5226	22.385	22.4276	22.4923	22.3731	23.3592	23.9614	23.1387	23.0833	24.5851	24.9331	22.4186	22.4749	22.8163	22.8009	22.9561	22.6671	24.4396	23.5409	22.7963	22.9003	23.452	22.8884
P54920	Alpha-soluble NSF attachment protein	NAPA	1.18345	2.58009	1.77383	7.12177	0.0691544	0	3	3	12.2	18.885	21.4979	18.6662	19.9242	21.3706	18.9885	20.0525	21.8919	21.7177	18.8614	21.9908	21.9189	18.0518	19.2814	18.9247	19.7565	19.0366	18.5429	21.3956	21.126	21.5309	21.3985	21.9124	21.7109
P55001-3;P55001-2;P55001	Microfibrillar-associated protein 2	MFAP2	-0.589062	0.96165	-0.879119	0.649947	0.302713	0.473422	1	1	6.5	20.0923	20.6	19.726	19.0174	21.3854	20.5474	20.0319	20.3438	19.1846	18.9034	19.1273	20.2433	20.2214	20.7899	18.8491	19.3546	17.4328	18.9658	22.7312	22.4264	18.657	18.5107	20.2054	18.8528
P55010	Eukaryotic translation initiation factor 5	EIF5	1.28591	2.39431	2.28999	3.33077	0.0453263	0.0100357	2	2	4.4	22.3875	21.8685	20.6051	20.9903	20.625	21.0536	22.8301	22.5609	22.4856	21.9985	22.693	22.6775	19.1072	19.3658	20.7282	20.7462	19.8675	21.7348	23.316	23.3749	22.0768	22.6737	22.058	22.4162
P55036;P55036-2	26S proteasome non-ATPase regulatory subunit 4	PSMD4	1.30226	0.678843	1.84222	2.0607	0.0660832	0.0227237	2	2	7.4	21.7206	21.4849	21.6604	21.4177	21.1789	18.7325	21.6837	22.7764	21.9097	21.9137	22.4281	23.2971	17.4491	19.9149	19.0395	19.0756	20.1497	18.1383	19.6344	19.4623	17.968	22.0081	18.4095	20.358
P55058;P55058-3;P55058-4;P55058-2	Phospholipid transfer protein	PLTP	-0.910412	-0.814578	-2.56058	-2.57348	0.0341993	0.0125594	9	9	23.5	27.36	27.2867	28.1877	28.1568	27.7539	27.622	26.8246	26.8738	26.7787	27.0595	26.6058	26.7622	27.3252	27.2166	27.3378	27.2958	27.0776	27.0679	26.0545	25.9446	26.6678	26.5223	26.689	26.5553
P55060-3;P55060;P55060-4	Exportin-2	CSE1L	1.04727	1.17431	4.77904	1.70382	0.0375	0.0438451	2	2	2.8	21.2745	21.5553	21.3822	22.2604	21.5056	21.6323	21.9316	23.316	22.6258	22.691	22.8052	22.5243	18.1926	20.617	20.6377	20.7946	20.4534	17.9383	21.5138	21.2869	21.3192	21.0325	19.5845	20.9426
P55072	Transitional endoplasmic reticulum ATPase	VCP	0.749127	0.959805	1.87712	3.1388	0.0651704	0.00918841	29	29	50.2	27.9974	27.9733	27.246	27.1374	27.1837	27.3138	28.3307	28.2548	27.8931	27.9625	28.5127	28.3928	27.6274	27.5888	27.4286	27.2302	27.2152	26.9475	28.5452	28.4655	28.3091	28.4049	28.0169	28.0548
P55083;P55083-2	Microfibril-associated glycoprotein 4	MFAP4	-0.336273	-1.34337	-0.534707	-1.90641	0.537955	0.0289146	4	4	20	27.3195	27.6671	26.7821	27.351	28.283	28.2583	27.9509	28.0223	26.7854	26.4648	27.2718	27.1481	28.933	28.9412	29.5225	28.9027	29.4329	28.6936	26.8784	26.7385	27.5974	27.444	28.7437	28.9636
P55209-3;P55209-2;P55209	Nucleosome assembly protein 1-like 1	NAP1L1	0.814671	1.20626	1.94963	4.70101	0.0579744	0.00664706	5	4	20.7	25.1823	25.0348	24.4156	24.4556	24.9726	24.5103	25.7277	25.6125	24.9574	25.2464	26.0361	25.879	25.0286	25.1436	24.6683	24.7712	24.6219	24.9751	26.3149	26.2728	25.925	26.0364	25.8907	26.0065
P55263-3;P55263-2;P55263;P55263-4	Adenosine kinase	ADK	0.730042	-0.0100581	1.44401	-0.0151606	0.113029	0.988709	2	2	6.9	22.3095	22.2048	22.2765	22.355	21.844	22.0116	22.4446	23.1167	22.3054	22.2788	23.6495	23.5867	23.3041	22.7904	22.3586	22.767	21.997	22.3661	23.466	23.6305	21.8765	21.8023	22.3372	22.4104
P55268	Laminin subunit beta-2	LAMB2	-0.71896	-0.717442	-3.84867	-4.07374	0.03104	0.00891228	53	53	42.8	29.7093	29.684	29.8633	29.9445	29.7804	29.8879	29.1133	29.0692	29.2329	29.168	28.9769	28.9954	30.2377	30.2163	30.1119	30.002	30.0293	30.1392	29.3241	29.2685	29.494	29.4026	29.4829	29.4596
P55285-2;P55285	Cadherin-6	CDH6	-0.363036	-0.0787347	-1.22192	-0.320223	0.168534	0.762837	3	3	3.6	20.9961	20.6224	21.4953	21.1295	20.6682	20.7755	20.3851	20.502	20.3215	20.9943	20.5612	20.7445	21.8868	21.7794	21.9095	21.8739	21.7891	21.9849	21.5218	21.4853	21.814	22.0993	21.6653	22.1655
P55287-2;P55287	Cadherin-11	CDH11	-0.173162	-0.149729	-0.67216	-0.821852	0.431194	0.34031	12	12	28.6	27.0189	26.9954	26.8253	26.8908	27.1296	27.3348	26.8292	26.8875	27.1528	26.962	26.7184	26.6058	27.524	27.3381	27.356	27.1586	27.1149	27.2835	27.1466	27.2908	27.1701	27.1334	27.0166	27.1191
P55290-3;P55290-2;P55290-5;P55290;P55290-4	Cadherin-13	CDH13	-0.112126	-0.900441	-0.349174	-1.40915	0.692337	0.0849253	2	2	15.4	22.9258	22.9142	23.5106	23.265	22.6988	23.2473	22.7582	22.5727	23.2406	23.1952	23.0594	23.0628	23.9949	23.6845	23.8867	24.0566	23.978	23.7594	23.7141	23.6232	20.2588	23.6031	23.4795	23.2787
P55735	Protein SEC13 homolog	SEC13	1.49532	1.37681	1.57279	2.50842	0.0907597	0.0127184	1	1	8.1	20.9937	20.5141	18.9964	19.1064	18.5567	18.9153	22.1316	22.1433	21.4877	19.0121	22.3327	18.9471	21.8487	22.367	21.9656	20.3354	21.9977	19.3618	23.0119	22.9902	22.5156	22.46	22.8965	22.2631
P55786;P55786-2;A6NEC2	Puromycin-sensitive aminopeptidase;Puromycin-sensitive aminopeptidase-like protein	NPEPPS;NPEPPSL1	0.892033	0.555019	2.58903	2.842	0.0346977	0.0111676	11	11	13.6	25.293	24.7975	25.0619	25.4378	24.9482	24.2468	25.796	25.4073	26.2934	25.9529	25.8454	25.8424	23.772	23.6262	23.3629	23.5706	23.579	23.9262	24.2456	24.1343	24.3663	24.1558	24.0717	24.1934
P55884;P55884-2	Eukaryotic translation initiation factor 3 subunit B	EIF3B	0.796684	0.827186	2.71317	2.09274	0.0361896	0.0220201	3	3	4.2	22.456	22.4503	22.0592	22.0075	22.0655	21.8225	22.9476	22.6019	22.9227	22.8545	23.0036	23.3109	22.4043	22.2038	21.2749	21.938	21.7561	22.0041	22.9276	23.3164	22.6771	22.8642	22.4308	22.3281
P56192-2;P56192	Methionine--tRNA ligase, cytoplasmic	MARS	2.3777	0.562003	3.63152	2.09447	0.0306866	0.022094	1	1	4	18.547	18.8216	21.5926	18.9494	18.0033	19.5885	21.0274	21.4323	21.6786	21.6938	21.7289	22.2077	18.9802	19.6745	19.951	18.4243	19.9479	19.008	20.0893	19.3601	19.9017	19.6393	20.3723	19.9952
P56537;P56537-2	Eukaryotic translation initiation factor 6	EIF6	1.86177	0.571413	2.30067	2.7302	0.045129	0.0117018	3	3	24.1	19.2513	24.9367	18.4446	22.4138	23.0834	22.1461	23.9415	23.7554	22.9271	23.1746	23.2588	24.389	24.126	23.6168	23.8674	24.104	24.26	23.9001	24.8533	24.2339	23.9003	24.892	24.5572	24.8661
P58107	Epiplakin	EPPK1	0.436735	-2.95631	0.775859	-2.68366	0.364433	0.0118227	5	3	5.7	23.8073	23.7312	23.1532	23.17	23.2289	25.2015	24.0463	23.9671	24.7202	24.908	23.6352	23.6357	25.0685	24.7786	24.0192	24.1683	24.3954	24.9119	20.7732	19.0758	23.0672	20.1094	23.4506	23.1278
P58215;P58215-2;P58215-3	Lysyl oxidase homolog 3	LOXL3	-0.113313	-0.182223	-0.295302	-0.534268	0.738877	0.579795	2	2	4.5	24.4726	23.4741	23.3061	22.9653	23.1627	23.2364	22.7971	23.4904	23.3681	23.4492	23.5459	23.2864	23.656	24.0155	23.2574	23.6197	23.1991	23.3988	23.04	23.0935	23.6804	23.679	23.3852	23.1752
P58546	Myotrophin	MTPN	0.538901	1.38802	0.26334	5.29753	0.766706	0.00627027	2	2	30.5	23.6502	23.2403	17.9431	19.5488	18.7547	19.0148	23.6438	19.252	19.6151	17.6355	23.5192	21.7197	23.0459	23.15	22.7276	22.8857	23.0313	23.1502	24.4907	24.5062	24.6229	24.4467	24.1022	24.1502
P59998;P59998-2;P59998-3	Actin-related protein 2/3 complex subunit 4	ARPC4	0.967964	1.43141	3.01371	1.429	0.0301898	0.0800444	3	3	18.5	24.4301	24.5795	24.0998	24.0545	24.552	24.9136	25.0845	25.2931	25.3072	25.7685	25.4489	25.5352	22.8325	23.1715	22.7936	17.9474	22.657	23.3815	23.6816	23.8555	23.0127	23.3265	23.7928	23.7028
P60033	CD81 antigen	CD81	-0.216995	-0.0875645	-0.583434	-0.170166	0.500053	0.875138	3	3	25	25.7416	25.7643	26.409	26.2854	26.6516	26.3618	26.0856	26.1236	26.094	26.2193	25.6323	25.757	25.3354	25.2372	24.559	24.7513	24.7343	23.8905	24.3898	24.46	24.539	24.0706	25.4093	25.1136
P60174-1;P60174;P60174-4	Triosephosphate isomerase	TPI1	0.829297	0.998677	2.18831	4.37136	0.0457182	0.00823529	14	14	73.9	28.9746	28.7879	28.1504	28.287	28.3985	28.4413	29.3847	29.2306	28.9897	29.0249	29.653	29.7326	28.6316	28.6527	28.5509	28.3733	28.228	28.334	29.474	29.7172	29.4351	29.4635	29.4096	29.2631
P60660-2;P60660	Myosin light polypeptide 6	MYL6	1.17024	0.894543	2.05461	2.58381	0.0516842	0.0126479	8	8	72.2	27.0303	26.8804	25.65	25.6033	26.0182	26.1338	27.2838	27.34	26.9459	27.0161	27.8602	27.8914	26.911	27.0045	26.9402	26.7829	26.693	27.0406	28.2929	28.2567	27.5897	27.6075	27.5657	27.4271
P60709	Actin, cytoplasmic 1;Actin, cytoplasmic 1, N-terminally processed	ACTB	0.965143	0.745548	2.80666	1.8294	0.0339574	0.0344211	18	1	62.1	32.0761	31.8823	31.7244	31.7507	31.6803	31.7052	32.5612	32.4906	32.5913	32.5224	33.2829	33.1612	31.4435	31.4714	31.6722	31.685	31.6504	31.7111	32.9443	32.9519	32.0484	32.0642	32.0131	32.0851
P60842;P60842-2;Q14240;Q14240-2	Eukaryotic initiation factor 4A-I;Eukaryotic initiation factor 4A-II;Eukaryotic initiation factor 4A-II, N-terminally processed	EIF4A1;EIF4A2	0.844053	0.739504	2.39311	2.28802	0.0387021	0.0155547	17	14	43.1	27.3161	27.394	26.8498	26.8476	26.6181	26.8171	27.7951	27.6802	27.4269	27.7471	28.0667	28.1911	26.8926	26.9972	26.7717	26.6747	26.4802	26.828	27.8818	27.929	27.3584	27.4885	27.2189	27.2046
P60866;P60866-2	40S ribosomal protein S20	RPS20	1.70952	0.405928	2.97118	0.588111	0.03152	0.530982	3	3	25.2	23.5546	23.3248	22.8016	22.5897	22.3744	22.5493	24.4908	24.0563	24.1419	24.129	25.4191	25.2144	24.0392	24.1936	23.8592	23.9312	24.0018	23.641	25.5819	25.4522	23.9124	23.5788	23.8219	23.7543
P60900;P60900-2	Proteasome subunit alpha type-6	PSMA6	0.880089	1.23417	1.93072	3.66401	0.0601799	0.00844186	8	8	41.5	25.2195	25.1146	24.0189	24.6434	24.5357	24.4569	25.5176	25.3635	25.17	25.1858	25.9184	26.1141	24.9141	24.8175	24.3983	24.6469	24.6561	24.626	26.1876	26.3107	26.0221	25.9165	25.5328	25.4941
P60903	Protein S100-A10	S100A10	0.607576	1.60678	1.57574	3.09781	0.0904516	0.00889825	1	1	17.5	23.8159	23.7192	22.8418	23.3584	23.3091	22.8153	23.6419	24.1896	23.9343	23.3117	24.4898	23.9379	24.3186	23.3598	23.1182	22.5761	22.5969	22.7724	25.0735	24.9381	24.7082	25.0373	24.3389	24.2866
P60953;P60953-1	Cell division control protein 42 homolog	CDC42	0.839622	0.362103	1.60782	0.578948	0.0859973	0.54112	2	2	14.7	19.8744	22.4304	21.0556	21.0411	21.3512	20.7578	21.6168	21.3036	21.6215	21.4765	22.832	22.6977	19.5489	20.7862	18.9294	20.5172	18.6575	18.5144	20.0095	19.9654	20.175	18.627	22.1646	18.1848
P60981;P60981-2	Destrin	DSTN	1.04948	0.683584	3.39508	2.17596	0.0296364	0.019689	6	6	37.6	25.283	25.197	25.1631	24.4041	24.4987	25.0184	25.7491	25.7278	26.2351	25.7111	26.4634	25.9746	25.7794	25.7339	25.9624	26.0566	25.52	26.367	26.9698	26.8797	26.8062	26.4021	26.1633	26.2997
P60983	Glia maturation factor beta	GMFB	1.04414	0.376691	2.75203	0.404522	0.0346935	0.684955	1	1	11.3	20.4854	20.1694	19.2529	19.7154	19.8009	19.6227	21.3554	20.6674	20.9223	20.3645	21.1415	20.8605	18.5924	20.4901	22.0384	18.494	18.6869	19.2547	19.6467	17.9422	20.4789	22.2043	21.6334	17.9111
P61088	Ubiquitin-conjugating enzyme E2 N	UBE2N	0.719128	0.776034	2.12365	2.75927	0.0489569	0.0120106	5	3	39.5	24.7737	24.7486	24.4171	24.2686	24.2149	24.1779	25.006	25.0644	24.695	25.1813	25.437	25.5319	25.0297	24.899	24.6225	24.5027	24.4742	24.5148	25.672	25.5951	25.4403	25.4633	25.2787	25.2498
P61158	Actin-related protein 3	ACTR3	0.731285	0.958393	2.78399	3.06417	0.0342769	0.00902389	13	13	42.8	26.6415	26.5181	26.2845	26.2558	26.189	26.2746	27.0551	26.9384	26.8546	27.0439	27.2405	27.4188	25.7759	25.7919	25.6872	25.7079	25.597	25.6239	27.0415	27.0297	26.5471	26.6676	26.2789	26.3693
P61160;P61160-2	Actin-related protein 2	ACTR2	0.633736	0.832986	2.30427	2.07517	0.0448541	0.0221589	7	7	24.6	25.4521	25.6723	25.8318	25.9577	25.6836	25.5922	25.9738	26.3202	26.1386	26.3317	26.6811	26.5466	24.5228	24.6116	24.7646	24.2526	24.2013	24.2127	25.6052	25.7608	25.3327	25.403	24.7105	24.7515
P61163	Alpha-centractin	ACTR1A	1.68947	1.93313	2.43714	1.54721	0.0350341	0.0604987	4	4	16.8	19.2106	23.3445	22.4816	22.7929	22.5882	22.7423	24.1577	24.1193	23.071	23.2101	24.4727	24.2659	22.6728	23.3907	22.4433	22.4294	19.6986	19.0173	23.6259	23.6621	23.8656	23.6363	23.4031	23.0578
P61201;P61201-2	COP9 signalosome complex subunit 2	COPS2	2.02238	1.19933	2.62124	1.36632	0.0356653	0.0926952	2	2	5.2	20.2321	19.9086	20.1806	18.1246	18.1256	18.509	19.5482	21.1168	21.4347	21.5842	21.7727	21.7583	19.3305	20.4043	18.4219	19.1751	18.883	18.9354	21.5912	20.1911	21.3505	21.1957	20.2041	17.8135
P61204-2;P84077;P61204	ADP-ribosylation factor 3;ADP-ribosylation factor 1	ARF3;ARF1	0.569956	0.213649	1.80087	0.607677	0.0676416	0.513567	3	3	22.9	24.9172	24.7704	25.0816	25.3296	24.9342	24.7942	25.2505	25.112	25.6953	25.6547	25.6842	25.8502	24.0354	24.2103	24.1338	24.0797	24.023	24.1643	24.7556	24.8918	24.1194	24.0632	24.0121	24.0863
P61221	ATP-binding cassette sub-family E member 1	ABCE1	1.52402	0.309955	2.10332	0.482377	0.0510021	0.625327	2	2	5.3	19.8241	20.3961	19.3554	19.5537	18.4207	20.4779	20.6285	20.9708	20.5888	20.2912	22.3924	22.3002	19.5231	18.088	19.4238	19.0242	18.9253	21.6968	19.3359	19.4367	19.9105	19.1341	19.3838	21.34
P61247	40S ribosomal protein S3a	RPS3A	1.65166	1.20514	2.35297	2.42082	0.0402592	0.0140701	10	10	36.4	25.1506	25.1557	23.6635	23.8301	23.759	23.6279	25.7751	25.8696	25.2445	25.2146	26.5377	26.4551	24.9674	24.5687	24.7763	24.4525	24.3997	24.059	26.3997	26.4712	25.685	25.4944	25.1627	25.2415
P61289;P61289-3;P61289-2	Proteasome activator complex subunit 3	PSME3	0.655988	0.569906	1.52197	0.947776	0.101232	0.263209	2	2	9.4	20.5675	20.672	19.3934	19.8381	20.5116	20.4643	20.827	21.05	20.7198	20.6883	21.0106	21.087	20.102	20.5155	21.7582	20.4288	20.2274	20.0882	22.3853	21.4279	20.4314	20.8583	20.6329	20.8039
P61313	60S ribosomal protein L15	RPL15	0.948306	0.714472	1.21114	1.86884	0.171742	0.0314396	4	4	23	22.2129	22.0818	20.9599	20.5052	21.0007	20.5532	22.2142	22.421	20.9491	21.5199	23.4244	22.475	23.0149	22.7659	23.5112	22.5807	23.678	23.261	23.5097	23.4125	24.2215	23.4874	24.3453	24.1222
P61353	60S ribosomal protein L27	RPL27	0.912488	0.892059	1.85311	2.19063	0.0656174	0.0186335	4	4	36	24.8269	24.4596	23.5397	23.6648	23.6484	23.6415	24.9902	24.9422	24.3104	24.6916	24.9628	25.3587	24.7256	24.7356	24.3582	24.3438	24.5612	24.7797	25.7529	25.8779	25.7548	25.6458	24.9023	24.9227
P61586;P08134	Transforming protein RhoA;Rho-related GTP-binding protein RhoC	RHOA;RHOC	1.39675	0.896739	3.18239	1.85721	0.0309474	0.0322663	6	6	36.8	23.204	23.4143	23.0996	23.2406	23.1459	23.3523	24.5663	24.0592	23.8061	24.7807	25.368	25.2569	23.9115	23.356	23.1135	22.589	22.9565	23.1227	24.5119	24.7974	23.7447	23.5476	24.0604	23.7677
P61604	10 kDa heat shock protein, mitochondrial	HSPE1	0.339972	0.615966	0.581961	1.86033	0.500901	0.0322255	4	4	38.2	24.2901	24.2809	23.1367	23.5516	23.0699	23.0315	24.5522	24.4722	23.8338	23.5104	23.7442	23.2877	24.6309	24.7413	24.4331	24.0533	24.1393	24.4721	25.3606	25.2015	25.1919	25.0772	24.6509	24.6836
P61758	Prefoldin subunit 3	VBP1	0.648775	1.53328	0.83444	1.70876	0.330748	0.0434	2	2	11.7	21.3017	21.6205	20.4198	20.206	20.9867	17.4462	20.7475	21.6812	21.2053	21.067	20.1336	21.0389	21.9118	21.8372	22.2028	21.8323	17.7965	21.3234	22.6519	22.8557	22.7682	22.486	22.9151	22.4267
P61769	Beta-2-microglobulin;Beta-2-microglobulin form pI 5.3	B2M	0.418308	-0.720942	0.56264	-1.18452	0.516886	0.147933	2	2	26.9	25.2085	26.1053	23.6728	24.0121	25.1898	26.2669	24.9473	26.759	27.3832	23.1331	24.0809	26.6618	27.0451	27.2162	27.5733	26.9272	26.8148	27.3421	25.5742	25.6463	26.1554	26.5079	27.2617	27.4477
P61916-2;P61916	Epididymal secretory protein E1	NPC2	-0.0163829	-0.409968	-0.0408167	-1.27198	0.960835	0.120395	2	2	31.2	24.7153	24.3856	24.6901	24.353	24.7311	24.8602	24.7175	25.5904	24.1033	24.2465	24.2773	24.7021	26.1012	26.1049	26.1814	26.1197	26.0061	25.9671	25.1779	25.2947	25.9867	25.7966	25.813	25.9516
P61923;P61923-4;P61923-5	Coatomer subunit zeta-1	COPZ1	2.24794	2.18103	3.65403	3.00329	0.032125	0.0100921	3	3	22.6	21.7721	21.3518	22.3499	18.1151	21.6491	21.6536	23.4464	23.0512	23.2777	22.8924	23.7021	24.0095	18.7231	18.3723	18.5235	18.7192	19.3593	19.1582	21.9318	21.973	21.5743	18.2964	20.974	21.1924
P61956-2;Q6EEV6;P61956;P55854;P55854-2	Small ubiquitin-related modifier 2;Small ubiquitin-related modifier 4;Small ubiquitin-related modifier 3	SUMO2;SUMO4;SUMO3	3.22408	2.1233	2.82151	3.04722	0.0341739	0.00935135	1	1	16.9	20.1475	22.9626	22.0304	19.3763	18.0189	18.3284	23.2917	23.5658	22.6297	23.2318	23.6787	23.8109	23.2915	23.0134	23.1611	22.5448	20.7872	22.1257	23.991	24.9665	25.1721	25.1527	24.5678	23.8134
P61960	Ubiquitin-fold modifier 1	UFM1	1.0476	1.02842	2.66017	4.29602	0.0365022	0.00744681	2	2	27.1	22.2948	22.0637	21.6884	21.5136	21.8424	21.3827	23.1449	22.8971	22.6341	22.1691	22.9493	23.2767	22.4254	22.2627	22.5818	21.688	22.145	22.0393	23.1833	23.5973	23.3772	23.1577	23.1341	22.8632
P61970	Nuclear transport factor 2	NUTF2	0.842891	0.697454	1.01467	3.51386	0.238175	0.0077234	3	3	40.2	23.9213	23.3487	23.2905	23.1345	23.5799	19.0652	23.6018	23.6306	23.3094	23.1948	23.7797	23.8812	23.2057	23.2643	23.2714	23.1199	23.3709	23.0911	24.1901	24.0063	23.8222	23.9644	23.458	24.067
P61978-3;P61978;P61978-2	Heterogeneous nuclear ribonucleoprotein K	HNRNPK	1.0049	1.08067	2.16184	3.73337	0.047314	0.0074321	16	16	50.7	27.4131	27.5455	26.604	26.5652	26.6679	26.7334	28.0027	27.9451	27.5438	27.4593	28.2596	28.348	27.123	26.9842	26.7189	26.7739	26.7464	26.8434	28.3142	28.2172	27.7678	27.923	27.7163	27.7353
P61981	14-3-3 protein gamma;14-3-3 protein gamma, N-terminally processed	YWHAG	0.54777	1.15286	1.14383	5.05696	0.192036	0.00504348	7	5	36.8	26.2563	26.6998	25.4945	25.5138	26.3239	25.8655	26.8235	26.9893	26.3398	25.8203	26.3114	27.156	26.2707	26.1331	25.9029	26.0152	26.0577	26.1776	27.5207	27.3855	27.0573	27.3084	27.1807	27.0217
P62081	40S ribosomal protein S7	RPS7	1.1764	0.267558	1.86654	0.416393	0.0648896	0.674474	3	3	22.2	22.6675	22.6692	21.6289	21.7521	22.6651	22.5091	23.3518	23.4211	22.8731	22.7449	24.8102	23.7492	23.5309	23.2419	23.5259	23.6882	23.6073	23.7103	24.8477	24.8795	23.3203	22.8577	23.6605	23.3441
P62140;P62136-3;P36873;P62136;P36873-2;P62136-2	Serine/threonine-protein phosphatase PP1-beta catalytic subunit;Serine/threonine-protein phosphatase PP1-alpha catalytic subunit;Serine/threonine-protein phosphatase PP1-gamma catalytic subunit	PPP1CB;PPP1CA;PPP1CC	0.892799	1.11147	1.79532	2.53621	0.068121	0.0128421	8	8	31.5	24.2215	24.5618	23.8903	24.1253	23.7726	24.158	24.8851	24.7758	24.2204	24.7385	25.2847	26.1818	23.2355	22.7558	22.8359	23.7317	22.9681	23.1942	24.9676	24.7933	23.8351	23.8292	24.088	23.8768
P62191;P62191-2	26S protease regulatory subunit 4	PSMC1	1.55794	-0.167978	1.61563	-0.388965	0.0842963	0.700201	4	4	13.4	22.4356	22.473	21.6485	18.5182	22.4158	22.3582	23.1691	22.6863	22.6769	22.7882	24.0125	23.8639	22.8715	23.0293	22.9241	22.457	22.7784	22.6959	23.3699	23.109	21.7804	23.1879	22.547	21.7543
P62195-2;P62195	26S protease regulatory subunit 8	PSMC5	1.54809	1.01605	1.66945	2.1142	0.0763926	0.0218535	5	5	19.6	22.3617	22.371	18.5872	21.3797	21.4589	21.6087	22.6429	22.8158	22.1197	22.154	23.7838	23.5395	22.1155	22.1784	22.1206	22.6116	22.2625	22.7572	24.1069	24.0678	23.0935	22.824	22.889	23.1609
P62241	40S ribosomal protein S8	RPS8	1.45652	0.978908	2.65244	2.25796	0.0355781	0.0163738	9	9	42.3	25.9772	25.8214	24.6267	24.2595	24.78	25.0768	26.3372	26.5647	26.4302	26.319	26.8797	26.7501	25.8031	25.9882	25.3172	25.4536	25.5537	25.7451	27.0981	27.1659	26.6344	26.6443	26.0925	26.099
P62244	40S ribosomal protein S15a	RPS15A	2.64135	0.962837	2.23991	1.32171	0.043902	0.104977	4	4	30.8	22.5738	19.4972	22.7401	22.3607	18.6137	20.3257	23.2012	23.4239	22.684	22.9525	24.5699	25.1277	22.1253	22.7195	22.144	22.1003	22.2034	22.3613	24.6226	24.3421	22.9593	22.1851	22.6953	22.6264
P62249	40S ribosomal protein S16	RPS16	1.55269	1.01828	2.62458	2.09042	0.0360968	0.0219833	6	6	39	25.0047	24.8878	23.3422	23.9041	23.8966	23.6457	25.6728	25.6623	25.0566	25.3812	26.1271	26.0971	24.8363	25.2395	24.783	24.4774	24.5204	25.16	26.4521	26.5702	25.7762	25.8571	25.1768	25.2938
P62258;P62258-2	14-3-3 protein epsilon	YWHAE	0.796588	0.904823	2.24311	4.15113	0.0442272	0.00679612	15	14	62.4	28.8726	28.906	28.3214	28.0472	28.4238	28.32	29.2657	29.2548	28.9133	29.165	29.5426	29.5293	28.5126	28.5403	28.3507	28.3006	28.26	28.1242	29.2529	29.3237	29.4035	29.2903	29.0993	29.1477
P62263	40S ribosomal protein S14	RPS14	3.22008	1.0036	2.35449	0.934673	0.0404873	0.269656	2	2	22.5	22.4725	22.7715	22.9938	18.6249	19.5007	17.8418	23.7519	23.3173	23.2198	23.2222	25.1911	24.8236	22.5112	22.8661	20.4399	22.9961	22.8308	23.0069	25.2013	25.1715	23.1892	22.7733	22.0186	22.3186
P62266	40S ribosomal protein S23	RPS23	1.24778	1.09577	2.54047	2.80751	0.0334429	0.0110778	2	2	15.4	22.8933	22.8637	21.9894	21.8645	22.2501	21.6432	23.4599	23.4063	23.0262	23.2359	24.0524	23.8103	22.6329	22.9586	22.4132	22.7081	22.7815	22.9311	24.0724	24.5455	23.8006	23.8753	23.5676	23.1386
P62269	40S ribosomal protein S18	RPS18	1.58438	0.739049	3.23488	1.53248	0.0282264	0.0618289	7	7	37.5	24.706	24.479	23.8166	23.6937	23.5626	23.3628	25.4525	25.2732	25.1754	25.415	25.9009	25.91	24.423	24.0288	24.5207	24.4105	24.6793	24.3964	25.9376	25.8263	24.8469	24.903	24.6467	24.7325
P62277	40S ribosomal protein S13	RPS13	1.94491	0.485874	2.24303	0.730457	0.0441182	0.410465	7	7	35.1	23.9515	23.0101	21.4669	21.5059	21.9201	22.3049	24.5238	24.1479	23.4633	23.4133	24.7464	25.5342	23.3023	23.8862	23.9432	23.8496	23.7044	23.8599	25.4927	25.1926	24.0664	23.6607	23.4279	23.6205
P62280	40S ribosomal protein S11	RPS11	1.36521	0.942263	2.11629	3.29906	0.0498627	0.00968966	4	4	30.4	24.854	24.2463	23.4237	22.4366	23.5183	23.4251	24.8396	24.8991	24.6779	24.6168	25.7141	25.3477	24.5555	24.079	23.8464	24.2255	24.3911	23.8054	25.421	25.3423	25.2169	24.9547	24.9572	24.6642
P62304	Small nuclear ribonucleoprotein E	SNRPE	1.20478	1.46597	2.65949	3.69075	0.0363448	0.00854118	1	1	12	20.8858	21.0268	20.3919	19.9826	20.1977	20.529	22.0257	21.7494	21.233	21.1356	22.0658	22.0331	21.0089	21.1361	21.1335	20.7617	21.174	20.8008	22.9222	22.8368	21.6605	22.1327	22.5538	22.7048
P62306	Small nuclear ribonucleoprotein F	SNRPF	2.41766	2.63652	2.03809	4.43137	0.052	0.00711111	2	2	24.4	22.0282	21.8309	17.6643	19.0534	18.8416	19.5427	22.3536	21.9968	21.8864	22.2407	22.4181	22.5713	19.366	18.9947	19.8408	21.8776	18.9389	20.5132	22.6189	22.5185	22.6625	22.5215	22.5062	22.5228
P62310	U6 snRNA-associated Sm-like protein LSm3	LSM3	0.718261	0.587478	2.0743	2.87308	0.0514754	0.0107929	2	2	19.6	21.9915	21.5328	21.5774	21.2425	21.103	21.4119	22.3808	22.0415	21.778	21.9177	22.8286	22.2221	21.483	21.7967	21.5138	21.4302	21.2213	21.607	22.2044	22.2322	22.1136	22.1333	21.9549	21.9385
P62314	Small nuclear ribonucleoprotein Sm D1	SNRPD1	1.55964	2.31644	2.16874	1.84554	0.0467387	0.0322343	1	1	10.9	22.0239	21.7695	18.1616	21.7458	21.7605	19.2216	22.1138	22.0805	22.0938	22.1999	23.1056	22.4471	21.8224	21.7317	18.2205	17.5768	20.2297	18.2076	22.2256	22.4173	21.0588	22.2609	22.086	21.6389
P62316;P62316-2	Small nuclear ribonucleoprotein Sm D2	SNRPD2	1.54554	0.399603	1.61653	1.5928	0.0844121	0.0563057	3	3	32.2	22.721	22.6277	22.4009	17.9247	18.197	21.9849	22.3551	22.477	22.4293	22.3985	22.6986	22.7708	22.4722	22.4831	22.2959	22.182	22.5173	22.2295	23.0796	22.9034	22.5178	23.0228	22.4656	22.5884
P62318-2;P62318	Small nuclear ribonucleoprotein Sm D3	SNRPD3	1.07978	0.787808	1.82628	2.30896	0.0662651	0.0153435	4	4	39.2	23.7681	23.4176	22.4943	22.4708	22.9584	23.332	24.4971	24.3568	23.0477	23.7924	24.6564	24.5695	24.2444	23.8559	23.8021	23.462	23.9547	23.9721	24.897	25.1336	24.6142	24.7603	24.1391	24.4739
P62328	Thymosin beta-4;Hematopoietic system regulatory peptide	TMSB4X	0.741715	0.936133	1.67702	2.90677	0.0764362	0.0103537	3	3	68.2	26.7085	26.4067	25.9737	26.1006	26.2614	26.2805	27.4449	26.834	26.1918	26.7116	27.395	27.6044	27.4287	27.6216	27.1531	26.9938	26.982	27.1278	28.1829	28.3075	28.392	28.3566	27.8379	27.8468
P62333	26S protease regulatory subunit 10B	PSMC6	1.14208	1.63827	1.40574	5.13898	0.120185	0.00565854	5	5	18.3	21.88	21.8313	21.0096	20.5978	21.2329	21.6587	21.9069	22.4007	21.4237	21.8128	23.6135	23.9053	21.426	21.54	22.1658	21.6669	21.6934	22.3969	23.3195	23.916	23.4039	22.9552	23.6069	23.5171
P62424	60S ribosomal protein L7a	RPL7A	1.44238	0.961684	2.19955	2.69993	0.0453553	0.0116608	8	8	30.8	24.9872	24.8643	23.4997	23.8178	23.6385	23.2784	25.3529	25.6364	24.7853	25.0086	25.9818	25.9753	25.1391	24.8998	25.0314	24.3139	24.7539	24.6131	25.8305	26.2451	25.8796	25.9675	25.4043	25.1943
P62495-2;P62495	Eukaryotic peptide chain release factor subunit 1	ETF1	0.725013	0.43928	2.53341	1.32498	0.0334276	0.103447	5	5	15.1	23.1686	22.8729	22.7985	22.8162	22.5633	22.7039	23.7323	23.3337	23.284	23.3048	23.9327	23.6858	22.8084	23.192	22.8799	22.7938	22.5721	22.8148	23.65	23.6001	22.3837	23.3951	23.1534	23.5146
P62701	40S ribosomal protein S4, X isoform	RPS4X	2.0573	1.20229	2.09853	2.95512	0.051566	0.0100694	9	9	33.1	24.6474	24.5849	22.0445	21.4802	23.7542	23.3177	25.3536	25.2201	24.8816	24.9285	25.9	25.8889	23.9005	24.2257	23.9309	23.95	24.0924	23.5751	25.6203	25.7828	25.0247	25.1156	24.6199	24.725
P62750	60S ribosomal protein L23a	RPL23A	2.11858	-0.226462	2.86325	-0.159582	0.0325227	0.88228	2	2	13.5	21.9807	22.3047	21.3023	20.1691	19.5612	20.7615	22.9377	23.1085	22.8772	22.6457	24.2691	22.9527	22.5404	22.8304	22.4524	23.3148	22.856	22.8355	24.7671	24.2864	23.6883	22.5941	22.5023	17.6325
P62753	40S ribosomal protein S6	RPS6	1.79797	1.8846	2.55988	3.27568	0.0340735	0.00940586	4	4	18.9	23.6718	23.5735	22.3638	22.0696	22.6522	22.6559	25.5634	25.0299	24.9189	22.6989	24.7667	24.7968	22.8657	22.9363	22.3867	22.708	23.3261	23.0371	25.4376	25.4347	25.602	24.2157	23.9574	23.9203
P62805	Histone H4	HIST1H4A	0.43921	-0.800143	1.37873	-5.0073	0.124739	0.00473469	6	6	42.7	27.906	27.8355	27.4368	27.5247	27.2302	27.505	28.4878	28.1502	27.9277	27.9005	27.8254	27.7819	28.3975	28.4442	28.4854	28.3447	28.2254	28.5529	27.7977	27.64	27.5384	27.4963	27.6705	27.5064
P62826	GTP-binding nuclear protein Ran	RAN	1.32055	1.29407	3.94191	2.12651	0.0302727	0.0207822	5	5	30.6	25.3284	25.2892	24.6533	24.7159	25.5159	24.5816	26.553	26.2761	26.1752	25.9138	26.0982	26.9912	25.0777	24.9309	24.649	24.8009	24.6192	24.8323	26.9715	27.252	26.0191	25.268	25.3262	25.8378
P62829	60S ribosomal protein L23	RPL23	1.64377	0.0455869	1.43526	0.109674	0.114901	0.923799	1	1	14.3	18.0432	20.2934	18.4782	18.1676	19.5702	19.1261	20.1385	19.9031	19.2809	19.1614	22.3517	22.7057	22.9038	23.0575	23.1145	22.656	22.638	22.7416	23.432	23.2348	22.8121	23.2802	22.2482	22.3776
P62841	40S ribosomal protein S15	RPS15	1.83189	2.01948	1.8275	2.8499	0.0660459	0.0110147	2	2	22.1	21.9425	21.5951	19.0867	18.7712	20.4413	20.2398	22.1189	22.897	22.1863	20.6648	22.2928	22.9081	20.1782	19.4834	18.9312	20.3533	21.9039	20.8654	22.8618	22.1685	22.9378	22.2729	21.9359	21.6554
P62847-2;P62847-3;P62847;P62847-4	40S ribosomal protein S24	RPS24	1.68318	0.988808	2.05793	2.37152	0.0513996	0.0146454	3	3	29.2	22.5292	22.4325	19.1397	21.422	21.6853	21.4882	23.1292	23.1271	22.5478	22.5871	23.4838	23.9211	22.5998	22.3635	22.4538	22.9531	22.6535	22.5024	23.9392	24.1318	23.6842	23.7337	23.0686	22.9015
P62851	40S ribosomal protein S25	RPS25	1.41317	3.13097	3.07559	2.28304	0.0277557	0.0156987	3	3	22.4	22.8604	22.9447	22.4866	22.3379	22.4137	22.4739	23.4991	23.5274	23.3295	24.4201	25.049	24.1711	22.6462	22.3451	19.5578	18.5248	21.1496	22.8544	25.7304	25.3324	24.2455	24.1376	22.9722	23.4457
P62854;Q5JNZ5	40S ribosomal protein S26;Putative 40S ribosomal protein S26-like 1	RPS26;RPS26P11	1.0563	1.01022	1.729	2.35202	0.0719339	0.0151795	3	3	31.3	23.3153	24.2908	22.8752	22.5274	22.7356	23.1528	24.1578	24.7722	23.6211	23.2701	24.7447	24.669	23.8412	23.6799	23.0886	23.2694	23.066	23.3746	24.8238	25.0535	24.2113	24.0732	23.8179	24.4012
P62857	40S ribosomal protein S28	RPS28	1.0113	0.700424	2.84488	1.96261	0.032514	0.0264462	2	2	30.4	24.8129	24.6223	23.846	24.1057	24.4504	24.4024	25.5186	25.4163	25.0892	25.1455	25.5784	25.5595	25.7359	25.6999	25.3004	25.2117	25.2567	25.2927	26.622	26.2777	26.0709	26.2598	25.6968	25.7726
P62861	40S ribosomal protein S30	FAU	3.35737	1.30408	3.94152	1.06883	0.0296	0.196244	1	1	16.9	18.8796	19.253	20.5855	17.7802	20.2572	17.6474	22.3594	22.7399	22.8452	19.2937	23.7006	23.6083	20.9165	18.632	18.6946	19.7308	18.9869	20.6624	23.047	23.1799	21.1295	18.4484	18.6972	20.9457
P62873-2;P62873	Guanine nucleotide-binding protein G(I)/G(S)/G(T) subunit beta-1	GNB1	0.642434	-0.0126375	1.63744	-0.0112746	0.0809916	0.991207	1	1	3.9	21.1396	21.1586	21.0015	21.26	21.1376	21.2602	21.5632	21.2912	21.7909	21.414	22.4266	22.3263	20.4723	20.2949	18.8534	20.168	20.0955	20.8208	21.7992	21.9826	19.6274	20.1476	17.7961	19.2761
P62888	60S ribosomal protein L30	RPL30	0.997091	0.650965	1.69156	1.99036	0.0754186	0.0252278	4	4	50.4	24.8533	24.6197	23.55	23.7353	23.6625	23.2549	25.0041	25.3282	24.5314	24.228	25.1994	25.3673	25.0951	25.1466	24.6088	24.6684	24.7023	24.9223	25.679	25.5906	25.7864	25.6798	25.0301	25.2836
P62906	60S ribosomal protein L10a	RPL10A	0.5204	1.16973	2.59391	4.29894	0.0348327	0.00752688	6	6	32.7	26.2796	26.4007	26.1434	26.0365	26.4821	26.3655	26.7814	26.7971	26.7099	26.9095	26.8719	26.7604	25.0926	25.5779	24.9325	24.861	25.1795	24.7185	26.2004	26.1211	26.5852	26.2781	26.2148	25.9807
P62917	60S ribosomal protein L8	RPL8	2.08143	1.06688	3.108	2.23377	0.0275625	0.0169781	2	2	10.5	22.842	22.7092	21.3395	21.3418	21.327	21.1648	23.9257	23.8441	23.3917	23.3525	24.5763	24.1226	23.638	22.8259	22.316	22.4222	23.079	22.2224	24.44	24.3092	23.5309	23.4733	23.6455	23.5058
P62937;P62937-2	Peptidyl-prolyl cis-trans isomerase A;Peptidyl-prolyl cis-trans isomerase A, N-terminally processed	PPIA	0.587348	0.914248	1.44958	3.23762	0.112199	0.009376	9	9	65.5	29.5667	29.4297	28.6328	28.6885	28.8304	28.8546	29.5553	29.61	29.288	29.3085	30.0041	29.7608	29.4916	29.6648	29.1929	29.4354	29.0886	29.3501	30.5459	30.5853	30.2455	30.1994	30.1546	29.9783
P62942	Peptidyl-prolyl cis-trans isomerase FKBP1A	FKBP1A	0.799559	0.928542	2.18148	2.31234	0.0460731	0.0153728	4	4	41.7	25.4829	25.081	24.909	24.6132	24.7983	24.9618	25.9283	25.8206	25.1652	25.5581	26.0294	26.1418	26.2568	26.3877	26.0313	26.3457	25.5642	25.7059	27.3107	27.4784	26.7336	26.9971	26.7662	26.5767
P62979;P62987;P0CG47;P0CG48	Ubiquitin-40S ribosomal protein S27a;Ubiquitin;40S ribosomal protein S27a;Ubiquitin-60S ribosomal protein L40;Ubiquitin;60S ribosomal protein L40;Polyubiquitin-B;Ubiquitin;Polyubiquitin-C;Ubiquitin	RPS27A;UBA52;UBB;UBC	0.400441	0.69348	1.97885	2.47347	0.0558418	0.0130065	5	5	42.3	27.1306	27.5552	27.0667	27.0214	27.3057	27.0877	27.5943	27.7517	27.7426	27.5041	27.6278	27.3493	27.7811	27.6251	27.1181	27.3303	26.9956	27.3614	28.064	28.2082	28.3052	27.9353	27.9857	27.8741
P62993-2;P62993	Growth factor receptor-bound protein 2	GRB2	0.53727	1.9607	1.20005	2.51994	0.173964	0.012861	1	1	6.8	18.4629	21.2746	19.1639	18.6355	20.4263	18.8478	18.9057	20.492	20.8887	19.8092	19.8883	20.0507	21.1909	20.2995	18.9867	18.1036	20.4326	17.8671	21.4945	21.9399	21.6753	21.2772	21.1145	21.1432
P63000;P63000-2;P60763;P15153	Ras-related C3 botulinum toxin substrate 1;Ras-related C3 botulinum toxin substrate 3;Ras-related C3 botulinum toxin substrate 2	RAC1;RAC3;RAC2	0.730125	0.388955	1.54836	1.15236	0.0962819	0.157152	2	2	12.5	22.9979	22.9698	22.7008	23.2876	22.9769	22.9589	23.2857	23.0671	22.8866	24.1816	24.6244	24.2271	22.8378	22.7396	22.037	21.9763	22.5325	22.5651	22.9546	22.9039	22.8294	22.6552	23.1117	22.5673
P63010;P63010-2;P63010-3;Q10567-4;Q10567-3;Q10567-2;Q10567	AP-2 complex subunit beta;AP-1 complex subunit beta-1	AP2B1;AP1B1	0.539989	1.2034	1.48009	2.79844	0.107356	0.010956	6	6	7.8	24.3439	24.0572	24.6077	24.5982	23.8819	23.8354	24.8833	24.8946	24.7175	25.1625	24.3949	24.5112	20.4079	23.5875	23.072	22.2803	22.5269	23.3653	23.5777	24.4495	23.5039	23.3483	23.794	23.7869
P63104;P63104-2	14-3-3 protein zeta/delta	YWHAZ	0.825596	0.668291	2.62611	3.52382	0.0362429	0.00780645	12	11	53.1	28.5148	28.2971	28.0817	27.7486	27.9108	27.8457	28.9001	28.8287	28.823	28.5392	29.1935	29.0676	28.1672	28.0104	28.5043	27.7471	27.7796	27.9055	28.9081	28.4206	28.5828	28.8223	28.6494	28.7406
P63167;Q96FJ2	Dynein light chain 1, cytoplasmic;Dynein light chain 2, cytoplasmic	DYNLL1;DYNLL2	0.353356	1.22437	0.401956	1.16008	0.647584	0.154894	3	3	49.4	22.6706	23.7498	21.5716	21.5212	23.3561	23.1813	23.9059	24.2042	23.8937	21.6816	22.1956	22.2898	22.9478	23.2434	22.353	18.3532	22.5672	23.9708	23.4012	24.0988	22.9617	23.6046	23.4284	23.2869
P63173	60S ribosomal protein L38	RPL38	1.11096	0.888515	1.68145	1.52113	0.0764214	0.0639085	1	1	10	20.0663	19.2933	20.2165	19.4641	20.2409	19.1604	19.9618	20.1833	20.6045	20.4897	22.1671	21.7008	21.1292	21.3348	20.3684	21.2245	20.3082	20.7901	22.5923	22.5091	22.0634	19.9965	21.6315	21.6934
P63208	S-phase kinase-associated protein 1	SKP1	2.7878	2.15343	2.99111	2.54831	0.0291268	0.0129011	1	1	7.4	21.8925	20.6362	18.1075	18.8306	19.0713	19.833	22.3758	22.3401	22.0692	22.6867	22.6513	22.9746	21.9633	22.0981	22.0829	17.8883	20.612	20.2085	23.7026	23.754	22.4406	23.2095	22.2965	22.3705
P63220	40S ribosomal protein S21	RPS21	1.0791	0.621169	1.96493	2.70622	0.0564641	0.0117783	5	5	59	24.4769	24.3541	23.2072	23.1707	23.4613	23.2477	24.7121	24.7034	24.3853	24.2983	25.5411	24.7523	24.7668	24.2084	25.18	24.3433	24.7055	24.3233	25.3851	25.2099	24.6798	25.3556	25.1269	25.497
P63241;P63241-2;Q6IS14;Q9GZV4	Eukaryotic translation initiation factor 5A-1;Eukaryotic translation initiation factor 5A-1-like;Eukaryotic translation initiation factor 5A-2	EIF5A;EIF5AL1;EIF5A2	0.748507	0.962748	1.93184	2.88928	0.0602883	0.0106024	8	8	59.1	26.9383	26.9286	26.4834	26.319	26.4957	26.267	27.2369	27.2886	26.8173	27.114	27.6844	27.7821	27.2211	27.163	26.9438	27.0882	26.7691	26.8876	28.321	28.4113	27.9613	27.8442	27.6106	27.7009
P63244	Guanine nucleotide-binding protein subunit beta-2-like 1;Guanine nucleotide-binding protein subunit beta-2-like 1, N-terminally processed	GNB2L1	0.866077	0.720621	2.71252	1.89947	0.0358498	0.0294871	10	10	40.7	26.1287	26.012	25.7454	25.7728	25.7173	25.4991	26.5491	26.7388	26.2794	26.5198	26.8935	27.091	26.0794	25.9404	25.6027	25.6988	25.8317	25.9945	26.9944	27.1791	26.2704	26.5324	26.2187	26.2763
P63261	Actin, cytoplasmic 2;Actin, cytoplasmic 2, N-terminally processed	ACTG1	0.966032	-0.0739581	3.43271	-0.167789	0.029977	0.875605	18	1	62.1	25.4989	25.3024	25.2154	24.7448	26.0094	24.5055	25.8341	25.9925	26.1839	26.412	26.5133	26.1368	24.816	24.4973	25.7769	24.63	25.7019	25.6039	25.5138	25.4086	24.9517	24.8735	25.3111	24.5236
P63279	SUMO-conjugating enzyme UBC9	UBE2I	0.43008	1.02548	0.524094	2.53102	0.546874	0.0127545	1	1	7.6	21.1646	20.9288	21.3262	20.6778	20.5436	20.6686	21.2082	21.5439	20.9129	19.2097	22.5019	22.5136	21.3196	20.4273	20.8768	20.8331	20.7976	20.9737	22.0905	22.2997	22.3466	22.0706	21.403	21.1706
P63313	Thymosin beta-10	TMSB10	0.350447	0.97407	0.550017	2.99703	0.524264	0.0100261	1	1	31.8	20.6768	18.5997	19.8285	18.9519	17.4984	18.8066	18.9397	20.2005	17.0886	20.6504	19.3561	20.2293	27.3957	27.8469	26.7872	27.2083	26.9825	27.467	28.4874	28.2883	28.5706	28.2031	28.1079	27.8746
P67775-2;P67775;P62714	Serine/threonine-protein phosphatase 2A catalytic subunit alpha isoform;Serine/threonine-protein phosphatase 2A catalytic subunit beta isoform	PPP2CA;PPP2CB	2.21779	1.30067	2.22637	2.05474	0.044694	0.0228151	3	2	15.7	22.5817	22.1924	22.7032	21.939	18.1602	21.2923	23.642	23.2514	23.759	23.3938	24.183	23.9465	20.9658	21.1865	21.366	21.7032	21.789	18.2998	22.6123	22.9399	21.8226	22.1408	21.7574	21.8414
P67809;P16989-2;P16989-3;Q9Y2T7;P16989	Nuclease-sensitive element-binding protein 1;Y-box-binding protein 3;Y-box-binding protein 2	YBX1;YBX3;YBX2	1.03412	1.08851	2.02757	2.58752	0.0521961	0.0127075	6	6	26.2	25.5684	25.2622	24.1315	24.2881	24.3769	24.6874	25.7265	25.6568	25.4605	25.4382	26.0523	26.1849	25.1848	25.3166	24.5862	24.4292	24.2716	24.2723	25.9573	26.0461	25.7636	25.6809	25.4835	25.6604
P67936	Tropomyosin alpha-4 chain	TPM4	0.81915	0.960459	1.97213	4.90984	0.0565757	0.00607407	10	3	32.3	27.152	26.9063	26.4439	26.3893	26.2733	26.3849	27.2876	27.3065	26.9731	27.2054	27.799	27.893	26.9618	26.9246	26.9095	26.726	26.5178	26.7934	27.8432	27.8415	27.6694	27.8814	27.7443	27.6161
P68032;P63267;P62736;P68133;P63267-2	Actin, alpha cardiac muscle 1;Actin, gamma-enteric smooth muscle;Actin, aortic smooth muscle;Actin, alpha skeletal muscle	ACTC1;ACTG2;ACTA2;ACTA1	0.770636	0.000850677	1.46948	0.00212372	0.109037	0.99781	11	3	33.2	27.4082	27.218	28.2649	28.2449	28.4008	28.7449	28.697	28.921	28.5256	28.4511	29.0039	29.3067	27.6966	27.7862	27.816	28.1931	27.6825	27.7453	28.1395	27.6875	27.2843	27.2873	28.3083	28.2179
P68036-3;P68036;P68036-2	Ubiquitin-conjugating enzyme E2 L3	UBE2L3	0.62611	1.16508	1.20458	2.46094	0.173138	0.0135319	5	5	44.8	24.5339	24.4349	23.2548	23.7859	23.2313	23.3028	24.3435	24.5297	24.2565	23.7819	25.1009	24.2878	23.9922	23.4822	23.2708	23.3342	22.223	24.8681	25.5878	25.1946	24.424	24.4179	24.3248	24.2119
P68366-2;P68366	Tubulin alpha-4A chain	TUBA4A	1.00351	0.835084	2.02557	2.03249	0.052078	0.0238509	14	2	49.7	25.7452	25.7978	25.2919	25.343	26.0002	25.5292	26.9503	26.87	25.9197	25.8702	26.9579	27.1603	25.0155	25.1882	24.8511	24.8663	24.933	25.4645	26.3098	25.9992	25.1661	25.4361	26.184	26.2339
P68371	Tubulin beta-4B chain	TUBB4B	1.26587	1.13811	2.70766	3.11335	0.0365395	0.00896113	20	1	57.5	28.4422	28.4888	27.4887	27.8983	27.7176	27.6328	29.0992	29.0583	28.8481	28.8363	29.6976	29.7242	27.8526	28.0394	27.9732	27.882	27.9509	28.2529	29.5986	29.68	29.0035	28.9234	28.7281	28.846
P68402;P68402-3;P68402-2;P68402-4	Platelet-activating factor acetylhydrolase IB subunit beta	PAFAH1B2	0.579781	0.365386	1.11487	1.31237	0.202697	0.108577	2	2	12.2	22.9296	23.1914	22.4461	21.9877	22.3992	22.5148	23.5763	23.1322	22.681	22.3223	23.4227	23.8129	23.0056	23.1387	22.8612	22.7626	22.8191	22.6102	23.3821	23.2413	23.4806	23.3781	22.8004	23.1074
P78371;P78371-2	T-complex protein 1 subunit beta	CCT2	1.16499	1.09172	2.57687	2.86668	0.0336541	0.0107611	14	14	39.6	25.5799	25.3677	24.8103	24.9183	24.7041	24.721	25.9235	25.9261	25.9718	25.8491	26.7501	26.6707	24.5695	24.5898	24.4178	24.6244	24.4887	24.0481	26.2801	25.8678	25.0855	25.5709	24.9968	25.4875
P78417;P78417-2;P78417-3	Glutathione S-transferase omega-1	GSTO1	1.00793	1.1552	2.30925	4.90376	0.0440872	0.00596364	7	7	29	26.8306	26.5983	25.8067	25.7779	26.1353	26.0065	27.1385	27.2122	26.7832	26.9633	27.5186	27.5871	25.9039	25.9832	25.6419	25.7346	25.525	25.6193	27.1053	26.9781	26.8775	26.8336	26.7844	26.76
P78527-2;P78527	DNA-dependent protein kinase catalytic subunit	PRKDC	-0.581966	1.57196	-1.83656	2.44763	0.0662744	0.0138151	2	2	0.4	22.5734	22.9401	22.9801	23.4737	22.6333	22.7472	21.8692	23.2663	22.1067	22.4013	21.9836	22.2289	21.5282	18.651	20.0452	19.4192	19.5618	19.6847	22.3837	22.1517	21.6955	19.2163	21.4229	21.4518
P78539;P78539-5;P78539-2;P78539-3;P78539-4	Sushi repeat-containing protein SRPX	SRPX	-0.396961	-0.507616	-1.14188	-1.66972	0.19265	0.0458507	15	15	41.6	28.3645	28.1027	28.8953	28.8126	29.0101	28.994	28.3262	28.2103	28.3127	28.5788	28.1953	28.1742	28.2325	28.168	28.2403	28.063	28.0244	28.0085	27.1413	27.3037	27.8333	27.8155	27.8297	27.7675
P80303-2;P80303	Nucleobindin-2;Nesfatin-1	NUCB2	-0.572954	-0.1669	-3.60145	-0.717681	0.0311304	0.417853	7	7	21.7	25.6978	25.6361	25.5504	25.4788	25.5372	25.5228	24.8525	25.0152	25.0115	25.0873	25.0838	24.9352	25.8444	25.949	25.7433	25.691	25.5886	25.7888	25.3315	25.4209	25.8516	25.6684	25.6417	25.6896
P80723	Brain acid soluble protein 1	BASP1	0.622443	0.79822	2.50263	3.98028	0.0334508	0.00900813	3	3	29.1	24.572	24.7621	24.4631	24.019	24.0818	24.5086	24.9767	25.3155	24.9936	25.003	24.931	24.9214	24.4125	24.147	24.3662	23.8387	24.1694	23.7712	25.0889	24.6788	25.1568	24.5588	25.1228	24.8882
P81605;P81605-2	Dermcidin;Survival-promoting peptide;DCD-1	DCD	0.845837	0.366337	1.44705	0.422935	0.112315	0.670074	1	1	10	20.2009	23.7989	22.9721	23.0745	23.6387	23.682	23.7973	23.7714	23.6929	23.6757	23.6206	23.8841	17.9424	19.6349	21.1283	20.5972	18.6393	18.4441	20.2361	19.7571	20.0595	19.8542	18.0598	20.6174
P82979	SAP domain-containing ribonucleoprotein	SARNP	1.38064	2.31561	1.99668	3.75588	0.0540766	0.00757233	2	2	9	21.9989	22.2659	19.4998	21.8104	21.396	21.4053	22.6096	22.3929	22.2973	22.1944	23.6183	23.5477	21.6371	19.2965	21.5922	21.0421	21.5081	18.8545	23.6959	23.7958	22.5085	22.6088	23.0678	22.1472
P83731	60S ribosomal protein L24	RPL24	1.31366	1.19877	1.96706	2.06293	0.0564732	0.0227611	3	3	19.7	22.818	23.3158	21.793	22.3374	22.1021	21.6242	23.7846	23.883	22.772	22.8811	24.4914	24.0604	23.5194	23.2103	23.0378	22.9234	22.6552	23.033	24.801	24.9169	24.2971	24.8201	23.3299	23.4068
P84090	Enhancer of rudimentary homolog	ERH	0.732939	1.27755	2.24737	3.0222	0.0440297	0.0099398	2	2	26.9	23.3395	23.4427	22.8399	22.7549	22.6028	22.9823	23.9126	23.8244	23.4406	23.5889	23.8633	23.7297	23.7782	23.3542	22.9737	22.5359	22.6934	22.8032	24.2914	24.5077	24.6422	24.4396	23.9844	23.9387
P84098	60S ribosomal protein L19	RPL19	2.44316	0.891929	5.47137	0.686016	0.0333333	0.446931	1	1	8.7	19.3658	20.5188	18.7757	19.0045	19.0373	18.8002	21.6314	21.8104	21.5042	21.8975	21.6294	21.6885	21.3848	21.9349	18.6577	18.8261	19.4818	18.2081	20.1984	19.5415	19.6653	20.2574	22.3344	21.8479
P84103-2;P84103	Serine/arginine-rich splicing factor 3	SRSF3	1.1064	0.860099	2.97293	3.37751	0.0317315	0.01	2	1	18.5	23.803	24.0318	23.3458	23.1425	23.2056	23.2598	24.6907	24.7305	24.2791	24.2593	24.5621	24.9052	23.8451	23.919	24.0392	23.697	23.6484	23.7698	24.9509	24.8874	24.5217	24.8785	24.4923	24.3482
P98095;P98095-2	Fibulin-2	FBLN2	-0.746403	-0.699909	-1.76544	-3.3618	0.0696569	0.0102182	7	7	10.1	24.2948	24.5715	24.2107	24.0618	25.1095	25.2463	23.9464	23.4284	23.8503	23.7912	24.1764	23.8235	25.1352	25.5966	25.0357	25.2588	25.4863	25.5048	24.6373	24.487	24.9402	24.4104	24.5424	24.8006
P98160	Basement membrane-specific heparan sulfate proteoglycan core protein;Endorepellin;LG3 peptide	HSPG2	-0.375734	-0.327968	-2.03918	-1.58754	0.0521034	0.0578029	127	127	44.8	32.5329	32.4919	32.6592	32.6873	32.6881	32.6876	32.2206	32.2573	32.3631	32.3611	32.1872	32.1034	32.1127	32.15	31.9212	31.9561	31.9087	31.9709	31.5836	31.5982	31.6019	31.5766	31.8616	31.8298
P99999	Cytochrome c	CYCS	0.870309	0.582449	3.14835	1.4495	0.0296471	0.0772457	6	6	55.2	24.5667	24.7378	24.5943	24.2672	24.0618	24.2814	25.1673	25.386	25.3379	24.8746	25.5046	25.4605	24.3551	24.747	24.554	24.5069	24.5736	24.3884	25.6826	25.6917	24.6969	24.6702	25.1007	24.7777
Q00005-6;Q00005;Q00005-2;P63151;Q00005-3;Q66LE6;P63151-2;Q00005-4;Q00005-5;Q00005-7	Serine/threonine-protein phosphatase 2A 55 kDa regulatory subunit B beta isoform;Serine/threonine-protein phosphatase 2A 55 kDa regulatory subunit B alpha isoform;Serine/threonine-protein phosphatase 2A 55 kDa regulatory subunit B delta isoform	PPP2R2B;PPP2R2A;PPP2R2D	1.60154	0.706872	1.67855	1.39342	0.076546	0.0868565	2	2	7.9	21.4192	19.6311	17.8685	18.616	21.3657	19.1994	20.648	20.99	21.2138	20.4747	22.3573	22.0254	20.7233	20.9928	19.6327	19.4985	20.2449	20.6153	21.3898	21.1709	20.6859	20.928	20.7383	21.0358
Q00341;Q00341-2	Vigilin	HDLBP	0.727368	0.685081	1.79555	1.42199	0.0682297	0.0818374	11	11	9.9	25.167	24.6594	24.6465	24.5053	24.1231	24.1732	24.9789	25.1001	24.7601	25.4154	26.083	25.3012	23.5298	23.3814	23.2217	23.6844	23.5292	23.6579	24.5626	25.3245	23.6795	23.9637	23.7805	23.8042
Q00610-2;Q00610	Clathrin heavy chain 1	CLTC	0.757294	0.97868	3.34856	2.39793	0.0290753	0.0142846	38	31	31.4	28.1588	28.0108	27.906	27.945	27.7474	27.8397	28.5232	28.5	28.6598	28.8127	28.7359	28.9198	26.9197	26.9527	26.44	26.3365	26.8179	26.8496	28.2205	28.2083	27.5357	27.3369	27.4361	27.4509
Q00839-2;Q00839	Heterogeneous nuclear ribonucleoprotein U	HNRNPU	2.16642	1.09118	3.20108	1.14144	0.0297248	0.161812	11	11	16.9	24.2192	23.9572	23.6562	24.0416	23.5393	23.6874	24.9484	25.5119	26.1471	25.2901	27.1471	27.055	23.1525	22.9138	23.3541	23.7769	23.4483	23.1546	26.1446	25.9927	23.7308	23.6337	23.2377	23.6077
Q01082;Q01082-3;Q01082-2	Spectrin beta chain, non-erythrocytic 1	SPTBN1	1.20742	2.17694	2.66267	4.54979	0.0364017	0.00610811	16	16	8.1	25.374	25.102	25.1765	25.0358	24.7354	24.674	25.8964	25.9203	25.7339	26.0843	26.6909	27.0165	23.9578	23.8336	23.0049	23.2575	23.276	23.8145	26.0361	26.201	25.8039	25.9616	25.2475	24.956
Q01105-3;Q01105-4;Q01105-2;Q01105;P0DME0	Protein SET;Protein SETSIP	SET;SETSIP	0.991846	1.4887	2.39823	3.85348	0.0380714	0.00791429	5	5	24.9	26.1085	25.9885	25.3335	25.5339	25.3299	25.2532	26.806	26.6245	26.0797	26.2614	26.847	26.8801	25.1828	25.0999	24.8298	24.8564	24.6818	25.1565	26.976	26.8557	26.4689	26.49	25.9215	26.0274
Q01469	Fatty acid-binding protein, epidermal	FABP5	0.843475	-2.19292	1.84969	-8.61637	0.0654491	0	5	5	47.4	24.823	24.6716	23.8133	23.7983	24.3316	24.0256	24.981	24.8032	25.0121	24.6456	25.5773	25.505	27.5163	27.3068	27.3421	27.5705	27.4485	27.5609	25.7765	25.3244	25.0421	25.3821	25.0636	24.9989
Q01518-2;Q01518	Adenylyl cyclase-associated protein 1	CAP1	1.14322	1.0711	2.28966	3.66077	0.0452063	0.00834483	13	13	36.1	27.0257	26.9575	26.1814	26.288	25.7787	26.0354	27.4417	27.2431	27.2038	27.2553	28.0111	27.971	26.434	26.5317	26.3334	26.5135	26.6355	26.4813	27.7551	28.0659	27.3675	27.6384	27.2376	27.2914
Q01813;Q01813-2	ATP-dependent 6-phosphofructokinase, platelet type	PFKP	1.58615	0.184102	2.5854	0.275606	0.0341679	0.797439	9	7	15.1	23.7168	23.6175	23.1366	23.1198	23.2437	23.0282	24.6769	24.3712	24.1671	24.4603	26.3936	25.3103	22.5915	22.3757	23.6677	22.9385	23.99	23.8665	24.1676	24.1713	22.8228	22.9625	23.0438	23.3665
Q01995	Transgelin	TAGLN	0.411316	0.733288	0.777334	2.841	0.363177	0.0111354	11	11	62.7	25.9641	25.8528	24.7434	24.7679	25.5925	25.4079	26.1307	25.9633	25.1727	25.3665	26.11	26.0532	26.7066	26.7349	26.3276	26.3346	26.066	26.4172	27.2412	27.315	27.0642	27.1117	27.1242	27.1303
Q02224-2;Q02224;Q02224-3	Centromere-associated protein E	CENPE	2.03015	-0.707096	4.39274	-3.04695	0.0494	0.00931987	2	2	0.9	18.2519	18.7288	17.5982	17.7316	19.4039	18.0397	20.5802	19.9673	17.3823	22.7352	21.6476	19.6225	23.4697	23.4591	23.5744	23.2998	23.4727	23.4671	22.7732	22.872	22.9477	22.9183	22.3609	22.6281
Q02388-2;Q02388	Collagen alpha-1(VII) chain	COL7A1	-0.295067	-0.269529	-1.06347	-1.25485	0.22032	0.125155	41	41	21.9	28.642	28.6127	29.0029	28.9691	28.7182	28.5923	28.3642	28.3483	28.6585	28.7995	28.2692	28.3268	29.4241	29.4688	29.1131	29.0502	29.2216	29.3172	28.8866	28.9854	28.9848	28.9494	29.1068	29.0648
Q02413	Desmoglein-1	DSG1	-0.0221933	-2.06261	-0.0212225	-3.9987	0.98058	0.00915702	2	2	2.9	23.5875	23.1791	20.3478	20.3919	22.9288	22.8345	22.3277	21.6126	22.2701	21.9264	22.4131	22.5865	22.8656	22.3611	22.8592	23.3035	22.5209	23.7705	20.1448	20.2491	21.6488	21.3728	20.8529	21.0368
Q02543	60S ribosomal protein L18a	RPL18A	3.31828	0.44629	3.65893	1.29222	0.0331613	0.114623	3	3	17.6	23.0417	19.8303	19.0117	18.3366	21.6017	18.3102	23.4107	23.5509	23.0353	23.1688	23.4224	23.4539	23.4835	23.4104	23.0145	22.9507	22.842	23.5737	23.5087	23.0725	24.1522	23.85	23.1519	24.2173
Q02790	Peptidyl-prolyl cis-trans isomerase FKBP4;Peptidyl-prolyl cis-trans isomerase FKBP4, N-terminally processed	FKBP4	-0.0375245	0.772916	-0.0431989	2.45083	0.960303	0.0136744	3	3	5.2	22.0943	22.2382	21.7418	21.9899	21.8307	21.5963	22.362	22.2638	22.2594	18.5489	22.4324	23.3995	21.7712	21.8866	21.5913	21.8839	21.6495	22.2793	22.6617	22.8022	23.303	22.4963	22.2384	22.1977
Q02809;Q02809-2	Procollagen-lysine,2-oxoglutarate 5-dioxygenase 1	PLOD1	-0.489179	-0.400257	-2.1554	-2.79266	0.046793	0.0111585	26	26	45.5	27.9524	28.0386	28.2436	28.3594	28.0692	28.1371	27.5648	27.6635	27.7302	27.8954	27.4579	27.5535	29.0104	28.9268	28.9503	28.7478	28.8533	29.0045	28.525	28.5075	28.5196	28.5976	28.4788	28.4629
Q02818	Nucleobindin-1	NUCB1	-0.606914	-0.54933	-3.94547	-2.79199	0.0309767	0.0111281	23	23	58.6	30.2481	30.0985	30.3065	30.2395	30.1809	30.1765	29.7398	29.6098	29.6184	29.5887	29.5148	29.5369	30.6321	30.66	30.5123	30.4568	30.4299	30.5599	29.8449	29.818	30.0836	30.0194	30.0718	30.1173
Q02878	60S ribosomal protein L6	RPL6	1.69299	1.52479	2.82801	3.42452	0.0324809	0.00993035	5	5	19.1	21.4305	24.6773	22.2492	21.9739	23.6415	22.9957	24.8424	25.4349	25.0671	22.8782	24.6593	24.244	23.5491	23.0075	22.7111	23.6606	24.4342	23.6015	25.3002	25.3081	25.1286	25.2189	24.6623	24.4947
Q02952-3;Q02952-2;Q02952	A-kinase anchor protein 12	AKAP12	0.19362	2.57486	0.377513	1.93015	0.669267	0.0284308	3	3	2.5	22.5389	22.7317	22.4449	21.9874	22.7909	23.585	23.5708	23.1552	23.0384	22.8322	22.692	21.9518	22.495	22.4966	18.3645	18.3112	19.6665	19.6604	23.1735	22.8444	22.9359	22.388	22.5128	22.5886
Q03167-2;Q03167	Transforming growth factor beta receptor type 3	TGFBR3	-0.36287	-0.231492	-1.68184	-0.622772	0.0765318	0.499359	7	7	11.4	25.3	25.6787	25.488	25.6553	26.0517	25.3561	25.3651	25.2176	25.3332	25.3695	25.087	24.9803	24.8685	24.4083	24.486	24.1371	24.6378	24.5961	24.3663	24.0976	23.8665	23.9127	24.5516	24.9502
Q04446	1,4-alpha-glucan-branching enzyme	GBE1	0.602369	1.11025	1.70651	3.84306	0.0738343	0.00785816	4	4	10.3	22.8312	22.9376	22.7766	22.7319	22.3406	22.0336	22.7421	23.1421	22.8928	23.7621	23.5577	23.1688	22.2161	22.3968	21.7974	21.9071	21.6958	21.7565	22.705	23.2968	23.3012	23.1145	23.4701	22.5435
Q04760-2;Q04760	Lactoylglutathione lyase	GLO1	0.773474	1.1126	1.92552	3.27872	0.0608786	0.00948523	8	8	52.7	24.7625	24.5195	24.164	24.1087	24.1622	24.2975	25.1146	25.2278	24.6466	24.6196	25.6058	25.4407	25.2715	25.3697	24.8562	24.9485	24.7887	24.9564	26.4354	26.4776	26.161	26.1955	25.8366	25.7604
Q04828;P52895	Aldo-keto reductase family 1 member C1;Aldo-keto reductase family 1 member C2	AKR1C1;AKR1C2	0.95203	1.73097	1.53365	5.27126	0.0993131	0.00610526	8	5	41.2	23.8642	24.9974	23.5645	23.2946	23.5327	23.4529	25.2107	24.8925	23.9986	23.8557	25.1574	25.3036	22.6299	23.4653	23.6869	23.2912	23.4364	22.7152	25.2789	25.2944	24.9686	24.4458	25.1482	24.4748
Q04917	14-3-3 protein eta	YWHAH	0.89995	0.726271	1.58165	3.18662	0.0886137	0.00931298	7	6	36.2	25.2288	25.1923	23.5736	24.1037	24.2851	24.2064	25.4777	25.2209	24.892	24.9457	25.6806	25.7728	24.9271	24.7383	24.8745	24.5813	24.8153	24.533	25.3436	25.129	25.5572	25.5503	25.5975	25.6494
Q05682-5;Q05682-3;Q05682-4;Q05682-6;Q05682-2;Q05682	Caldesmon	CALD1	1.21804	1.21025	2.37554	2.22568	0.0391931	0.0171336	8	8	22.7	25.8946	25.7372	24.7474	25.1465	24.577	24.702	26.2915	26.2298	25.9778	26.09	26.7804	26.7434	24.821	25.0647	24.8994	25.3808	25.0674	24.8545	27.1136	27.0482	25.9306	26.0058	25.7297	25.5215
Q05707-2;Q05707;Q05707-3	Collagen alpha-1(XIV) chain	COL14A1	-0.440436	-0.736178	-1.91804	-3.76359	0.062121	0.00766879	51	51	39	30.0346	29.9064	30.0846	30.2136	30.3424	30.2663	29.7657	29.8225	29.7397	29.8218	29.5189	29.5368	27.7779	27.8403	27.9439	27.8821	27.6718	27.7757	26.8595	27.0029	27.2033	27.0127	27.0906	27.3057
Q06210-2;Q06210	Glutamine--fructose-6-phosphate aminotransferase [isomerizing] 1	GFPT1	0.959661	1.40146	2.5191	2.22473	0.0336167	0.0170719	7	7	13.4	22.9237	23.7085	23.2021	22.6622	23.8659	23.2816	23.7335	24.3325	24.4324	23.5958	24.822	24.4859	22.3853	22.5822	21.9522	20.4882	21.3551	21.3726	23.604	23.9419	23.0019	22.2535	22.9542	22.789
Q06323;Q06323-3;Q06323-2	Proteasome activator complex subunit 1	PSME1	0.959911	0.74064	1.78489	3.17697	0.0687697	0.00907063	11	11	48.6	25.6873	25.778	24.4079	24.3533	25.3079	24.9616	26.0611	25.8666	25.517	25.9794	26.4471	26.3841	25.1999	24.9196	25.3147	25.4104	25.3339	24.8199	25.9399	26.058	26.0337	25.9561	25.6146	25.8399
Q06481-4;Q06481-2;Q06481-3;Q06481-6;Q06481;Q06481-5	Amyloid-like protein 2	APLP2	-0.336358	-1.14573	-0.63247	-1.98636	0.461007	0.0257413	5	5	11.9	23.5984	23.6637	23.2558	22.7231	23.6524	23.7888	23.8044	23.3627	23.5012	23.212	22.0862	22.6975	25.2396	25.2785	23.8876	23.862	24.1371	25.6478	23.479	23.7916	23.811	23.9411	22.3359	23.8197
Q06828	Fibromodulin	FMOD	-0.721711	-1.05584	-2.0251	-3.49861	0.0522179	0.00829474	3	3	8.5	23.5493	23.0895	23.2106	22.6253	23.5761	23.5023	23.2717	22.5217	22.4088	22.369	22.3852	22.2665	24.4317	24.5916	25.0444	25.0553	25.339	24.6326	23.6707	23.5324	23.7995	23.7981	23.8777	24.0812
Q06830	Peroxiredoxin-1	PRDX1	0.865448	1.18051	2.14111	3.6969	0.0471772	0.00785799	12	11	64.8	28.7086	28.6658	27.8085	27.8472	28.0988	28.156	29.0687	29.1253	28.777	28.7745	29.3537	29.3783	28.6639	28.6849	28.1318	28.3681	28.0876	28.1848	29.7443	29.8166	29.5178	29.5743	29.2833	29.2677
Q07020-2;Q07020	60S ribosomal protein L18	RPL18	1.72314	1.01033	2.15063	2.55869	0.0473846	0.0126944	2	2	16.4	24.1222	24.097	20.8429	22.7081	22.7717	22.7102	24.8238	24.6251	24.3831	24.0956	24.6644	24.9989	24.3826	24.4359	24.0429	23.9386	24.1642	23.8671	25.4469	25.4147	25.278	25.5024	24.6096	24.6418
Q07092-2;Q07092	Collagen alpha-1(XVI) chain	COL16A1	-1.15926	-0.409295	-1.41082	-1.61586	0.120141	0.0536439	4	4	3.5	24.3276	26.4427	25.8208	25.8715	26.459	26.6023	25.7351	25.8439	25.9606	23.8572	23.731	23.4406	26.2031	25.9868	25.9634	26.1117	26.5559	26.3103	26.0024	25.3203	25.6634	25.773	25.8455	26.0708
Q07666-2;Q07666;Q07666-3	KH domain-containing, RNA-binding, signal transduction-associated protein 1	KHDRBS1	1.09375	0.992083	0.940735	1.6009	0.270459	0.0557931	5	5	12.7	26.383	27.2934	23.8235	24.3169	24.0369	23.8388	26.1412	26.0006	25.3684	25.0086	26.8305	26.9056	24.0425	24.5433	24.1029	25.1583	24.0542	23.5323	26.1014	26.1564	24.2108	25.6892	24.9512	24.2772
Q07954	Prolow-density lipoprotein receptor-related protein 1;Low-density lipoprotein receptor-related protein 1 85 kDa subunit;Low-density lipoprotein receptor-related protein 1 515 kDa subunit;Low-density lipoprotein receptor-related protein 1 intracellular domain	LRP1	-0.308637	-0.312541	-1.64669	-2.04639	0.0801234	0.023183	43	43	12.5	28.0616	27.9854	28.3268	28.2002	28.2033	28.2621	27.8934	27.8112	27.892	28.0013	27.8208	27.7689	27.7736	27.7581	27.7127	27.6599	27.4919	27.7133	27.4855	27.3519	27.2762	27.4057	27.3848	27.3301
Q07955-3;Q07955;Q07955-2	Serine/arginine-rich splicing factor 1	SRSF1	0.968562	1.46443	1.86739	6.41428	0.0651107	0.00490909	6	6	30.8	24.7554	24.6295	23.7483	23.7678	23.8576	23.7312	25.5623	25.6143	24.7077	24.517	24.9287	24.9711	23.9567	23.4087	23.7533	23.7485	23.29	23.7336	25.0286	25.3021	25.0737	25.4582	24.8176	24.9971
Q08211	ATP-dependent RNA helicase A	DHX9	0.978893	-0.297223	2.18409	-0.756651	0.045844	0.390273	6	6	5.9	23.1661	23.0074	22.9234	23.0321	22.691	22.7352	22.7841	23.736	24.2519	23.9567	24.4131	24.2868	23.6583	23.5152	22.4377	22.9582	23.0614	23.2973	23.5904	22.6373	23.0897	22.5686	22.4375	22.8212
Q08380	Galectin-3-binding protein	LGALS3BP	-0.533041	-0.513354	-1.23366	-1.39266	0.165805	0.0874072	13	13	33.2	28.3624	28.3227	29.4617	29.4049	29.144	29.1289	28.45	28.1658	28.4239	28.5548	28.4965	28.5355	28.6223	28.7872	29.2049	29.1509	29.6392	29.6274	28.7055	28.66	28.6521	28.6837	28.5664	28.6839
Q08431;Q08431-3;Q08431-2	Lactadherin;Lactadherin short form;Medin	MFGE8	-0.646139	-0.642358	-2.97636	-3.02491	0.0321633	0.00997315	12	12	45	27.3471	27.3296	27.793	27.601	27.6414	27.7128	26.9788	26.8657	26.9273	26.9688	27.0028	26.8046	28.4251	28.588	28.2043	28.3164	28.391	28.6026	27.6873	27.6587	27.9686	27.8953	27.7003	27.7631
Q08499-7;Q08499-12;Q08499-6			-0.651901	-0.614906	-0.85222	-1.68352	0.319406	0.0445082	1	1	3.7	26.6909	26.646	28.2509	28.3094	27.9935	27.7566	26.2967	26.415	27.9837	27.7173	26.6838	26.6393	26.2395	26.5094	26.6189	27.1702	26.7959	27.2443	26.4302	26.5619	25.8894	25.9478	26.0334	26.026
Q08554-2;Q08554	Desmocollin-1	DSC1	0.236199	-1.18863	0.328156	-4.31087	0.709394	0.00777778	1	1	0.8	20.5593	20.8203	17.8877	20.1899	20.7747	21.3132	20.4858	20.4918	20.4831	20.6771	20.405	20.4197	20.9941	20.8264	20.8674	21.0431	20.6468	20.6799	20.0679	19.2129	20.036	19.8074	20.1808	18.621
Q09028-4;Q09028-3;Q09028-2;Q09028;Q16576;Q16576-2	Histone-binding protein RBBP4;Histone-binding protein RBBP7	RBBP4;RBBP7	1.28978	0.485277	2.95623	1.10827	0.0311282	0.176198	2	2	6.2	20.9158	20.7823	21.2436	21.2455	21.1702	20.2855	22.5378	22.7554	21.7083	21.5976	21.7704	23.0121	21.036	21.2733	20.7804	20.9596	20.4208	19.8755	20.7503	21.1647	21.1632	21.1876	21.4987	21.4926
Q09328	Alpha-1,6-mannosylglycoprotein 6-beta-N-acetylglucosaminyltransferase A	MGAT5	-0.767185	-0.645208	-1.48673	-2.4747	0.106746	0.0130345	2	2	2.6	21.383	20.8081	22.4108	22.5545	21.6058	21.3564	20.9446	20.9454	20.7812	21.1876	20.9073	20.7494	23.0207	23.0275	22.7717	23.1708	23.3877	23.114	22.2955	22.417	22.637	22.767	22.3468	22.1578
Q09666	Neuroblast differentiation-associated protein AHNAK	AHNAK	0.683697	0.895166	2.00119	2.30401	0.0538119	0.0153143	47	47	20.9	27.5482	27.3446	27.2111	27.1768	27.0933	27.2489	27.7945	27.8146	27.5746	27.7484	28.4379	28.355	27.1696	27.253	27.3767	27.3143	27.1165	27.1036	28.6523	28.6996	27.8003	27.9624	27.7275	27.8627
Q10471	Polypeptide N-acetylgalactosaminyltransferase 2;Polypeptide N-acetylgalactosaminyltransferase 2 soluble form	GALNT2	-0.540323	-0.578964	-2.40338	-2.39694	0.038241	0.0142267	13	13	29.2	26.4932	26.4106	26.8612	26.8277	26.7551	26.6917	26.2654	26.1419	26.0661	26.2304	25.9994	26.0943	27.3303	27.2929	27.1202	27.148	27.0687	27.1309	26.1709	26.5412	26.6611	26.7145	26.7078	26.8218
Q10588-2;Q10588	ADP-ribosyl cyclase/cyclic ADP-ribose hydrolase 2	BST1	-0.224105	-0.340579	-1.14315	-1.1557	0.192116	0.155793	1	1	4.2	20.401	20.7115	20.7294	20.4781	20.6169	20.6955	20.1012	20.5776	20.0154	20.4802	20.2705	20.8429	19.2248	19.8645	20.3481	19.1696	19.4169	20.087	19.9121	18.1533	19.8345	19.4888	19.0743	19.6044
Q12765;Q12765-2	Secernin-1	SCRN1	0.410855	1.73449	0.943768	6.11817	0.268731	0.00415385	3	3	9.7	22.5558	22.2945	21.5657	21.6176	21.4076	21.6698	22.8012	22.3177	21.8569	22.0614	22.1018	22.4371	22.1871	22.1583	21.8251	21.391	21.694	21.8481	22.9203	23.9603	23.6599	23.7131	23.6293	23.6276
Q12792;Q12792-3;Q12792-4	Twinfilin-1	TWF1	0.622602	1.08804	0.827031	3.3041	0.335066	0.0097316	4	3	14.9	21.7338	23.0241	21.2758	21.3076	23.5375	22.8484	23.6536	23.4571	23.2055	22.4468	22.6087	22.0912	23.2924	22.6911	22.2519	24.3135	22.5713	22.7485	23.8175	23.8693	24.3426	24.3187	23.5071	24.5417
Q12805-2;Q12805-4;Q12805-3;Q12805	EGF-containing fibulin-like extracellular matrix protein 1	EFEMP1	-0.751516	-0.400918	-2.19444	-1.9524	0.045697	0.0269814	18	3	54	30.1981	30.071	30.8159	30.7486	30.7347	30.7833	29.7276	29.6244	30.0487	30.0341	29.5977	29.8102	30.1347	30.0633	29.9664	30.0021	30.2671	30.3212	29.616	29.6177	29.7981	29.7597	29.7907	29.767
Q12841;Q12841-2	Follistatin-related protein 1	FSTL1	-1.14343	-0.993013	-5.32887	-4.77174	0.0272727	0.0071746	17	17	54.9	30.9254	30.8089	31.1408	31.1255	30.8035	30.8342	29.8121	29.8434	29.9012	29.8598	29.8338	29.5274	31.9799	32.0072	31.5364	31.7895	31.7089	31.8619	30.7626	30.7049	30.8893	30.9151	30.7922	30.8617
Q12905	Interleukin enhancer-binding factor 2	ILF2	1.83172	4.49107	6.27983	5.22752	0.032	0.00594872	4	4	15.4	23.047	23.3051	22.8787	23.0725	22.807	22.9891	24.9237	24.5986	24.7339	24.4702	25.1694	25.1938	17.4183	18.757	17.4835	18.1176	18.8245	21.1411	23.3392	24.196	22.6546	23.0326	23.1133	22.3526
Q12906-5;Q12906-4;Q12906-2;Q12906-6;Q12906-3;Q12906;Q12906-7	Interleukin enhancer-binding factor 3	ILF3	1.46441	1.86712	3.29348	4.54347	0.028866	0.00768	17	14	30	26.313	25.7146	25.1395	25.2155	25.256	25.3139	26.7787	26.5819	26.8606	26.7216	27.5527	27.2435	25.0611	25.0582	24.1319	24.5585	24.1319	24.3233	26.6375	26.6313	26.6098	26.4366	26.2049	25.9474
Q12907	Vesicular integral-membrane protein VIP36	LMAN2	-0.691745	-0.35549	-1.83384	-1.37531	0.0662142	0.0911722	3	3	11.5	23.0896	23.6338	22.8488	23.0193	23.0368	22.9774	22.6948	22.8868	21.2369	22.6745	22.2264	22.7357	23.9223	23.9724	23.7879	23.55	23.7502	23.9415	23.1753	23.2479	23.4118	23.6018	23.7683	23.5861
Q13045-2;Q13045-3;Q13045	Protein flightless-1 homolog	FLII	0.842621	1.0043	1.70614	2.1101	0.0738671	0.0217424	2	2	1.4	19.9818	19.897	19.9353	18.0645	20.0872	19.9715	20.3372	19.9548	20.5144	20.4027	21.2123	20.5716	18.9539	19.6136	19.4883	20.0522	18.2235	19.0268	20.4927	20.5594	19.9759	20.5269	20.1012	19.7282
Q13126-7;Q13126-4;Q13126;Q13126-6;Q13126-5;Q13126-3;Q13126-2	S-methyl-5-thioadenosine phosphorylase	MTAP	1.10573	0.487249	1.22213	1.92644	0.168516	0.0283871	2	2	14.6	21.9358	22.0747	18.6525	20.3808	21.8979	21.6161	22.3174	22.4672	21.7939	22.031	22.2517	22.331	21.7776	22.0612	22.2961	21.8286	21.8738	21.8352	22.3597	23.0403	22.5709	22.1723	22.2763	22.1765
Q13185;P83916	Chromobox protein homolog 3;Chromobox protein homolog 1	CBX3;CBX1	-0.296045	-0.938344	-0.187278	-1.32831	0.836833	0.102392	1	1	8.7	21.4663	21.6619	18.7348	18.6098	21.384	21.4075	18.8474	18.0708	19.7207	20.0798	21.7162	23.0532	21.4453	21.4951	19.1494	21.1957	21.3297	21.7751	21.842	18.6011	21.5859	19.9831	21.4743	17.2737
Q13200-2;Q13200-3;Q13200	26S proteasome non-ATPase regulatory subunit 2	PSMD2	0.927343	1.85886	1.88869	2.97733	0.0653147	0.00989677	3	3	6.3	23.8711	23.2506	23.3462	23.1621	22.6268	22.1455	23.8744	23.5181	23.924	24.0749	24.3679	24.2072	21.5765	21.3591	20.896	21.3003	18.4	21.4657	23.1433	23.0536	23.038	22.4245	22.4083	22.0829
Q13214-2;Q13214	Semaphorin-3B	SEMA3B	-0.311178	-0.529277	-1.68042	-2.2255	0.0764957	0.0171027	2	2	3.5	22.2557	22.2825	22.1658	22.3041	22.2443	21.7947	21.8697	21.9568	21.9306	21.8258	22.1305	21.4666	22.1758	22.1023	21.6616	22.0453	21.9122	21.8495	20.964	21.5063	21.6796	21.2426	21.5923	21.5862
Q13217	DnaJ homolog subfamily C member 3	DNAJC3	-0.326242	-0.535038	-1.11475	-1.09067	0.202475	0.184983	2	2	3.4	19.9944	19.8057	20.2287	20.3161	20.1066	20.3493	19.7095	19.7873	20.1691	20.0234	19.5374	19.6165	20.2259	20.4812	20.7166	20.7646	22.2326	20.8766	20.3194	20.4903	20.6227	20.5794	20.1241	19.9512
Q13219	Pappalysin-1	PAPPA	-0.290665	-0.484332	-1.41868	-1.43393	0.11833	0.0794512	4	4	3.3	24.1242	23.8505	24.2549	24.1582	24.103	23.9598	23.8549	23.7806	23.9307	23.8786	23.7586	23.5034	24.7247	24.9229	24.1734	24.2466	24.0213	24.3226	24.1158	24.1561	23.7351	23.8768	23.7012	23.9205
Q13228;Q13228-4;Q13228-2;Q13228-3	Selenium-binding protein 1	SELENBP1	1.18256	1.5248	2.60724	4.47954	0.0351059	0.00757895	8	8	18.2	24.7505	24.7036	23.7363	23.7683	23.9489	23.5399	25.4327	25.2027	25.1056	24.8876	25.3529	25.5613	22.9891	23.3045	23.2479	23.3187	22.8355	22.8476	24.9248	25.0319	24.4412	24.7322	24.214	24.3479
Q13243-3;Q13243;Q13247-3;Q13247;Q08170	Serine/arginine-rich splicing factor 5;Serine/arginine-rich splicing factor 6;Serine/arginine-rich splicing factor 4	SRSF5;SRSF6;SRSF4	1.11507	2.31916	0.954359	2.24205	0.265021	0.016738	2	2	8.6	19.7106	22.6133	19.4165	19.7296	19.4272	19.551	22.7228	22.9197	20.3988	21.8185	20.0811	19.1976	22.4762	22.409	19.4153	19.1079	18.4979	22.5402	22.8992	23.7472	22.8262	23.0885	23.0558	22.7445
Q13263;Q13263-2	Transcription intermediary factor 1-beta	TRIM28	1.18307	1.55917	2.22834	2.59378	0.0449104	0.0124444	7	7	11	24.1045	23.7958	23.3613	23.5951	23.4034	23.0795	24.5173	24.6112	24.3689	24.0149	25.315	25.6107	22.9183	22.6231	23.0651	22.9914	22.4389	22.2055	25.131	25.2281	23.9437	23.6735	23.7709	23.85
Q13283	Ras GTPase-activating protein-binding protein 1	G3BP1	0.51173	0.786479	0.49783	1.89552	0.568236	0.0296884	4	4	12.4	22.0288	18.4199	22.2592	21.8096	22.3671	21.4412	22.6607	21.1738	19.0439	22.2359	22.5459	23.7359	22.7418	22.4529	22.6005	22.1901	22.9964	22.7501	23.9529	23.7846	23.7989	23.1272	23.0382	22.749
Q13308-5;Q13308;Q13308-6;Q13308-4;Q13308-2;Q13308-3	Inactive tyrosine-protein kinase 7	PTK7	0.124048	0.135961	0.571717	0.602808	0.509105	0.517869	18	18	34.4	28.7416	28.6708	28.9104	28.8671	28.8861	29.0358	28.9655	28.9505	29.1291	29.148	28.9719	28.6911	27.9387	27.7754	27.9436	27.6582	27.4829	27.5926	27.691	27.8545	27.843	27.7739	28.0367	28.008
Q13332-6;Q13332-3;Q13332-4;Q13332-2;Q13332	Receptor-type tyrosine-protein phosphatase S	PTPRS	-0.0105731	0.680311	-0.063348	1.11401	0.942508	0.174136	3	3	2.7	23.2453	23.1514	23.2799	23.0267	23.1646	23.5469	23.249	23.2036	23.2439	23.1132	23.3495	23.1923	22.7622	22.1257	22.7933	22.8081	22.7517	19.4967	22.9881	22.7293	22.563	23.0098	22.8614	22.6682
Q13347	Eukaryotic translation initiation factor 3 subunit I	EIF3I	1.44241	1.1399	1.25666	1.70977	0.159013	0.0433426	3	3	9.5	22.0143	22.0512	21.658	21.4522	19.719	17.6461	22.1461	22.2065	22.0934	22.1335	22.375	22.2406	21.7579	21.9273	19.1929	21.4442	21.3258	21.6057	22.8412	23.1868	22.014	21.9407	21.979	22.1314
Q13404;Q13404-7;Q13404-2;Q13404-1;Q13404-8;Q13404-6	Ubiquitin-conjugating enzyme E2 variant 1	UBE2V1	1.78536	1.49226	1.3831	6.50036	0.123965	0.00568421	5	1	29.9	22.013	19.6938	18.1364	18.687	21.7777	21.6691	22.4695	22.5175	19.1137	22.5473	22.7012	23.34	22.3805	22.0492	22.0144	22.1197	22.1213	21.8157	23.1466	24.0744	23.5532	23.9327	23.3822	23.3653
Q13418-2;Q13418;Q13418-3	Integrin-linked protein kinase	ILK	1.07572	0.264968	1.69823	0.257329	0.0753734	0.812218	2	2	6.1	19.6473	19.6003	19.2751	19.4979	19.2625	19.4878	20.1075	20.0177	19.9988	19.9206	20.578	22.6027	20.225	18.4169	17.2336	18.3379	20.702	20.4807	20.6623	20.1289	19.4704	18.8679	18.0443	19.8121
Q13438-4;Q13438;Q13438-8;Q13438-6;Q13438-5;Q13438-3;Q13438-2;Q13438-7	Protein OS-9	OS9	-0.0462468	-1.11864	-0.106938	-2.09892	0.903162	0.0219596	5	5	10	23.3141	23.6172	23.0099	22.1869	23.0679	22.8428	22.7598	22.8278	23.5436	23.2386	21.5134	23.8782	24.2201	23.5901	23.0132	23.6842	23.2696	23.4663	22.5936	20.7087	22.93	22.9458	22.8951	22.4584
Q13443-2;Q13443	Disintegrin and metalloproteinase domain-containing protein 9	ADAM9	-0.783487	-0.684632	-4.21046	-2.32074	0.0427692	0.0154615	6	6	9.6	27.5172	27.4981	27.4429	27.6397	27.5647	27.7437	26.8235	26.7488	26.9102	26.9119	26.8087	26.5022	28.9509	29.2712	28.5306	28.7115	28.8046	29.0245	27.741	28.1246	28.5571	28.1556	28.3628	28.2443
Q13451	Peptidyl-prolyl cis-trans isomerase FKBP5;Peptidyl-prolyl cis-trans isomerase FKBP5, N-terminally processed	FKBP5	1.2087	0.590916	1.56347	1.89436	0.0924	0.0295988	9	9	25.8	24.8001	23.6561	22.9699	23.2082	23.1029	23.4105	24.7529	24.3771	23.8243	23.8514	25.8093	25.785	23.3898	22.9958	23.2656	22.8267	23.2708	22.8605	23.3766	24.8212	23.6338	23.4786	23.4319	23.4126
Q13492-4;O60641-3;Q13492-3;Q13492-2;Q13492-5;Q13492;O60641-4;O60641	Phosphatidylinositol-binding clathrin assembly protein;Clathrin coat assembly protein AP180	PICALM;SNAP91	1.64757	0.0342299	3.19881	0.0553359	0.0294545	0.962588	1	1	2.2	20.0135	19.6283	20.0978	17.9823	17.4163	20.0022	20.3967	20.4053	20.8566	20.8173	21.2026	21.3475	19.0132	18.9475	20.4064	19.4403	20.0961	20.2739	19.2177	19.2583	19.827	21.0717	19.936	19.072
Q13509;Q13509-2	Tubulin beta-3 chain	TUBB3	2.17175	-0.399284	2.58704	-0.531295	0.0342989	0.581437	12	1	27.1	17.9586	20.1094	21.0352	21.5809	20.9108	20.8671	22.3244	22.0681	23.2426	21.8008	22.9919	23.0647	20.2709	20.1637	19.8043	20.5401	20.7295	21.0488	19.5458	18.4804	21.1692	18.73	21.2534	20.9828
Q13541	Eukaryotic translation initiation factor 4E-binding protein 1	EIF4EBP1	2.22602	-0.202276	2.48332	-0.18285	0.0326689	0.864165	1	1	22	19.79	20.008	18.5535	18.6117	19.4019	18.8872	22.4046	21.7666	22.0159	18.0591	21.8411	22.521	20.5587	22.8599	18.6039	18.8426	19.0337	18.3164	18.8745	20.0896	18.9771	20.2982	19.0312	19.7311
Q13557-8;Q13557-12;Q13557-10;Q13557;Q13557-6;Q13557-11;Q13557-9;Q13557-5;Q13557-3;Q13557-4	Calcium/calmodulin-dependent protein kinase type II subunit delta	CAMK2D	1.02125	-1.32526	1.98872	-1.92323	0.0540304	0.0283436	2	2	6.1	21.0288	21.0433	21.5951	20.423	20.6419	20.6631	21.5987	21.4334	21.6424	21.4288	23.3863	22.0329	21.9677	20.6179	21.9114	22.2744	22.1012	22.0776	21.4752	21.6264	19.1786	20.7814	21.0761	18.8607
Q13561;Q13561-3;Q13561-2	Dynactin subunit 2	DCTN2	1.03859	1.19516	2.46355	2.23059	0.0339359	0.0170217	4	4	12.2	22.8957	22.5351	21.9436	22.1498	22.1678	21.9684	23.4292	22.8481	22.8254	23.2272	23.9505	23.6116	22.032	22.506	19.8137	22.2418	22.2753	22.4696	23.1612	23.2373	23.0966	22.9655	23.2179	22.8308
Q13591	Semaphorin-5A	SEMA5A	-0.130851	-1.39494	-0.370116	-2.9609	0.675597	0.0101333	2	2	2.4	21.0962	21.0531	20.9701	21.1121	21.0583	21.1138	21.0057	21.2427	21.2202	21.2795	20.283	20.5875	21.0053	21.1897	20.8778	21.0069	20.9436	21.0828	21.1138	19.5505	19.3792	19.5016	18.4413	19.75
Q13596-2;Q13596;Q13596-3;O60749-2;O60749	Sorting nexin-1;Sorting nexin-2	SNX1;SNX2	0.7934	1.2421	0.939323	2.49694	0.270982	0.0128176	2	2	4.6	20.6246	22.9585	22.8933	25.4361	22.4481	22.5625	23.8341	23.8089	22.9773	23.2717	22.9186	24.8729	22.5661	22.5125	22.9661	23.492	23.5311	23.1824	24.9615	24.7989	23.5497	24.6561	24.0143	23.7224
Q13642-1;Q13642-5;Q13642-4;Q13642;Q13642-3	Four and a half LIM domains protein 1	FHL1	1.33401	1.32458	2.31316	3.07727	0.044573	0.00911724	5	5	21.8	25.2718	25.3388	23.4618	24.3627	24.3558	24.4873	26.2491	26.0041	25.6078	25.1599	26.0136	26.2478	25.3107	26.2437	24.8873	24.986	24.6919	24.9936	26.6476	26.7632	26.6363	26.5588	26.0788	26.3762
Q13740-2;Q13740	CD166 antigen	ALCAM	-0.12482	0.138009	-0.508774	0.496714	0.558976	0.615228	7	7	13.7	25.4811	25.4164	25.7613	25.6933	25.241	25.4502	25.1595	25.2504	25.4595	25.538	25.442	25.445	25.9639	26.1403	25.6721	25.6712	25.4255	26.02	26.1441	26.2805	25.8662	25.8718	25.6957	25.8627
Q13765;E9PAV3-2;E9PAV3	Nascent polypeptide-associated complex subunit alpha;Nascent polypeptide-associated complex subunit alpha, muscle-specific form	NACA	0.554605	0.890424	1.30931	2.48739	0.144288	0.0131478	4	4	25.6	25.1499	25.0882	24.5363	24.281	24.3619	24.3615	25.3009	24.9933	24.8852	24.7915	25.5722	25.5634	25.237	24.9778	24.7668	24.6938	24.638	24.5858	26.1893	26.0355	25.6278	25.5746	25.3892	25.4253
Q13813-3;Q13813;Q13813-2	Spectrin alpha chain, non-erythrocytic 1	SPTAN1	0.867573	1.59419	2.39426	3.77381	0.0385325	0.00786928	31	31	16.6	26.7547	26.4773	25.84	26.0022	25.938	26.0216	27.0691	26.7993	26.8282	26.9117	27.3493	27.2814	26.0417	25.4338	25.2333	25.3768	24.4403	25.2656	27.1706	27.2125	26.9772	26.953	26.5663	26.4769
Q13838;Q13838-2;O00148	Spliceosome RNA helicase DDX39B;ATP-dependent RNA helicase DDX39A	DDX39B;DDX39A	1.06028	1.12001	2.70288	2.88415	0.0363704	0.0105389	14	14	44.9	26.8706	26.498	26.3582	26.4101	26.0126	25.9535	27.2424	27.2854	27.1713	27.1151	27.8403	27.8104	25.5605	25.4357	25.223	25.3191	25.2387	25.5202	27.0087	27.1181	26.1757	26.3283	26.2101	26.1764
Q13867	Bleomycin hydrolase	BLMH	0.882565	1.20663	0.95328	1.7271	0.265217	0.0418535	1	1	2.4	22.8073	22.6564	20.0389	20.3508	22.6895	22.235	23.0126	22.4162	22.4843	22.1951	23.0771	22.8878	20.0983	20.4672	19.1492	20.7722	20.235	19.5576	21.0268	21.5292	22.0434	22.4697	20.8835	19.5666
Q13885;Q9BVA1	Tubulin beta-2A chain;Tubulin beta-2B chain	TUBB2A;TUBB2B	1.20817	1.04425	1.41853	1.40672	0.118317	0.085138	18	3	50.6	22.627	22.42	18.8661	22.4231	23.214	22.8919	23.5892	23.0574	22.8866	23.0288	23.814	23.3151	23.0333	22.6205	19.045	22.8682	22.5346	22.6513	23.8488	23.5083	22.8498	22.8374	22.9145	23.0595
Q13907;Q13907-2	Isopentenyl-diphosphate Delta-isomerase 1	IDI1	1.64864	1.41592	3.57425	1.62351	0.02864	0.0527849	1	1	5.3	18.2631	21.1955	19.6669	20.5703	18.5319	19.3951	21.429	21.2158	21.0384	20.9844	21.3808	21.4663	22.0637	18.3447	19.13	18.0434	22.2283	19.6281	21.844	19.4314	21.6289	21.7063	21.7047	21.6184
Q14011;Q14011-2	Cold-inducible RNA-binding protein	CIRBP	0.840561	2.30297	2.58418	3.72922	0.034038	0.00734146	1	1	8.1	21.4908	21.4432	21.5566	21.0011	21.1779	21.0803	22.0569	21.7026	21.7501	22.2162	22.4191	22.6483	19.8509	21.8464	18.1451	20.8228	18.7859	19.724	22.1936	22.5356	22.1262	22.3597	21.7887	21.9889
Q14019	Coactosin-like protein	COTL1	0.725522	0.55192	2.11099	1.93801	0.0503726	0.0276975	7	7	55.6	25.9447	25.9934	25.2329	25.2596	25.3281	25.6022	26.0877	26.3542	26.3325	25.9155	26.4249	26.5992	26.0721	26.1805	25.6163	26.0157	25.7678	25.8142	26.3258	26.4602	26.1651	26.3256	26.841	26.6606
Q14103-4;Q14103-3;Q14103-2;Q14103	Heterogeneous nuclear ribonucleoprotein D0	HNRNPD	1.16242	1.43478	2.38084	3.09594	0.0390904	0.00886713	8	7	27.9	26.2178	25.9378	25.2502	25.2122	25.0233	25.1727	26.5616	26.3756	26.3143	26.3369	27.071	27.129	25.6119	25.5843	25.0899	25.1781	24.7438	25.0985	27.2408	27.1705	26.551	26.6344	26.3092	26.0092
Q14112	Nidogen-2	NID2	-0.471636	-0.0203037	-1.51448	-0.113461	0.101645	0.921169	46	1	44.9	25.9629	25.9295	25.8387	25.9646	25.9891	26.1121	25.9077	25.8594	25.3685	25.4744	25.2937	25.0635	25.5229	25.6797	25.8488	25.7715	25.7964	25.3994	25.6766	25.5151	25.7886	25.648	25.6573	25.6112
Q14112-2	Nidogen-2	NID2	-0.267905	0.0486488	-1.31088	0.241644	0.143923	0.824585	46	1	47.4	30.936	30.7958	31.0493	31.075	30.9303	30.9725	30.7093	30.6934	30.819	30.8582	30.5003	30.5712	30.2694	30.3334	30.1142	30.1305	30.0734	30.1695	30.0121	30.1438	30.2279	30.2826	30.3561	30.3598
Q14114-2;Q14114-4;Q14114-3;Q14114	Low-density lipoprotein receptor-related protein 8	LRP8	-0.2043	0.329746	-0.677285	2.02988	0.427563	0.0238123	1	1	1.1	25.3935	25.2763	25.7847	26.0925	25.5894	25.4655	25.2245	25.3261	25.5761	25.5892	25.3141	25.3462	24.7846	25.2875	24.882	24.8393	24.9229	24.7839	25.4071	25.1561	25.3049	25.1357	25.3905	25.0844
Q14118	Dystroglycan;Alpha-dystroglycan;Beta-dystroglycan	DAG1	-0.857445	-0.402593	-3.45253	-1.7512	0.0314217	0.0406534	8	8	12.1	25.2638	25.2973	25.5644	25.5435	25.0768	25.097	24.5834	24.5117	24.6707	24.2539	24.3405	24.338	25.7985	25.9846	25.7407	25.4541	25.8332	25.6225	25.3744	25.3682	25.3919	25.5804	25.272	25.0312
Q14139;Q14139-2	Ubiquitin conjugation factor E4 A	UBE4A	-0.173335	-0.708166	-0.189026	-0.855357	0.835092	0.32043	2	2	2.3	22.8915	20.3978	18.982	19.1357	20.9201	20.5485	19.6466	19.9701	20.4773	20.0113	22.4423	19.2879	19.8965	18.1275	19.419	19.917	17.4522	19.121	17.7117	17.071	18.1517	17.8584	19.031	19.8605
Q14152-2;Q14152	Eukaryotic translation initiation factor 3 subunit A	EIF3A	1.52315	1.26973	2.97492	2.3791	0.0319459	0.014485	10	10	9.1	23.5722	23.9952	22.962	22.8749	23.0973	22.7179	24.5571	24.6995	23.9143	24.6379	25.0965	25.453	22.9438	22.697	23.2757	22.8088	22.5951	23.0448	24.8672	24.618	24.5356	24.303	23.2274	23.4324
Q14166	Tubulin--tyrosine ligase-like protein 12	TTLL12	0.306431	0.221399	0.341246	0.531345	0.698396	0.581987	1	1	1.6	18.1289	18.6044	20.3028	21.0432	18.9615	19.5095	19.2178	19.1923	19.5014	19.3122	19.6748	21.4904	18.9917	20.2575	18.4946	19.8225	17.7827	20.799	19.2774	20.4715	19.3241	18.6961	20.045	19.6623
Q14192	Four and a half LIM domains protein 2	FHL2	0.279342	3.414	0.358522	7.00483	0.68441	0	5	5	20.4	23.5686	24.0542	21.8611	22.0068	21.8781	22.2994	22.6533	22.9505	22.4858	22.3042	23.7138	23.2368	21.3371	18.7799	18.238	21.0209	20.052	20.4088	24.0728	24.0253	23.2133	23.2173	23.0913	22.7008
Q14195-2;Q14195	Dihydropyrimidinase-related protein 3	DPYSL3	0.76023	1.3391	1.21017	3.07931	0.171583	0.00914879	8	4	15.4	23.2223	23.2509	22.853	23.2462	23.0396	22.6129	23.4466	23.1027	23.2926	23.2902	24.8568	24.7974	22.6054	22.4785	22.7795	22.4121	22.4257	22.8687	24.5398	24.5324	23.8022	23.9612	23.3515	23.4174
Q14203-5;Q14203-2;Q14203-3;Q14203-4;Q14203-6;Q14203	Dynactin subunit 1	DCTN1	2.28622	0.7123	5.74877	1.39086	0.0192	0.0882744	2	2	2.1	19.3133	19.4852	19.7927	19.756	20.2633	17.9957	21.3541	21.5481	21.2464	21.8115	22.2982	22.0652	20.5961	20.3067	20.5131	20.6475	19.8893	20.2754	21.7156	21.9578	20.8991	20.7791	20.6205	20.5297
Q14204	Cytoplasmic dynein 1 heavy chain 1	DYNC1H1	0.122387	-0.421875	0.430404	-0.874128	0.624272	0.309898	7	7	1.8	23.145	23.4109	23.7433	23.3131	23.0568	23.1946	23.0643	23.3834	23.7168	23.6921	23.4175	23.324	23.1415	23.4316	24.0638	22.6536	23.7429	24.8513	23.7292	23.5071	22.9525	22.9543	22.9916	23.2189
Q14247-3;Q14247;Q14247-2	Src substrate cortactin	CTTN	1.00221	0.502491	2.16261	1.69856	0.0472054	0.0446566	5	5	12.9	24.3294	24.5587	23.4007	23.5927	23.4467	23.2862	24.8232	24.685	24.6915	24.4207	25.1161	24.8912	23.7351	23.8079	23.8245	23.5161	23.5869	23.6289	24.3568	24.5448	24.3778	24.1999	23.7975	23.8376
Q14258	E3 ubiquitin/ISG15 ligase TRIM25	TRIM25	1.89235	1.79891	1.99061	2.87664	0.0542366	0.0108249	3	3	5.2	21.1881	20.6861	20.5924	19.0352	20.6304	20.8403	21.5596	21.5673	21.5898	21.7275	23.7025	24.1799	18.2295	17.5701	17.2498	19.7916	18.7484	20.0347	20.9511	21.0162	20.0943	19.8979	20.3383	20.1198
Q14315;Q14315-2	Filamin-C	FLNC	0.763522	0.951834	2.73751	3.48075	0.0355862	0.00873298	50	43	27.7	27.8621	27.8099	27.5598	27.4756	27.2332	27.3908	28.1987	28.2139	28.2366	28.2538	28.4289	28.5806	27.1161	27.1181	27.0055	26.8127	27.0035	27.055	28.2094	28.2438	27.9606	28.0708	27.742	27.5953
Q14393-2;Q14393;Q14393-3;Q14393-5;Q14393-4	Growth arrest-specific protein 6	GAS6	-0.600491	-0.939388	-2.57751	-4.78185	0.0339091	0.00740984	20	20	39.8	26.1359	25.9693	26.4319	25.9059	26.2997	26.4606	25.6763	25.4975	25.6817	25.85	25.5419	25.353	28.0696	27.9431	27.8559	27.9244	27.9225	27.8739	26.6366	26.9957	27.3248	26.7928	27.1123	27.0909
Q14517	Protocadherin Fat 1;Protocadherin Fat 1, nuclear form	FAT1	-0.921681	0.00720278	-2.73656	0.0390011	0.035239	0.973456	14	14	4.1	24.7213	25.4576	25.3924	25.3603	25.139	24.8042	24.2078	24.3264	24.4675	24.6406	24.0197	23.6827	25.8762	25.5107	25.5132	25.4264	25.4093	25.6047	25.9297	25.3669	25.3831	25.5754	25.7029	25.4257
Q14563	Semaphorin-3A	SEMA3A	0.153929	0.217885	0.280619	0.717786	0.752081	0.418263	1	1	1.6	19.7401	20.2875	18.8726	19.0978	19.6473	18.2222	19.7912	19.4851	19.0427	20.6318	18.0633	19.7769	20.3493	20.2858	20.0609	19.2301	20.076	20.2248	20.1904	20.2642	20.3568	20.1116	20.1456	20.4656
Q14697;Q14697-2	Neutral alpha-glucosidase AB	GANAB	-0.488556	-0.0417074	-1.24156	-0.214905	0.164042	0.841658	11	11	15.4	25.9069	25.9698	26.5579	26.7318	26.085	26.1569	25.7635	26.0203	26.0377	25.9662	25.3723	25.317	26.5608	26.6551	26.4759	26.3795	26.6894	26.7407	26.6602	26.5843	26.4909	26.4627	26.5429	26.5103
Q14764	Major vault protein	MVP	1.36567	1.71772	2.55473	4.88172	0.0341752	0.00807143	21	21	33.4	26.6106	26.9068	25.497	25.6316	25.6163	25.5173	27.1456	27.1195	27.0883	27.2636	27.6315	27.725	25.4262	25.1283	25.1796	25.2548	24.9919	25.5345	27.2656	27.4873	27.0022	27.0444	26.4408	26.5813
Q14766;Q14766-4;Q14766-2;Q14766-5;Q14766-3	Latent-transforming growth factor beta-binding protein 1	LTBP1	-0.552075	-0.391361	-3.1109	-1.40087	0.028	0.0854255	29	29	26.3	28.9759	29.1703	29.2757	29.1864	29.2235	29.0962	28.5451	28.5084	28.7806	28.6728	28.5241	28.5847	29.7648	29.7529	29.6049	29.5219	29.3947	29.4532	28.9088	28.8886	29.2847	29.2581	29.3881	29.4159
Q14767	Latent-transforming growth factor beta-binding protein 2	LTBP2	-0.889468	-0.75278	-4.24981	-1.78047	0.04448	0.0382734	23	23	16.7	28.2278	28.2089	28.6306	28.3934	28.2866	28.2232	27.4043	27.4242	27.5817	27.5186	27.4267	27.2781	29.9686	29.9436	29.6735	29.6613	29.3172	29.2459	28.3554	28.382	29.1458	29.1665	29.0929	29.1507
Q14839;Q14839-2	Chromodomain-helicase-DNA-binding protein 4	CHD4	-0.327618	-0.841565	-0.672506	-2.52795	0.431263	0.0126968	2	2	0.9	21.2942	20.9918	22.1818	22.1126	21.4434	21.8145	20.9596	20.8654	21.8591	21.7223	21.1622	21.304	22.0781	22.6691	22.7183	23.1471	22.6761	23.3577	21.7294	22.1671	22.075	22.1767	21.7023	21.7464
Q14847;Q14847-3;Q14847-2	LIM and SH3 domain protein 1	LASP1	0.482039	1.10378	1.07678	3.27721	0.215013	0.00944538	3	3	16.5	23.6283	23.7757	22.5325	22.9409	22.9296	23.231	23.8902	24.2217	23.6109	23.4017	22.9834	23.8223	23.4623	23.4125	23.2364	22.9961	22.9517	23.3246	24.7074	24.7278	24.4135	24.1938	23.9807	23.983
Q14914-2;Q14914	Prostaglandin reductase 1	PTGR1	1.03379	1.35541	1.50462	2.59538	0.103834	0.0124739	6	6	24.6	22.9419	23.0482	22.4928	23.0345	22.7151	22.4922	24.533	23.864	22.5182	22.8618	24.2623	24.8881	22.613	22.6789	22.8447	22.8732	22.8387	22.7903	23.5029	23.121	24.4453	24.3307	24.6892	24.682
Q14974;Q14974-2	Importin subunit beta-1	KPNB1	0.487136	0.952979	1.87994	3.88472	0.0653495	0.00814706	12	12	17.6	26.1442	26.1654	25.8479	25.8569	25.4711	25.8008	26.2491	26.3369	26.3718	26.5632	26.4145	26.2736	24.6258	24.6983	24.1398	24.3742	24.3092	24.3558	25.4386	25.5344	25.1615	25.2975	25.574	25.2149
Q14980-4;Q14980-3;Q14980-2;Q14980	Nuclear mitotic apparatus protein 1	NUMA1	1.54599	2.19749	3.39255	1.84638	0.0293034	0.0322815	4	4	3.1	20.9233	22.7567	21.609	21.2471	21.7126	22.1095	24.216	23.5382	23.4807	22.0731	23.2472	23.0788	19.8126	19.683	17.4062	19.2034	20.6842	22.5528	23.4869	22.274	21.8498	22.6888	21.9105	20.3171
Q15008;Q15008-4;Q15008-3;Q15008-2	26S proteasome non-ATPase regulatory subunit 6	PSMD6	0.904478	1.64475	0.980584	2.40784	0.251418	0.0143722	6	6	15.9	23.1548	24.38	22.471	19.5778	23.5437	21.9578	22.7505	24.6275	24.5493	22.4699	22.8245	23.2902	18.4111	19.3808	18.139	19.0105	21.2815	19.1358	20.0122	20.6859	20.3729	22.4061	20.7035	21.0466
Q15019;Q15019-3;Q15019-2	Septin-2	2002-09-01	1.19785	1.56198	1.817	4.78062	0.0667488	0.00729032	11	11	47.1	25.8552	25.9048	24.9929	24.8772	24.2465	24.1449	26.4765	26.2067	25.5609	25.7837	26.5375	26.6435	25.432	24.8429	25.094	24.6799	24.252	24.9606	26.7566	26.7674	26.2661	26.4343	26.1579	26.251
Q15029-2;Q15029-3;Q15029	116 kDa U5 small nuclear ribonucleoprotein component	EFTUD2	1.83922	0.623283	2.73574	1.59716	0.035068	0.0562011	3	2	3.4	20.109	20.1528	20.093	20.0855	19.8875	20.1888	20.2551	21.903	20.7101	22.6551	23.1716	22.8569	20.0815	19.2909	19.625	19.4799	18.625	19.5195	20.5154	20.4862	20.0457	19.7425	19.622	19.9496
Q15046;Q15046-2	Lysine--tRNA ligase	KARS	0.668142	1.12323	1.78389	3.21229	0.0687484	0.00926482	5	5	9.7	23.2056	22.9673	22.8709	23.1453	22.8608	22.9608	23.5284	23.9559	23.4372	22.9042	24.1947	23.9992	22.0949	22.4228	21.9066	22.3821	22.045	22.1572	23.5645	23.94	23.27	23.1417	22.8838	22.948
Q15056-2;Q15056	Eukaryotic translation initiation factor 4H	EIF4H	0.927155	0.696717	1.2198	1.30096	0.168696	0.112279	3	3	18	23.912	22.3067	22.9255	19.1038	22.8463	22.7169	23.2252	23.6715	23.1181	23.0411	23.3671	22.9513	24.5863	24.5481	24.2103	24.1194	23.1486	23.1313	24.8422	24.6259	24.7809	24.7487	24.4958	24.4308
Q15063;Q15063-6	Periostin	POSTN	-0.190247	0.171939	-0.619749	0.858063	0.469676	0.319061	29	1	52.2	29.049	28.983	29.5386	29.6372	29.4823	29.4869	29.0568	29.0265	29.3791	29.3987	29.0097	29.1647	27.634	27.7098	27.563	27.6678	27.5689	27.5803	27.6632	27.5968	27.7801	27.7887	27.9515	27.9753
Q15075	Early endosome antigen 1	EEA1	0.992681	0.99985	1.70391	2.41071	0.074215	0.0144312	3	3	2.3	22.9964	22.7804	22.0529	22.0952	22.0618	22.0766	23.2121	23.6387	22.881	22.3316	23.9768	23.9791	19.9679	22.0698	21.5234	21.9179	22.0776	21.9563	22.7962	22.7164	22.7966	22.427	22.413	22.3629
Q15084-3;Q15084;Q15084-4;Q15084-5;Q15084-2	Protein disulfide-isomerase A6	PDIA6	0.669518	0.931637	1.68393	3.17247	0.0765971	0.00903704	5	5	16.5	24.3104	24.81	24.0515	23.8379	23.9464	23.787	25.0262	25.3299	24.7135	24.6924	24.4301	24.5683	24.4031	24.6165	23.8889	24.2214	23.5641	24.3555	24.9505	25.0722	25.4658	25.1205	25.0985	24.9317
Q15102	Platelet-activating factor acetylhydrolase IB subunit gamma	PAFAH1B3	0.202104	0.35265	0.785777	1.24246	0.35784	0.128268	1	1	3.9	20.0718	19.7813	20.0649	19.7782	19.9413	19.8503	20.3209	19.9576	19.7532	19.9156	20.4922	20.261	19.7761	19.8979	19.8979	19.8611	19.7561	19.9208	20.6849	20.4447	20.1568	20.0069	19.8762	20.0563
Q15113	Procollagen C-endopeptidase enhancer 1	PCOLCE	-0.44826	-0.22065	-2.2769	-0.9574	0.045	0.257139	17	17	47.2	31.1591	31.1691	31.1863	31.1045	31.0337	31.0371	30.5546	30.5715	30.8355	30.8486	30.6329	30.5571	31.1478	31.2128	30.776	30.9373	30.7492	30.8928	30.6164	30.6647	30.6749	30.7309	30.8661	30.8391
Q15121;Q15121-2	Astrocytic phosphoprotein PEA-15	PEA15	0.525324	1.00952	0.877046	1.20845	0.30322	0.139131	5	5	44.6	22.4897	22.3572	19.9229	21.7348	22.0331	22.1855	22.5011	22.3691	22.4656	21.7393	22.4253	22.3748	24.6844	25.1812	21.9315	23.1097	23.0477	23.1344	24.4914	24.1427	24.8799	24.3187	24.6635	24.65
Q15149-7;Q15149-8;Q15149-9;Q15149-5;Q15149-4;Q15149-6;Q15149-3;Q15149-2;Q15149	Plectin	PLEC	1.07406	0.81344	3.16886	2.0418	0.0306783	0.0237655	103	100	28.5	28.6075	28.5412	28.3888	28.3096	28.3083	28.268	29.2405	29.1581	29.2778	29.3557	29.947	29.8887	27.6663	27.7712	27.8747	27.767	27.652	27.5718	29.1084	29.1145	28.3362	28.2571	28.2203	28.1472
Q15181	Inorganic pyrophosphatase	PPA1	1.06369	1.09943	2.48278	2.4965	0.0325621	0.0127615	9	9	42.6	25.0675	25.2271	24.2264	24.4828	24.4959	24.4844	25.6709	25.4902	25.3499	25.5383	26.2629	26.0541	24.5765	24.8875	24.7563	24.4865	24.5395	24.5453	26.3485	26.4103	25.6168	25.5049	25.2998	25.2079
Q15185-3;Q15185-4;Q15185;Q15185-2	Prostaglandin E synthase 3	PTGES3	0.746248	1.13258	1.68376	2.77457	0.0764863	0.0117973	2	2	15.4	24.4242	24.35	23.4521	23.3906	23.3873	23.5742	24.4509	24.4749	24.2697	24.3104	24.9737	24.5763	24.0008	24.5009	23.6021	23.8121	23.9462	24.1092	25.5991	25.5865	25.1351	25.0939	24.7198	24.6324
Q15233-2;Q15233	Non-POU domain-containing octamer-binding protein	NONO	1.52644	1.24355	2.5754	1.90116	0.0335281	0.0295769	5	4	13.9	23.6699	22.9228	22.6024	22.3147	21.9952	22.3919	24.0217	23.8953	23.6182	23.7487	25.0185	24.7531	21.7152	22.3624	22.1797	22.4248	22.3244	22.0943	24.4333	24.4643	23.3794	23.1461	22.7125	22.4264
Q15262-2;Q15262-3;Q15262-4;Q15262	Receptor-type tyrosine-protein phosphatase kappa	PTPRK	-0.194858	-0.310785	-0.916738	-1.17198	0.281035	0.15145	12	12	12.8	26.3964	26.2781	26.6155	26.5525	26.1997	26.2327	26.1919	26.2585	26.1674	26.0801	26.3193	26.0886	26.101	25.9402	26.158	26.0138	25.698	25.9129	25.5095	25.4127	25.6427	25.5254	25.9684	25.9005
Q15274	Nicotinate-nucleotide pyrophosphorylase [carboxylating]	QPRT	0.752404	1.04751	1.87232	2.05865	0.0651214	0.0226864	3	3	10.1	22.3694	22.0396	22.2266	22.7909	22.1498	22.1708	22.7578	22.5485	22.4519	23.3242	23.6319	23.5472	21.3994	21.2944	20.9339	20.8564	20.7132	20.6004	23.2386	21.9788	21.6443	22.4611	21.3796	21.3804
Q15293;Q15293-2	Reticulocalbin-1	RCN1	-0.672918	0.341217	-3.57427	2.48179	0.029027	0.0130626	16	16	66.8	29.5583	29.6943	29.5497	29.6026	29.5806	29.6003	29.0665	29.1307	28.8819	28.8035	28.8541	28.8116	29.648	29.5778	29.7565	29.6652	29.6029	29.5899	29.9507	29.9694	29.9441	30.0251	30.0133	29.985
Q15365	Poly(rC)-binding protein 1	PCBP1	0.968481	1.16799	2.32781	2.74021	0.0436657	0.0117927	8	5	34.3	25.9619	25.8684	25.5496	25.5211	25.2911	25.4567	26.075	26.2717	26.4413	26.4814	27.1032	27.0872	25.4121	25.5202	25.1395	25.2568	24.9824	25.2425	26.9665	27.0332	26.2826	26.3935	25.8208	26.0649
Q15366-7;Q15366-8;Q15366-4;Q15366-5;Q15366-6;Q15366-3;Q15366;Q15366-2	Poly(rC)-binding protein 2	PCBP2	1.03558	1.41562	2.18864	4.18805	0.0458241	0.00693069	7	4	33	24.3972	24.4995	23.3462	24.0823	23.1937	23.5706	24.6062	25.027	24.5215	24.6301	25.3597	25.1585	23.1167	23.1711	22.8974	23.0344	23.1544	23.1337	24.9982	24.9214	24.106	24.4981	24.0931	24.3847
Q15369	Transcription elongation factor B polypeptide 1	TCEB1	1.37996	2.1355	1.46415	2.71658	0.110385	0.011868	1	1	12.5	21.8226	19.1292	20.9644	18.9667	18.7065	18.4589	22.2855	22.0098	21.8165	18.1531	22.0041	20.0591	22.3097	21.7674	19.7193	21.6033	19.0313	20.6597	23.3651	23.5438	22.8654	22.8967	22.4359	22.7967
Q15370;Q15370-2	Transcription elongation factor B polypeptide 2	TCEB2	0.385616	1.1477	1.23988	1.89809	0.164273	0.0294424	2	2	28	22.6932	22.6385	22.349	22.4764	22.3784	22.003	22.6589	22.8232	22.6014	22.541	23.1829	23.0448	23.1419	23.0398	22.7096	22.7712	22.8614	22.8721	25.338	24.731	23.746	23.4311	23.5026	23.5335
Q15417-3;Q15417-2;Q15417	Calponin-3	CNN3	3.03857	2.13894	1.91209	4.35212	0.0624014	0.00795455	2	2	8.5	23.6826	23.6971	19.6548	18.5613	20.8771	18.5594	23.8599	23.9159	22.5417	23.8419	24.3655	24.7389	23.0923	23.2989	22.2159	23.2407	22.9174	22.3586	25.2711	24.3701	25.1103	26.2275	24.53	24.4485
Q15435-2;Q15435;Q15435-5;Q15435-4;Q15435-3	Protein phosphatase 1 regulatory subunit 7	PPP1R7	0.157726	1.36976	0.174289	2.82156	0.846552	0.0109153	2	2	8.5	22.9405	19.5266	19.2092	20.8047	18.6575	18.3221	20.1598	20.12	20.1546	19.4577	20.9908	19.5241	18.4825	19.2396	18.5689	18.3549	19.4058	19.4322	21.2715	20.3246	20.7185	19.0799	20.2503	20.0576
Q15436;Q15436-2	Protein transport protein Sec23A	SEC23A	0.441156	2.92177	1.0459	1.71062	0.227037	0.0434031	4	4	6.8	25.8571	25.6204	26.3867	25.5375	25.4985	26.2037	26.8848	26.9268	25.9228	25.7985	26.5904	25.6275	24.1719	17.8372	26.57	25.5498	25.3492	25.491	26.5645	26.9025	27.1566	26.7656	28.245	26.8654
Q15582	Transforming growth factor-beta-induced protein ig-h3	TGFBI	-0.569454	-0.578098	-2.09322	-3.06058	0.0516448	0.0089932	29	29	58.9	32.3366	32.2191	32.6267	32.5126	32.5888	32.4971	31.8635	31.8023	32.0703	32.2687	31.654	31.7054	32.7237	32.7693	32.76	32.7048	32.5906	32.6358	31.943	31.995	32.2293	32.2346	32.1417	32.1721
Q15631	Translin	TSN	0.506468	0.0484403	0.553587	0.0667478	0.521724	0.952742	1	1	6.6	19.0814	19.8825	19.4529	21.7535	21.2766	21.5713	21.575	21.4509	18.2082	21.4617	21.7226	21.6387	20.5675	19.7632	19.4673	20.9685	19.3354	19.1972	20.9476	21.0412	19.5917	19.6158	20.6177	17.7758
Q15654	Thyroid receptor-interacting protein 6	TRIP6	0.510492	0.716491	1.46155	0.88633	0.110358	0.300425	1	1	3.8	20.9279	20.3092	19.7064	19.9101	20.6598	19.7792	21.0597	20.713	20.5691	20.6133	21.0603	20.3401	20.4141	20.8071	18.7963	18.1058	19.4561	17.8634	21.3468	18.5626	18.6553	21.8493	18.0996	21.2282
Q15691	Microtubule-associated protein RP/EB family member 1	MAPRE1	0.21148	1.30111	0.182396	1.00073	0.840185	0.228839	3	3	18.7	22.1335	22.5794	20.795	20.2598	21.7503	22.3967	22.8673	24.3918	22.3742	20.078	20.5583	20.9139	21.9844	21.802	21.3172	21.9692	22.2327	21.9625	25.2415	24.7149	23.4383	18.4065	23.6381	23.6352
Q15717;Q15717-2	ELAV-like protein 1	ELAVL1	0.16089	1.53805	0.551585	2.36212	0.523993	0.0150238	1	1	3.4	19.342	18.9763	19.7369	19.6784	19.0614	19.2796	18.8751	19.9146	19.2792	19.9481	19.4814	19.5415	20.9212	21.0602	20.7433	18.28	21.2399	20.8086	22.3173	22.6843	22.1593	21.6869	21.3888	22.0449
Q15746-9;Q15746-11;Q15746-7;Q15746-5;Q15746-2;Q15746-6;Q15746;Q15746-4;Q15746-3	Myosin light chain kinase, smooth muscle;Myosin light chain kinase, smooth muscle, deglutamylated form	MYLK	1.02357	1.29782	1.64253	2.24197	0.0802235	0.0167072	5	5	7.4	24.858	24.4136	23.7284	23.3939	23.7617	24.1233	24.9634	25.0761	24.2168	24.5281	25.8984	25.7376	23.4454	23.5247	23.9749	23.3477	23.2782	23.7107	25.9536	25.626	24.6004	24.3265	24.37	24.1921
Q15758	Neutral amino acid transporter B(0)	SLC1A5	1.01067	0.742612	3.19581	2.58213	0.0297857	0.0126183	1	1	2	19.4432	19.875	20.259	20.1912	19.7542	20.1964	20.3696	21.0614	21.2712	21.138	20.9295	21.0133	19.6333	20.1812	20.3062	18.9489	19.9357	19.9004	20.3331	20.1889	20.8243	20.3827	20.2004	21.4319
Q15782-6;Q15782;Q15782-5	Chitinase-3-like protein 2	CHI3L2	1.27988	2.07175	2.73028	1.42052	0.0348986	0.0819066	2	2	8.2	19.6746	19.171	18.0218	18.5601	18.2732	18.5275	20.7066	19.5247	20.7308	19.2539	19.8588	19.8327	19.3247	19.7413	19.0448	18.4103	23.7225	22.5187	22.717	22.7578	21.9617	22.5248	22.7354	22.4963
Q15819	Ubiquitin-conjugating enzyme E2 variant 2	UBE2V2	1.05863	1.04001	2.55066	3.15198	0.0340509	0.00925547	5	1	30.3	24.4556	24.2375	23.6387	23.507	23.4869	24.078	24.7853	24.839	24.6261	24.7428	25.4068	25.3556	24.7698	24.8635	24.5863	24.2034	24.4237	24.4011	25.8117	26.0007	25.5418	25.596	25.3479	25.1896
Q15843	NEDD8	NEDD8	1.04196	3.27521	1.20319	2.57446	0.173169	0.0125888	1	1	13.6	22.5573	22.6575	22.4551	22.4126	22.0054	18.5417	22.6132	22.6608	22.7788	22.5949	23.0712	23.1625	20.0554	18.7005	19.875	18.4353	20.0005	19.4152	19.096	21.6423	23.9211	23.5877	24.0862	23.8
Q15904	V-type proton ATPase subunit S1	ATP6AP1	-0.525853	-0.550653	-1.98144	-1.75716	0.0549358	0.0398459	5	5	14.9	24.8785	24.8017	24.8236	25.116	24.8614	24.1319	24.0765	24.2902	24.6234	24.2024	24.0783	24.1873	25.6311	25.2998	25.1632	25.505	25.4991	25.4916	24.6276	24.3279	25.3226	24.6724	25.1768	25.1588
Q15942;Q15942-2	Zyxin	ZYX	0.651018	1.10533	1.37174	5.08634	0.125627	0.00527273	8	8	23.8	25.4108	25.6303	24.7587	24.117	24.4741	24.6481	25.2939	25.6866	25.3425	25.1122	25.754	25.7561	24.5985	25.3496	24.6662	24.7339	24.6258	24.605	26.1565	25.6951	25.6813	25.877	25.7885	26.0125
Q16181-2;Q16181	Septin-7	2007-09-01	1.17561	1.26817	2.54327	4.11034	0.0336835	0.00844037	9	9	28.9	26.3899	25.9583	24.9708	25.6112	25.314	25.3127	26.3874	26.6127	26.4661	26.7523	27.0937	27.2984	25.4263	25.5754	25.3799	25.4154	25.327	25.4708	26.9749	27.1983	26.5855	26.6768	26.4798	26.2886
Q16222-2;Q16222-3;Q16222;Q3KQV9	UDP-N-acetylhexosamine pyrophosphorylase;UDP-N-acetylgalactosamine pyrophosphorylase;UDP-N-acetylglucosamine pyrophosphorylase;UDP-N-acetylhexosamine pyrophosphorylase-like protein 1	UAP1;UAP1L1	0.456224	1.75275	1.26422	1.50402	0.157008	0.0675752	2	2	4.6	21.0225	21.147	20.3729	20.419	20.2897	20.5536	21.4735	20.9199	20.8689	20.7896	21.4896	21.0005	22.4905	22.0222	18.5961	18.9461	20.1667	21.5274	21.905	22.8586	21.4597	22.14	23.095	22.8071
Q16270-2;Q16270	Insulin-like growth factor-binding protein 7	IGFBP7	-0.690055	-0.377022	-2.98528	-1.57181	0.0310833	0.0590182	11	11	45.9	30.8992	30.8246	31.1503	31.1436	30.8601	30.9297	30.3558	30.3845	30.3747	30.3778	30.1094	30.0648	32.3656	32.4103	32.1442	32.029	32.0547	32.1996	31.6164	31.6348	31.8535	31.8905	31.9331	32.013
Q16363-2;Q16363	Laminin subunit alpha-4	LAMA4	-0.470783	-0.388631	-2.36421	-1.84709	0.0402971	0.0323765	77	77	49	32.8782	32.8683	33.0244	32.9838	32.9458	32.9038	32.4847	32.481	32.586	32.6362	32.2639	32.3278	33.0012	33.0235	32.9156	32.9129	32.7894	32.9003	32.3191	32.3952	32.5889	32.5082	32.6931	32.7064
Q16394	Exostosin-1	EXT1	-0.968692	-0.499694	-2.27659	-2.27236	0.0447668	0.0160827	5	5	8.7	24.1489	24.1291	25.0627	25.002	24.2439	24.4668	23.4983	23.4705	23.6933	24.0701	23.2255	23.2836	24.5094	24.7414	24.1932	24.3467	24.416	24.654	23.7976	23.9397	23.9913	24.0449	23.9532	24.1359
Q16401-2;Q16401	26S proteasome non-ATPase regulatory subunit 5	PSMD5	0.525723	1.56555	1.46211	4.15931	0.110499	0.00686275	3	3	6.7	22.3764	22.865	22.3198	22.3543	21.7194	21.8061	22.6582	22.6309	22.7932	22.8591	22.9901	22.6638	20.2457	20.0725	20.6146	19.871	20.3122	20.6517	22.4842	22.1222	21.9606	21.7812	21.3304	21.4825
Q16531	DNA damage-binding protein 1	DDB1	1.24439	1.61119	4.03787	2.498	0.0374545	0.0128458	5	5	4.4	22.9423	22.4055	22.4484	22.5823	22.2931	21.9759	23.6916	23.6041	23.5509	23.4017	24.2577	23.6078	21.7564	18.0955	19.4152	21.895	20.0992	22.3397	22.8734	23.1187	22.0208	21.8031	21.3126	22.1394
Q16543	Hsp90 co-chaperone Cdc37;Hsp90 co-chaperone Cdc37, N-terminally processed	CDC37	0.824654	1.4008	1.51976	4.27536	0.101092	0.00736842	5	5	19.6	23.6166	23.4553	22.0373	23.1808	22.941	23.9578	24.0812	24.4361	23.0251	23.719	24.4677	24.4077	23.7029	23.0877	23.032	22.8779	22.9049	22.7019	24.6322	24.2694	24.522	23.8896	24.8737	24.5252
Q16555;Q16555-2	Dihydropyrimidinase-related protein 2	DPYSL2	0.925938	1.36572	2.22452	4.40522	0.0447098	0.00693976	22	18	61.5	28.1686	27.9711	27.2601	27.4326	27.343	27.3512	28.3095	28.3743	28.2289	28.3267	28.9036	28.9393	26.8728	26.8598	26.6216	26.5458	26.6269	26.3704	28.353	28.3521	28.01	27.8826	27.7413	27.7525
Q16610;Q16610-4;Q16610-2	Extracellular matrix protein 1	ECM1	-0.192739	-0.238313	-0.930714	-1.15795	0.274306	0.155055	24	24	64.3	29.7179	29.7021	29.8848	29.8446	29.7315	29.8496	29.5465	29.6143	29.6906	29.852	29.437	29.4335	30.9798	30.9958	30.6328	30.6705	30.6643	30.8725	30.4825	30.5123	30.5923	30.5368	30.6243	30.6377
Q16643;Q16643-3;Q16643-2	Drebrin	DBN1	0.967041	1.18536	1.62031	3.39445	0.0836974	0.00950476	3	3	7.1	23.6025	24.0636	21.831	22.6523	22.6537	22.6296	24.0646	23.7878	23.6944	23.5364	24.2448	23.9069	23.3922	23.3233	22.8785	23.0459	22.8181	23.2809	24.0977	24.0137	24.7322	24.7548	23.6035	24.6493
Q16658	Fascin	FSCN1	0.705448	1.0116	2.0477	3.77264	0.0520241	0.00781818	10	10	27.2	26.8185	26.804	26.1208	26.245	26.1634	26.3352	27.2313	27.1703	26.8479	26.8409	27.2384	27.3908	26.6077	26.5077	26.2842	26.3697	26.0452	26.4099	27.4939	27.5658	27.5147	27.5015	27.0933	27.1248
Q16706	Alpha-mannosidase 2	MAN2A1	-0.767968	-0.233366	-1.57109	-0.65645	0.0909115	0.469192	12	12	14.1	25.0328	25.3307	26.0863	26.1161	25.1884	25.3931	24.3613	24.4106	25.2222	25.2881	24.9048	24.3526	25.2048	25.1582	24.9281	25.1657	24.6545	25.365	24.1511	24.5556	25.2301	24.8047	25.3377	24.997
Q16851-2;Q16851	UTP--glucose-1-phosphate uridylyltransferase	UGP2	1.41221	0.775317	3.30013	1.35042	0.0291667	0.0962311	4	4	9.3	23.0715	23.1084	22.7722	22.2763	22.769	21.2479	24.0452	24.1398	24.0287	23.4896	24.1679	23.8474	23.4443	23.8209	22.4768	22.7572	24.6311	23.793	24.2994	24.567	24.1876	24.2175	24.1623	24.1414
Q16881-5;Q16881-2;Q16881-4;Q16881-3;Q16881-6;Q16881;Q16881-7	Thioredoxin reductase 1, cytoplasmic	TXNRD1	0.648787	0.748114	2.04949	3.26817	0.0515573	0.00928926	15	15	53.1	26.7816	26.7507	25.9842	26.2815	26.3244	26.3597	27.0185	27.1151	26.7656	26.9726	27.3043	27.1988	26.5296	26.3117	26.3424	26.2356	26.0739	26.1163	27.2063	27.1605	26.8896	27.0684	26.7341	27.0395
Q1KMD3	Heterogeneous nuclear ribonucleoprotein U-like protein 2	HNRNPUL2	1.82365	-0.197507	1.78771	-0.708824	0.0683728	0.424802	1	1	2.9	20.0856	20.3377	17.2776	18.5044	19.8918	19.6755	20.8231	20.7065	20.3193	20.3543	22.8682	21.6431	19.5246	19.0389	19.8294	18.9339	17.8572	20.1537	18.4083	19.8209	19.6747	18.7423	18.1838	19.3227
Q32P28-4;Q32P28;Q32P28-3;Q32P28-2	Prolyl 3-hydroxylase 1	LEPRE1	0.228315	0.0437539	0.506039	0.123362	0.561514	0.91348	4	4	6.9	23.461	24.2794	23.4233	23.2256	23.3907	23.1039	24.0032	24.3598	23.5878	23.9482	23.0442	23.3106	23.8694	24.1021	23.8678	24.0723	24.0444	23.4347	24.1069	22.9997	23.6239	24.1508	24.6674	24.1045
Q3ZCM7;A6NNZ2	Tubulin beta-8 chain;Tubulin beta-8 chain-like protein LOC260334	TUBB8	0.683812	1.14052	1.01546	6.47936	0.238228	0.0054	9	3	25	25.4676	24.9834	24.1981	24.0667	24.5409	24.1272	25.5935	25.2517	24.3037	24.4359	25.7312	26.1708	24.6941	24.8699	24.9932	25.0261	25.0583	24.9241	25.8615	26.3024	26.4251	25.6279	26.051	26.1408
Q4LDE5	Sushi, von Willebrand factor type A, EGF and pentraxin domain-containing protein 1	SVEP1	-0.674887	-0.640842	-3.1225	-2.74902	0.0284516	0.0118851	97	97	40.7	32.3535	32.3675	32.6226	32.6049	32.3708	32.4188	31.7999	31.7467	31.9063	31.9584	31.6258	31.6518	32.7016	32.7449	32.3772	32.3851	32.3937	32.4831	31.7131	31.7122	31.9381	31.9416	31.9586	31.9769
Q4VC31	Coiled-coil domain-containing protein 58	CCDC58	0.0656344	0.459358	0.117285	0.575647	0.894301	0.543866	2	2	13.9	20.3188	20.0184	19.9389	20.297	19.5299	19.5252	17.9702	20.4206	20.1144	20.4426	20.6265	20.4477	20.2938	20.4917	20.2382	20.5493	19.1982	20.6606	22.4142	21.2723	20.8195	20.7058	20.8388	18.1373
Q53EL6-2;Q53EL6	Programmed cell death protein 4	PDCD4	1.51619	-0.157969	2.67673	-0.235651	0.0377195	0.829467	4	4	14.4	22.9036	22.7245	22.7404	22.3446	22.3546	21.9416	23.6296	23.8686	23.6311	23.2781	25.1015	24.5975	21.8189	21.5041	23.4841	21.451	23.338	23.6341	22.776	22.7557	22.3598	22.3528	22.0339	22.0042
Q53FA7	Quinone oxidoreductase PIG3	TP53I3	1.58762	1.04185	1.36925	2.11375	0.126869	0.0218163	3	3	7.8	21.699	21.6772	18.3268	18.8334	21.374	22.0642	21.6343	22.1169	22.2541	22.4194	22.625	22.4506	20.6773	19.7485	20.5439	21.9571	21.5968	21.1796	22.5452	21.8989	22.0767	21.8854	21.7172	21.8309
Q562R1	Beta-actin-like protein 2	ACTBL2	1.50019	0.241299	2.64521	0.55256	0.0362008	0.56474	5	2	19.4	21.2966	21.2772	21.038	21.1995	19.7253	20.9125	22.3409	21.8128	21.9781	22.0662	22.2836	23.9686	20.4652	20.4701	20.6428	20.9288	20.4496	20.9927	21.6238	21.464	20.5491	20.567	20.2748	20.9183
Q58FF6	Putative heat shock protein HSP 90-beta 4	HSP90AB4P	0.361998	-0.0854276	1.64301	-0.204087	0.0804482	0.847137	6	2	10.9	23.7177	23.3324	23.459	23.3221	23.5506	23.4837	24.0732	23.8287	23.2028	24.0277	24.1508	23.7543	23.8597	23.8486	23.3301	22.4118	23.4653	23.9284	23.5049	23.3056	23.5613	23.5175	23.4253	23.0166
Q58FF8	Putative heat shock protein HSP 90-beta 2	HSP90AB2P	0.489894	3.94262	1.23542	5.46369	0.165254	0.00662857	5	1	15	24.3335	23.8894	23.7373	23.7726	23.1245	23.5472	23.9415	24.1641	23.8529	24.1625	24.5897	24.6332	20.1344	19.5326	20.7278	22.3084	18.8742	20.4509	24.3703	24.5075	24.5969	24.4019	24.1936	23.6139
Q5TFQ8;P78324-4;P78324;P78324-2	Signal-regulatory protein beta-1 isoform 3;Tyrosine-protein phosphatase non-receptor type substrate 1	SIRPB1;SIRPA	0.28492	-0.986764	1.73763	-1.298	0.0719697	0.113041	2	2	8.3	22.7774	22.9032	22.8715	22.8478	23.4786	22.5723	23.2081	23.2087	23.1069	23.1813	23.037	23.4184	22.8184	22.2544	22.9941	23.7349	22.4282	22.3158	22.5503	22.621	22.3772	18.8981	22.0221	22.1566
Q5TG30;Q96QI5;Q9Y662;Q9Y663	Rho GTPase-activating protein 40;Heparan sulfate glucosamine 3-O-sulfotransferase 6;Heparan sulfate glucosamine 3-O-sulfotransferase 3B1;Heparan sulfate glucosamine 3-O-sulfotransferase 3A1	ARHGAP40;HS3ST6;HS3ST3B1;HS3ST3A1	-0.685863	-0.705494	-1.59046	-3.17967	0.0888076	0.00917293	2	2	3.1	24.483	24.3281	24.9981	24.7357	24.4688	24.7557	23.7712	23.8396	24.6598	24.385	23.7193	23.2792	24.9012	25.2429	25.2548	25.4278	25.3798	25.2659	24.443	24.309	24.4757	24.8529	24.7425	24.4163
Q5TZA2-2;Q5TZA2	Rootletin	CROCC	0.911785	0.581749	1.56675	0.919992	0.0919305	0.278309	1	1	0.6	22.1244	22.2294	21.9629	19.2107	21.733	21.6771	22.5409	22.0619	22.2164	22.3866	22.7654	22.4369	22.4866	22.4988	22.1062	21.9525	19.2481	22.2502	22.1837	22.6854	22.5904	22.3246	22.0309	22.2181
Q5VTE0;P68104;P68104-2;Q05639	Putative elongation factor 1-alpha-like 3;Elongation factor 1-alpha 1;Elongation factor 1-alpha 2	EEF1A1P5;EEF1A1;EEF1A2	1.50274	0.779757	2.90784	1.17511	0.0319042	0.150727	13	13	33.5	29.4874	29.4085	28.4163	28.6465	28.4851	28.5774	30.2302	30.0575	30.0333	29.9201	30.9078	30.8887	28.7733	28.6718	28.9312	28.9339	28.8414	29.0307	30.7313	30.7895	29.0819	29.18	29.0896	28.9884
Q641Q3-2;Q641Q3	Meteorin-like protein	METRNL	-0.609258	-0.321406	-2.96443	-0.711963	0.030902	0.421706	2	2	9.6	22.2105	22.3185	22.5106	22.2478	22.1072	22.1072	21.5616	21.44	21.518	21.9103	21.6979	21.7184	24.3124	23.851	23.206	23.4668	23.168	23.1788	22.9572	22.7925	23.6648	23.5446	23.0026	23.2928
Q68BL7-2;Q68BL7;Q68BL7-3	Olfactomedin-like protein 2A	OLFML2A	-0.650782	-0.752476	-0.41034	-0.903389	0.639312	0.290314	3	3	4.9	22.6017	22.4629	22.5847	22.5912	19.5673	18.1653	19.6782	19.049	18.2357	22.6694	22.3092	22.127	24.1583	24.2063	21.9517	21.9127	22.0532	22.3912	21.6066	21.9001	23.1613	21.6444	21.2449	22.6013
Q68BL8	Olfactomedin-like protein 2B	OLFML2B	-0.495221	-0.6432	-2.2917	-2.72666	0.0451596	0.0119897	10	10	18.3	27.4792	27.1928	27.3095	27.0093	27.4185	27.3337	26.8852	26.8661	26.9589	26.85	26.5826	26.629	26.8241	26.7456	26.8061	26.9204	26.4504	26.5329	25.9037	25.9406	26.1467	26.0912	26.1268	26.2113
Q6DKJ4;Q6DKJ4-2;Q6DKJ4-3	Nucleoredoxin	NXN	0.469938	0.445006	1.01154	2.29372	0.239122	0.0154318	2	2	9.2	21.2087	21.2962	21.0124	20.967	20.6802	21.153	21.391	21.1128	21.1397	21.0589	22.8447	21.59	20.4947	20.6708	20.6204	20.0781	20.1188	20.4613	20.7747	20.9491	21.0004	20.5949	20.9422	20.853
Q6EMK4	Vasorin	VASN	-0.213367	-0.229684	-0.95154	-1.15089	0.265904	0.157572	6	6	11.9	28.5454	28.5474	28.7578	28.667	28.5958	28.6911	28.3743	28.3843	28.6552	28.6178	28.1098	28.3828	28.9477	28.9738	28.7377	28.5016	28.6238	28.8708	28.4829	28.6005	28.4619	28.6463	28.5232	28.5625
Q6IBS0	Twinfilin-2	TWF2	0.695183	0.792235	0.568325	2.44853	0.511399	0.0138442	7	6	26.6	23.964	23.6235	18.6291	22.5667	23.1912	22.3268	23.2343	21.2203	23.7645	21.7187	24.1185	24.4163	24.0316	24.0696	23.3488	23.6875	23.2269	23.3889	24.6661	24.2688	24.5711	24.2933	24.6192	24.0883
Q6N069-5;Q6N069-4;Q6N069-3;Q9BXJ9-4;Q6N069-2;Q6N069;Q9BXJ9	N-alpha-acetyltransferase 16, NatA auxiliary subunit;N-alpha-acetyltransferase 15, NatA auxiliary subunit	NAA16;NAA15	1.23046	0.724141	1.94935	1.78002	0.058219	0.0383563	1	1	3.2	20.2128	20.2634	18.4456	19.571	19.851	20.2012	20.4148	21.0795	20.685	20.3137	21.7003	21.7343	19.4786	19.3746	19.9777	19.7152	19.3727	19.3395	20.575	21.0167	20.2065	19.9008	19.6837	20.2207
Q6NXT2;Q71DI3;Q16695;P84243;P68431	Histone H3.3C;Histone H3.2;Histone H3.1t;Histone H3.3;Histone H3.1	H3F3C;HIST2H3A;HIST3H3;H3F3A;HIST1H3A	0.670072	-1.19538	1.88917	-2.35221	0.0654291	0.0152095	2	2	11.9	25.4093	25.8053	25.6269	25.8084	25.4512	25.4151	26.6136	26.7345	26.3046	26.2045	25.7878	25.8917	26.0225	26.0815	26.0972	25.9535	26.4538	26.2652	25.5749	25.6877	24.5649	23.969	24.6888	25.2162
Q6NZI2;Q6NZI2-2	Polymerase I and transcript release factor	PTRF	0.704364	1.92103	0.824542	4.07972	0.335255	0.00915315	5	5	18.2	24.5625	24.3859	22.2697	22.7589	22.5251	22.1697	24.5411	24.3728	23.7946	23.2252	23.9423	23.022	23.2932	23.1523	22.9706	23.2018	23.4063	23.0191	25.2608	25.5782	25.2737	25.7366	24.4442	24.2758
Q6PCB0	von Willebrand factor A domain-containing protein 1	VWA1	-0.298135	-1.04338	-1.08197	-3.31753	0.213839	0.00990308	1	1	4	20.4814	20.5706	19.8616	20.1984	20.5102	20.6354	20.1597	19.9343	20.4899	19.7688	19.9545	20.1616	21.103	20.8754	20.9337	20.6786	20.6526	21.1608	19.3828	19.7233	19.8558	19.6723	20.1782	20.3315
Q6UVK1	Chondroitin sulfate proteoglycan 4	CSPG4	-0.221786	-0.134878	-0.92266	-0.728056	0.278588	0.412348	47	47	26.1	29.3957	29.4325	29.574	29.575	29.2752	29.298	29.1641	29.1465	29.3945	29.4425	29.0432	29.0288	28.769	28.7289	28.5387	28.464	28.4331	28.6963	28.4572	28.5303	28.4021	28.3754	28.4922	28.5636
Q6UVY6-2;Q6UVY6	DBH-like monooxygenase protein 1	MOXD1	-1.14425	-0.524223	-1.88089	-3.37332	0.0655764	0.00990654	1	1	1.8	21.4446	21.0161	22.6019	22.8794	23.0133	22.4392	21.1246	20.9013	21.2666	21.2522	20.9261	21.0582	20.1477	20.2984	20.0743	20.4049	20.0808	20.4379	19.9744	19.6572	19.5462	19.7104	19.7233	19.6871
Q6UWH4;Q6UWH4-2;Q6UWH4-3	Protein FAM198B	FAM198B	-0.679064	-0.560301	-3.58233	-3.18082	0.0298333	0.00920755	6	6	14.6	24.9484	24.7652	25.1219	25.1036	24.8893	24.9711	24.269	24.3962	24.2207	24.453	24.171	24.2153	25.5588	25.6262	25.3329	25.4597	25.4097	25.321	24.7756	24.914	24.9829	24.7958	25.0212	24.857
Q6UXH8;Q6UXH8-3	Collagen and calcium-binding EGF domain-containing protein 1	CCBE1	-1.18703	-1.11017	-3.3537	-2.49682	0.0293913	0.0127895	4	4	9.6	24.7201	24.771	24.3608	24.3909	24.895	24.0833	22.9558	22.979	24.0364	23.4833	23.4117	23.2328	25.3801	25.307	24.1502	24.1766	25.3745	24.3463	23.8532	23.6544	23.778	23.5268	23.6008	23.6606
Q6UXH9-2	Inactive serine protease PAMR1	PAMR1	-0.404237	-0.237478	-1.83991	-1.00153	0.0661824	0.228706	17	2	30.4	27.7645	27.7638	28.0558	28.1005	28.0054	28.0474	27.5044	27.5243	27.7468	27.6279	27.3845	27.5241	28.2553	28.3035	28.2799	28.1132	28.0361	28.0758	27.6368	27.7671	27.9153	28.1329	28.07	28.1168
Q6UXH9;Q6UXH9-3	Inactive serine protease PAMR1	PAMR1	1.21676	-0.679804	2.0471	-1.73987	0.0521122	0.0415887	16	1	29.3	21.6317	21.8151	22.2746	22.1539	20.8411	21.4556	22.5391	22.4244	23.5054	23.8621	22.6962	22.4453	23.9652	23.6815	23.8559	24.201	24.3586	24.5057	22.9308	23.0212	23.3885	23.6505	23.6964	23.8016
Q6YHK3-4;Q6YHK3;Q6YHK3-2;Q6YHK3-3	CD109 antigen	CD109	-0.153273	-0.405587	-0.75346	-1.36617	0.375252	0.092585	12	12	11.9	25.0305	25.1441	25.1587	25.2235	25.2318	24.7704	25.0926	25.1203	24.896	24.9119	24.8617	24.7569	25.4151	25.1907	25.2944	25.2826	25.0437	25.1195	24.3695	24.6521	24.9371	24.6629	25.3637	24.9271
Q76M96;Q76M96-2	Coiled-coil domain-containing protein 80	CCDC80	-0.25879	-0.199938	-0.961874	-0.847649	0.26137	0.32567	6	6	7.2	23.9214	24.2844	23.9188	24.0149	24.4637	23.9415	23.9019	23.9854	24.1061	23.9458	23.3052	23.7477	24.7897	24.5306	24.5822	24.315	24.432	24.5308	24.2364	24.3611	24.6189	24.481	24.1161	24.1672
Q7KZF4	Staphylococcal nuclease domain-containing protein 1	SND1	1.04801	1.21389	2.2854	3.24132	0.0451024	0.00941365	15	15	23.1	25.841	25.6943	25.1427	25.189	24.7073	24.7883	26.088	26.1917	26.0308	25.9939	26.6031	26.743	25.4746	25.2825	24.964	24.8962	24.6543	24.524	26.4035	26.4403	26.2591	26.1769	25.8419	25.9571
Q7L2H7	Eukaryotic translation initiation factor 3 subunit M	EIF3M	1.26097	0.738578	3.62434	1.8997	0.0302353	0.0295319	1	1	4.8	19.2125	18.8884	19.8676	19.4789	20.1632	18.6833	20.5881	20.2119	21.1395	20.7991	20.9023	20.2187	18.9493	18.2281	18.8994	19.2278	18.6901	18.8642	19.645	20.1791	19.7915	18.329	19.7843	19.5614
Q7Z5L7;Q7Z5L7-2;Q7Z5L7-3;Q7Z5L7-4	Podocan	PODN	-0.777023	-0.611946	-3.00589	-2.7882	0.0297554	0.0110978	19	19	42.9	27.6944	27.6604	28.0664	27.9888	27.611	27.7049	26.9127	26.9978	27.1469	27.275	26.8888	26.8427	29.1335	29.0518	28.8226	28.8102	28.735	28.884	28.1016	28.2009	28.4157	28.3904	28.3526	28.3043
Q7Z7G0;Q7Z7G0-2;Q7Z7G0-3	Target of Nesh-SH3	ABI3BP	0.165813	0.771102	0.590877	1.34607	0.49298	0.0975435	3	1	2.9	23.2879	23.2616	23.67	23.7395	23.5572	23.493	23.3561	23.6993	24.0601	23.7968	23.6012	23.4906	21.4772	21.5944	21.0419	20.8787	20.7571	19.1187	21.7337	21.6452	21.6101	21.2779	21.4858	21.7418
Q7Z7M0-2;Q7Z7M0	Multiple epidermal growth factor-like domains protein 8	MEGF8	-0.277828	-0.345903	-1.09973	-0.910892	0.207659	0.284123	2	2	0.8	22.2206	21.7408	21.7819	21.8223	21.634	21.5634	21.1038	21.6147	21.4606	21.9725	21.347	21.5975	21.6403	21.5578	21.7344	21.6135	20.5072	22.1019	21.4421	21.4097	21.571	21.3208	21.9765	19.3596
Q7Z7M9	Polypeptide N-acetylgalactosaminyltransferase 5	GALNT5	0.776919	-0.0474815	0.998922	-0.303989	0.24397	0.775044	1	1	1.5	18.4269	20.6621	18.7307	19.2881	18.7439	18.7103	19.2075	18.0465	20.2988	21.1141	20.5379	20.0186	21.9359	22.1918	22.1025	21.7773	22.1192	21.8952	22.0306	22.0455	21.8943	21.9849	21.944	21.8377
Q86SR1-3;Q86SR1;Q86SR1-2	Polypeptide N-acetylgalactosaminyltransferase 10	GALNT10	-0.389619	-0.297835	-1.66346	-1.34945	0.0775376	0.096391	3	3	10.7	22.8048	22.2252	22.6875	22.8033	22.7305	22.4187	22.2593	21.8152	22.2931	22.5735	22.095	22.2961	23.44	23.6249	23.4586	23.2812	23.2852	23.4917	23.1595	23.2874	23.358	23.1598	22.9065	22.9233
Q86UD1	Out at first protein homolog	OAF	-0.895627	-0.756224	-3.75404	-3.41954	0.0367143	0.00983251	5	5	28.6	25.5069	25.2659	24.9577	25.3928	25.2836	25.7092	24.6372	24.6662	24.4324	24.1857	24.4087	24.4121	25.5688	25.4257	25.6971	25.6581	25.8173	25.5625	24.7922	24.5286	25.3258	24.6695	24.7375	25.1385
Q86UP2-2;Q86UP2-3;Q86UP2-4;Q86UP2	Kinectin	KTN1	1.13088	0.683884	1.75694	2.42171	0.0706154	0.0141284	2	2	1.6	21.2323	20.9411	18.9614	20.7779	20.312	20.6146	21.6625	21.2156	20.9949	20.9699	22.5874	22.1943	20.5572	20.1172	20.3751	20.2396	20.5317	19.9278	21.2365	21.4032	20.8883	20.5425	20.976	20.8054
Q86UX2;Q86UX2-2;Q86UX2-3	Inter-alpha-trypsin inhibitor heavy chain H5	ITIH5	0.444302	-0.332005	0.588209	-0.573772	0.495437	0.54525	7	7	9.9	19.1019	18.5773	17.9563	19.7604	19.8351	21.2478	19.5101	18.8789	19.1255	21.3768	20.9911	19.2624	25.0926	24.6063	25.0511	25.2309	24.4453	24.2381	23.7491	23.4806	24.9836	24.5784	25.4453	24.4353
Q86VP6;Q86VP6-2	Cullin-associated NEDD8-dissociated protein 1	CAND1	1.16528	0.866947	3.95315	3.18665	0.0324878	0.00934866	9	9	8.4	23.3113	23.6645	23.963	23.216	23.0982	23.5367	25.0994	24.6595	24.6399	24.8111	24.3928	24.1787	22.2832	22.0486	21.9123	21.3904	22.4598	21.5826	22.8467	22.9691	22.4575	22.8581	22.3288	23.4184
Q8IUX7;Q8IUX7-2	Adipocyte enhancer-binding protein 1	AEBP1	-0.711555	-0.460965	-3.02093	-2.13296	0.0299556	0.0206759	19	19	21.7	29.2875	29.1299	29.4194	29.3857	29.4209	29.3602	28.5383	28.4807	28.8349	28.8902	28.4871	28.5031	30.0962	30.2459	30.0844	30.12	29.8627	29.9854	29.4036	29.4469	29.7254	29.6568	29.7418	29.6544
Q8IWU5-2;Q8IWU5	Extracellular sulfatase Sulf-2	SULF2	-0.260558	-0.172662	-1.18322	-0.436585	0.179637	0.658503	11	11	15.9	24.5148	24.314	24.7298	24.705	24.6462	24.0892	24.2882	24.2619	24.3177	24.2843	24.2881	23.9955	27.1859	27.1152	26.7085	26.7604	26.4321	26.5062	26.2705	26.1189	27.0278	26.8447	26.7145	26.6959
Q8IWY4	Signal peptide, CUB and EGF-like domain-containing protein 1	SCUBE1	-0.0179342	-0.0271269	-0.127088	-0.107615	0.885391	0.92417	12	12	18.1	26.2414	26.1177	26.302	26.0763	26.0521	26.0969	26.1694	26.0242	26.1114	26.2102	26.0926	26.1708	26.9054	27.0731	26.6878	26.8263	26.6751	26.6428	26.577	26.5763	26.9528	27.0061	26.7631	26.7723
Q8IXL6	Extracellular serine/threonine protein kinase FAM20C	FAM20C	-0.7528	-0.461185	-2.33096	-2.23368	0.0439104	0.0169472	7	6	17	23.4428	23.5356	24.6285	23.7534	23.8217	23.4521	22.9076	22.979	23.0743	23.2189	22.8944	23.0432	26.0647	26.1877	25.8745	25.8903	25.7378	25.8146	25.4973	25.3428	25.5743	25.4309	25.3939	25.5634
Q8IYB8	ATP-dependent RNA helicase SUPV3L1, mitochondrial	SUPV3L1	-0.812663	-1.04414	-0.958301	-2.37574	0.263099	0.0146747	2	2	2.3	20.8564	20.6871	21.4858	21.1552	24.42	22.0478	20.4027	21.7263	20.7731	21.0215	20.575	21.2777	22.1711	22.4503	22.5215	24.1555	22.6024	23.8442	21.8369	21.7878	22.1508	22.067	21.9172	21.7204
Q8IYT4-2;Q8IYT4	Katanin p60 ATPase-containing subunit A-like 2	KATNAL2	0.897844	1.26933	1.93189	2.70373	0.0603971	0.0117193	1	1	2.6	24.4107	24.575	23.566	23.0721	23.5405	23.5732	24.6997	24.8615	24.4319	24.676	24.5648	24.8906	23.2912	23.3996	22.7169	22.535	22.9024	22.7562	24.7101	24.6147	24.3108	24.3096	23.5199	23.7523
Q8IZA0-2;Q8IZA0	Dyslexia-associated protein KIAA0319-like protein	KIAA0319L	1.00706	-1.64108	1.78917	-1.99472	0.0681392	0.0251157	1	1	0.8	19.0944	19.5772	17.1982	18.8111	17.7755	20.8776	19.476	19.8054	20.6134	19.2633	20.8249	19.3934	19.7158	23.9897	19.3199	19.5875	19.1984	23.2638	19.2361	18.905	19.1167	19.3127	19.4408	19.2173
Q8N114-2;Q8N114;Q8N114-5	Protein shisa-5	SHISA5	-0.705105	-1.21325	-1.6975	-1.68346	0.0752934	0.0444475	2	2	17.2	23.6333	21.5474	22.8992	22.672	23.0892	24.0418	22.4505	22.5142	22.1659	22.1632	22.1047	22.2538	24.8203	24.8045	23.3873	23.2945	23.463	23.4483	22.0273	22.095	22.5508	22.4189	23.4566	23.3898
Q8N163-2;Q8N163	Cell cycle and apoptosis regulator protein 2	CCAR2	2.02664	0.546036	1.37581	1.53841	0.125077	0.0611231	3	3	3.7	19.4002	17.6066	23.1979	22.9566	20.0369	19.7695	22.5479	22.3459	22.1319	22.1866	23.342	22.5732	19.2617	17.1305	17.3797	19.3226	18.4556	19.5322	19.29	18.8824	18.4351	19.4091	19.1212	19.2208
Q8N2S1-2;Q8N2S1-3;Q8N2S1	Latent-transforming growth factor beta-binding protein 4	LTBP4	-0.362824	-0.428389	-1.57086	-1.34283	0.0907898	0.0982562	33	33	30.8	29.283	29.301	29.4386	29.4398	29.3117	29.2642	28.8754	28.8575	29.2186	29.2191	28.87	28.8206	28.3922	28.4895	28.0607	28.1501	27.9425	27.9423	27.422	27.4406	28.0002	27.9756	27.7483	27.8201
Q8N474	Secreted frizzled-related protein 1	SFRP1	-0.711926	3.02031	-2.04603	4.76205	0.052008	0.0070625	4	4	18.5	25.3673	25.527	25.3577	24.7384	25.1429	25.2805	24.8926	25.0002	24.1966	24.2263	24.7436	24.0829	22.9847	17.8456	18.7178	19.1534	18.2047	19.6151	22.9597	22.3593	22.5969	22.6226	22.2347	21.8699
Q8N8S7-3;Q8N8S7-2;Q8N8S7	Protein enabled homolog	ENAH	0.569836	3.01729	1.04336	6.47444	0.227704	0.00514286	1	1	1.5	20.9654	20.9579	21.0191	18.4503	19.8905	21.1473	21.255	20.9825	21.2869	21.4036	21.5798	19.3417	18.9588	18.181	19.1493	19.956	18.7982	18.6762	22.3936	22.3119	22.2477	21.5634	21.582	21.7247
Q8NBJ4-2;Q8NBJ4	Golgi membrane protein 1	GOLM1	-0.515674	-0.210204	-1.70407	-1.36706	0.0740413	0.0925292	9	9	27.1	26.1689	26.0178	26.4502	26.4422	25.7823	26.058	25.4882	25.3392	26.1624	25.5706	25.5908	25.6742	27.3085	27.4285	27.2975	27.1747	27.3815	27.2881	27.1325	27.1821	27.1165	26.952	27.168	27.0665
Q8NBP7	Proprotein convertase subtilisin/kexin type 9	PCSK9	-0.794408	-0.122159	-2.82141	-0.460235	0.0339892	0.641136	12	12	26.2	26.2856	26.305	26.4079	26.3081	26.6468	26.5494	25.7611	25.6437	25.8341	25.8554	25.3628	25.2791	27.683	27.6641	27.2219	27.0093	27.4205	27.5189	27.2144	27.3111	27.2725	27.2799	27.3161	27.3907
Q8NBS9-2;Q8NBS9	Thioredoxin domain-containing protein 5	TXNDC5	0.159941	0.747695	0.230179	2.52409	0.793579	0.0126396	8	8	25.9	24.6294	25.2475	23.9339	23.5781	24.4751	24.7429	25.5107	25.3164	24.6715	24.5605	23.9037	23.6037	24.6695	24.8938	24.3547	24.6783	24.6683	24.2405	25.1382	25.0109	25.5918	25.7069	25.2467	25.2969
Q8NC51-4;Q8NC51-3;Q8NC51-2;Q8NC51	Plasminogen activator inhibitor 1 RNA-binding protein	SERBP1	0.882867	0.285358	2.3776	1.01066	0.039142	0.223996	4	4	14.5	24.807	24.7454	24.0245	23.9774	24.2204	24.2603	25.3705	25.6412	24.9371	25.1166	25.0537	25.213	25.0066	24.4686	24.6517	24.5659	24.575	24.0586	25.1747	24.8907	24.9895	24.8155	24.6268	24.5414
Q8NCH0	Carbohydrate sulfotransferase 14	CHST14	1.60366	-0.659608	3.72154	-1.55426	0.0354483	0.0599124	3	3	9.6	23.2604	19.5939	22.7986	18.6064	20.3368	23.2071	23.0879	22.8401	23.0602	23.0223	22.797	22.6178	23.8522	23.8358	23.009	23.2317	22.9712	23.2831	23.1824	21.3837	22.7575	22.875	23.0005	23.0262
Q8TAL6	Fin bud initiation factor homolog	FIBIN	-0.521587	-0.333737	-2.16453	-1.07406	0.0468546	0.194077	5	5	25.6	25.445	25.2423	25.0081	25.1961	25.4949	25.4895	24.8346	24.6939	24.7652	25.1288	24.7418	24.5822	26.6246	26.5606	26.1848	26.2918	25.9556	26.2435	25.6452	25.7264	26.2069	25.8922	26.3452	26.0427
Q8TAT6;Q8TAT6-2	Nuclear protein localization protein 4 homolog	NPLOC4	-0.98793	-0.361373	-2.8782	-0.654072	0.0323448	0.471053	2	2	4.1	20.7476	20.8379	21.1034	21.1534	21.3193	21.599	19.72	20.7062	21.9155	18.7873	19.9993	19.7046	18.6643	20.7831	20.2262	20.9279	18.8104	20.429	20.8558	18.9611	18.6693	19.2146	20.2587	19.7132
Q8TBC4-2;Q8TBC4	NEDD8-activating enzyme E1 catalytic subunit	UBA3	1.53496	0.827758	1.49592	2.84544	0.104953	0.0112	2	2	5.6	20.8004	21.1755	17.3757	19.0468	20.605	20.4029	21.3127	21.266	20.8392	20.9852	21.4653	22.7478	20.5273	20.3968	20.4893	19.3401	19.5095	20.7832	21.2529	21.099	21.1283	20.9139	20.9599	20.6587
Q8TD57	Dynein heavy chain 3, axonemal	DNAH3	-0.34988	0.452417	-0.280971	0.345021	0.752525	0.740575	2	2	0.7	22.6089	20.7613	17.8205	20.4536	19.789	20.684	19.6112	19.9212	19.2785	23.9706	19.5577	17.6789	18.4383	19.9858	23.0244	22.4323	22.8397	23.0013	22.0391	22.1495	22.2134	22.3217	22.2777	21.4347
Q8TDW7-3;Q8TDW7;Q8TDW7-2	Protocadherin Fat 3	FAT3	0.847849	0.845009	1.36335	2.16933	0.127927	0.0199018	2	2	0.7	23.6262	25.2721	23.3188	23.314	23.2643	23.1968	23.8519	23.807	24.7964	24.79	25.1189	24.7151	23.0048	23.7258	24.0484	23.4473	23.4149	23.9159	24.9754	24.9572	24.276	23.994	24.1876	24.2369
Q8TER0-5;Q8TER0;Q8TER0-3;Q8TER0-4	Sushi, nidogen and EGF-like domain-containing protein 1	SNED1	-0.632378	-0.0231851	-2.79158	-0.0930564	0.03375	0.93378	13	13	10	25.9217	25.9683	25.9068	25.9374	25.6254	25.7882	25.3788	25.0671	25.4124	25.3921	25.1314	24.9717	25.8672	26.1186	25.78	25.5207	25.6361	25.9183	25.6402	25.4901	25.8079	25.916	25.8714	25.976
Q8WUA8	Tsukushin	TSKU	0.126506	-0.81343	0.449141	-1.87358	0.609181	0.0310194	3	3	15	23.3847	23.5594	23.2434	22.683	23.2577	23.5115	23.4232	23.2347	23.3663	23.7955	23.3207	23.2584	23.5041	23.8324	23.4343	23.1042	23.4206	24.0513	22.3242	22.0153	23.197	23.1745	22.8168	22.9385
Q8WUJ3;Q8WUJ3-2	Cell migration-inducing and hyaluronan-binding protein	CEMIP	0.133039	-0.681274	0.247225	-0.961519	0.780042	0.253482	5	5	4.8	21.0266	21.8676	20.462	20.9384	21.6574	21.3696	21.4914	21.5769	22.4248	21.2798	20.5003	20.8467	24.1751	24.4437	23.5115	24.0286	22.8976	22.6378	22.4804	22.2699	21.833	23.567	23.193	24.2633
Q8WUM4;Q8WUM4-2	Programmed cell death 6-interacting protein	PDCD6IP	0.142843	0.393899	0.500511	2.25013	0.566278	0.0164535	9	9	11.6	25.0544	24.9435	25.1568	24.9154	25.0586	25.1288	25.0266	24.6441	25.0952	25.4397	25.4341	25.4748	24.6883	24.6738	24.5055	24.7581	24.8476	24.8488	25.0224	25.3418	25.1892	24.9233	24.9337	25.275
Q8WUP2;Q8WUP2-3;Q8WUP2-2	Filamin-binding LIM protein 1	FBLIM1	0.186787	0.311561	0.27036	0.732819	0.760959	0.409624	2	2	7.2	21.0548	20.923	20.9838	20.7879	18.9436	20.9406	21.4287	21.0336	18.3774	21.2584	21.4768	21.1794	21.0363	22.0305	20.9914	21.364	20.7264	20.7082	21.722	21.6236	21.7059	21.6595	21.4275	20.5877
Q8WVM8;Q8WVM8-2;Q8WVM8-3	Sec1 family domain-containing protein 1	SCFD1	1.08024	2.00283	3.57181	2.6711	0.0278961	0.0117359	2	2	5	20.8535	20.7702	21.0855	20.8499	19.3016	21.4687	22.0451	21.2653	21.776	21.7223	21.8762	22.1259	19.0714	20.5551	18.0085	18.0818	18.4896	20.863	19.324	21.7832	21.3686	21.7465	21.4697	21.3942
Q8WWM9	Cytoglobin	CYGB	0.862953	1.43482	2.38959	4.67741	0.0388706	0.0063662	7	7	33.7	25.063	25.2516	24.6406	24.8899	24.7282	24.7822	25.4606	25.658	25.5711	25.4344	26.1965	26.2125	24.7673	24.9022	24.3334	24.301	24.135	24.1754	25.9267	25.7568	25.9511	25.8998	25.8683	25.8205
Q8WWX9	Selenoprotein M	SELM	-0.55353	0.600925	-2.71519	3.91276	0.0363619	0.00839394	3	3	30.3	21.9735	22.0236	21.9798	22.2068	21.5176	21.978	21.7374	21.046	21.3945	21.4372	21.4585	21.2844	22.8008	22.5598	22.5841	22.8097	22.4725	22.8337	23.4847	22.8858	23.2755	23.4551	23.4108	23.154
Q92484-2;Q92484	Acid sphingomyelinase-like phosphodiesterase 3a	SMPDL3A	-0.372097	-0.750457	-1.24375	-0.910463	0.163759	0.284152	2	2	7.5	23.6079	22.1396	22.2977	22.5377	22.3091	22.4518	22.0074	22.7453	22.2195	22.2139	21.8927	22.0324	21.9098	21.4388	21.8079	21.536	21.2649	21.405	21.4408	21.5027	21.5658	21.5897	21.7227	17.0381
Q92499;Q92499-3;Q92499-2	ATP-dependent RNA helicase DDX1	DDX1	1.67371	1.32384	2.71281	3.40884	0.0360189	0.00973659	8	8	15	23.4358	23.5655	22.6225	22.404	22.88	22.7408	24.3846	24.4782	24.0706	23.9014	25.2754	25.5806	22.6224	22.9428	22.682	22.9444	22.6408	22.6032	24.5036	24.6668	23.6765	23.5564	24.2871	23.6883
Q92520	Protein FAM3C	FAM3C	-0.580772	-0.479434	-2.31137	-2.44673	0.0442077	0.0137862	6	6	37.4	24.0014	23.66	23.5395	23.6177	24.1369	23.4843	23.3953	23.0178	23.0538	22.7822	23.2333	23.473	25.1264	25.8442	25.417	25.1641	25.3154	25.8363	24.8529	24.9289	25.1752	24.9255	24.7952	25.1492
Q92552;Q92552-2	28S ribosomal protein S27, mitochondrial	MRPS27	-0.376448	-0.706729	-1.22271	-1.8789	0.168712	0.0307406	2	2	3.9	26.0022	25.6615	26.454	26.4798	26.1055	26.3112	25.7697	25.8995	25.9458	25.9219	25.6605	25.558	26.065	26.3254	25.807	25.7626	27.0335	26.4406	25.3876	25.6242	25.4523	25.6183	25.6043	25.5071
Q92598-2;Q92598-3;Q92598;Q92598-4	Heat shock protein 105 kDa	HSPH1	0.989417	1.24498	2.17293	2.80795	0.0466304	0.0111086	5	4	7.7	22.2276	22.1008	21.3949	21.0463	21.4303	21.2142	23.2351	22.3516	22.1666	22.1896	22.5917	22.816	21.3972	21.7709	21.8161	21.4223	21.6547	21.6327	23.7216	23.1763	22.6669	23.0767	22.0683	22.454
Q92626	Peroxidasin homolog	PXDN	-0.648776	-0.535863	-1.90799	-2.29951	0.0623504	0.0152852	60	60	58.6	30.7432	30.758	31.4857	31.4496	31.1197	31.1253	30.4093	30.3866	30.6339	30.7669	30.2995	30.2926	31.7273	31.8189	31.6855	31.6363	31.5027	31.6873	30.8929	30.8983	31.2597	31.2622	31.2552	31.2746
Q92688-2;Q92688	Acidic leucine-rich nuclear phosphoprotein 32 family member B	ANP32B	1.24047	1.26394	2.49794	4.21891	0.0328933	0.00721649	4	2	27.2	22.5295	23.45	21.8401	22.4843	22.6671	22.7701	23.9198	23.6138	22.9102	23.8439	24.3687	24.5275	22.6267	22.7388	22.4883	22.2874	22.3471	22.6888	24.0163	24.2469	23.6815	23.7856	23.4366	23.5939
Q92692-2;Q92692	Nectin-2	PVRL2	0.101271	0.267883	0.487853	1.26972	0.577051	0.121252	3	3	7.3	24.6281	24.2884	23.9046	24.5493	24.4815	24.3257	24.4781	24.6163	24.3809	24.7089	24.312	24.289	24.3009	24.4855	24.2161	24.5328	23.9898	24.204	24.67	24.6123	24.2643	24.6366	24.3979	24.7553
Q92743	Serine protease HTRA1	HTRA1	-0.566563	-0.476158	-2.66757	-1.76229	0.036885	0.0396509	15	15	45.4	27.9517	27.8712	28.1851	27.9482	27.9751	27.6424	27.2535	27.3656	27.6251	27.4278	27.2817	27.2207	28.6169	28.6267	28.5165	28.7171	28.5096	28.6874	27.7063	27.8887	28.321	28.2375	28.3369	28.3268
Q92769-3;Q13547;Q92769	Histone deacetylase 2;Histone deacetylase 1	HDAC2;HDAC1	1.71346	1.59446	1.59506	2.84894	0.087962	0.0109825	2	2	5.2	20.9156	21.3042	18.2426	19.056	21.035	19.6757	19.9679	21.3491	21.0139	22.3792	22.754	23.0458	18.89	19.4376	19.8214	20.0405	19.0845	18.219	21.3486	21.4143	20.3326	20.7233	20.4906	20.7504
Q92820	Gamma-glutamyl hydrolase	GGH	-0.597198	-0.123587	-1.88398	-0.215049	0.0655889	0.842113	5	5	17	25.725	26.2437	25.6631	25.5886	26.1877	25.781	25.4335	25.5755	25.4191	25.3541	25.0812	24.7425	26.6079	26.6903	24.5311	25.7982	26.3582	26.2874	25.726	25.5675	26.1041	25.8089	25.9918	26.3334
Q92841-1;Q92841-3;Q92841-2;Q92841	Probable ATP-dependent RNA helicase DDX17	DDX17	1.67741	1.08081	2.5008	1.96385	0.0333378	0.0264875	8	4	13.4	23.4287	23.2478	23.265	23.0653	24.0369	23.1814	24.8507	25.2851	24.1188	24.0326	26.1052	25.8972	22.6597	22.4948	21.7115	22.3776	22.407	22.3646	23.8025	24.7066	22.9442	22.8603	23.183	23.0035
Q92843-2;Q86U42-2;Q86U42	Polyadenylate-binding protein 2	PABPN1	1.1897	1.87225	2.62962	2.8474	0.0365388	0.0109504	2	2	6.3	22.379	19.5981	23.0806	19.3377	20.9048	20.7782	21.9981	22.2054	20.0027	23.3538	22.4786	23.1781	17.9319	21	19.8539	19.1918	19.1314	19.5191	22.0393	21.9887	22.3414	18.0912	21.7949	21.6061
Q92859-3;Q92859-2;Q92859-4;Q92859	Neogenin	NEO1	-0.160081	-0.0734119	-0.800781	-0.331713	0.348638	0.75023	21	21	22.7	27.2918	27.1904	27.1685	27.3948	27.3493	27.3083	27.0944	27.0632	27.3109	27.3072	26.9627	27.0042	27.1474	27.1134	27.3804	27.0599	26.9903	27.1772	27.0448	26.936	26.7974	27.0553	27.3441	27.2507
Q92896;Q92896-3;Q92896-2	Golgi apparatus protein 1	GLG1	-0.0701898	-0.220654	-0.0961201	-0.630826	0.913897	0.492128	4	4	3.8	22.6333	22.5554	23.0136	23.0602	22.6907	20.7434	22.2138	22.4048	19.7965	23.3153	23.589	22.9561	23.7234	23.579	23.4595	23.4581	23.6544	23.5261	23.5551	24.106	23.0272	23.2582	23.074	23.0561
Q92905	COP9 signalosome complex subunit 5	COPS5	1.18487	0.46755	1.95824	1.3701	0.0567279	0.0920287	1	1	4.2	20.2321	20.4345	17.8575	20.7577	20.597	17.9194	20.8542	21.2886	20.4232	19.7781	21.6189	20.9445	19.6097	19.7413	19.7013	18.8997	21.0998	19.0994	20.1167	20.211	20.0947	20.4626	19.6668	20.4048
Q92973-2;Q92973;Q92973-3;O14787-2;O14787	Transportin-1;Transportin-2	TNPO1;TNPO2	0.626489	0.858329	2.34569	0.948263	0.0412247	0.262992	2	2	2	22.1019	21.6852	21.4602	21.5148	21.6554	21.3031	22.2936	21.8213	22.2218	22.404	22.2922	22.4467	21.3848	21.0324	20.6662	18.1068	19.2865	20.4952	21.4144	21.8453	21.7225	21.4761	21.1117	18.5518
Q93052	Lipoma-preferred partner	LPP	1.62813	2.00289	2.47112	4.95699	0.034026	0.00446154	2	2	4.9	20.8805	19.2992	19.1787	19.4527	20.8347	18.3255	21.1184	23.3756	21.0304	19.9753	21.1959	21.0447	18.5295	19.5684	18.3337	18.9407	19.652	18.7096	21.1843	21.576	20.9069	20.0841	19.5603	22.4399
Q93063;Q93063-2;Q93063-3	Exostosin-2	EXT2	-0.918425	-0.512996	-2.19217	-2.50363	0.045814	0.0126903	5	5	8.4	23.57	23.5222	24.5137	24.7685	23.9304	24.2492	23.1029	23.4033	23.4743	22.7404	23.4704	22.8522	24.1836	24.0719	23.823	24.0508	24.2731	24.2292	23.761	23.6293	23.3095	23.7681	23.5121	23.5736
Q969H8	Myeloid-derived growth factor	MYDGF	0.939935	0.298946	1.04863	1.05992	0.225901	0.200333	2	2	12.1	22.8242	22.6938	18.1806	23.0093	23.2584	22.965	23.044	23.6391	22.9575	22.9951	22.8525	23.0827	23.5515	23.1416	23.4852	23.1369	23.0885	22.9546	23.6788	23.6625	23.5637	23.7967	23.193	23.2571
Q96A72	Protein mago nashi homolog 2	MAGOHB	1.88693	1.54829	3.8434	3.38952	0.0304314	0.00945972	2	1	16.2	21.1597	21.2378	20.9543	20.7292	20.9661	21.1628	22.8619	22.8382	22.8026	21.8135	23.4555	23.7596	18.76	20.5819	19.2493	18.8365	19.5646	18.7192	21.2332	21.4424	21.0239	20.6946	20.1259	20.4813
Q96AC1;Q96AC1-3;Q96AC1-2	Fermitin family homolog 2	FERMT2	1.64798	3.65013	1.51806	3.81475	0.101236	0.00758904	9	9	17.6	24.1154	24.0972	23.4615	19.3073	24.0788	24.3697	24.3985	25.1291	24.4605	24.3002	25.4304	25.599	22.8691	20.1136	19.0966	19.9351	17.7879	19.6038	23.2724	24.2968	23.4121	24.0786	23.2103	23.0366
Q96AY3;Q96AY3-2	Peptidyl-prolyl cis-trans isomerase FKBP10	FKBP10	0.130262	0.69445	0.774403	3.33848	0.365079	0.0101261	12	12	25.8	27.3626	27.2564	27.0765	27.1374	27.1808	27.1244	27.431	27.3282	27.1891	27.3951	27.2006	27.3758	26.1137	26.1174	26.4001	26.1242	25.9326	26.0172	26.726	26.7696	26.7762	26.6995	26.9927	26.9078
Q96C19	EF-hand domain-containing protein D2	EFHD2	0.698532	0.936761	1.38282	2.70284	0.123813	0.01169	4	4	15.8	22.5478	22.8479	21.743	21.3915	21.9377	22.2693	22.8467	22.8446	22.1711	22.6177	23.2968	23.1515	22.1344	22.1308	22.7917	22.858	22.474	22.54	23.8103	23.6161	23.3667	23.1831	23.3645	23.2089
Q96C86	m7GpppX diphosphatase	DCPS	0.831918	0.997272	0.713744	1.81082	0.402533	0.0361572	2	2	10.4	20.9534	21.6609	17.9883	17.931	20.1248	19.6258	20.7973	21.233	18.8443	20.4818	21.0882	20.8311	19.8565	21.123	18.0177	19.9505	20.9323	18.955	20.7967	21.1737	20.9548	20.5898	20.6684	20.6354
Q96CG8;Q96CG8-3;Q96CG8-2	Collagen triple helix repeat-containing protein 1	CTHRC1	-0.832551	-0.922255	-3.85005	-3.5181	0.0316735	0.00776471	8	8	35	26.9463	26.9066	27.1796	27.1666	27.3392	27.1902	26.3681	26.4396	26.1321	26.3275	26.2185	26.2472	28.5269	28.3964	28.0829	28.1468	28.2225	28.2343	27.0189	27.2415	27.3035	27.3792	27.6246	27.5085
Q96CN7	Isochorismatase domain-containing protein 1	ISOC1	0.605567	0.510175	2.61622	1.98995	0.0355238	0.0253839	2	2	8.7	21.471	21.7358	21.3711	21.6819	21.5475	21.5465	22.0374	22.8056	22.0363	22.09	22.0799	21.938	20.198	20.6725	20.9775	20.6476	20.1224	21.346	21.287	21.354	21.2666	21.1856	20.9986	20.9332
Q96D15	Reticulocalbin-3	RCN3	-0.530296	-0.0172462	-1.62414	-0.0989335	0.0829311	0.929559	4	4	17.1	24.2919	24.2233	24.1641	23.9545	23.9531	24.1589	23.3742	23.8664	24.1688	23.7414	23.5924	22.8208	24.3754	24.4442	24.39	24.5161	24.3106	24.5001	24.2625	24.373	24.3226	24.3751	24.5324	24.5674
Q96EK6	Glucosamine 6-phosphate N-acetyltransferase	GNPNAT1	0.846277	0.653226	1.75359	2.02344	0.070732	0.0238839	2	2	12	20.8856	20.9037	20.2424	20.363	20.3953	18.8491	21.4018	20.849	21.0969	20.7691	21.0323	21.5676	20.8434	20.8639	20.8528	19.4247	20.5412	20.8559	21.4474	21.0816	21.1549	21.0784	21.1723	21.3664
Q96FE7-4;Q96FE7-2;Q96FE7;Q96FE7-5	Phosphoinositide-3-kinase-interacting protein 1	PIK3IP1	-0.513255	-0.257538	-2.37907	-1.05672	0.0389767	0.201632	2	2	21.4	23.0056	23.1395	22.854	23.9611	23.3294	23.0641	22.685	22.9792	22.7169	22.6428	22.5869	22.6634	24.517	24.2953	24.2266	23.9562	24.6721	24.2826	24.2825	24.0594	23.9942	24.2537	23.8568	23.9578
Q96FQ6	Protein S100-A16	S100A16	0.55221	1.06374	1.36048	2.23982	0.128667	0.0166154	2	2	22.3	21.8314	21.664	20.2388	21.381	21.4486	21.4994	21.8913	21.7062	21.6769	21.8074	22.2054	22.0892	21.2154	21.4409	22.6516	21.508	21.5531	21.5564	23.0423	22.1499	23.1442	23.4372	22.4538	22.0806
Q96FW1;Q96FW1-2	Ubiquitin thioesterase OTUB1	OTUB1	0.999276	1.07288	2.98881	4.60292	0.0295664	0.00619178	8	8	37.6	24.6128	24.5227	24.1454	23.8411	24.0112	23.9765	24.9712	24.9393	25.0923	25.2559	25.5275	25.319	23.7698	23.7392	23.3112	23.9406	23.3877	23.5316	25.1756	24.5789	24.4789	24.5774	24.6702	24.6364
Q96HC4-6;Q96HC4-7;Q96HC4-4;Q96HC4	PDZ and LIM domain protein 5	PDLIM5	0.238375	2.00651	0.214666	1.95534	0.809737	0.0267061	3	3	5.4	19.4277	22.795	18.5354	20.8656	22.3224	22.2415	22.5609	22.7002	22.5227	18.7694	20.5843	20.4805	19.1293	20.5877	19.4611	18.4832	22.3403	20.4261	22.2291	19.5272	22.2141	22.9752	22.8766	22.6445
Q96JQ0	Protocadherin-16	DCHS1	-0.566901	-0.660669	-2.04447	-3.20592	0.0519042	0.00915625	8	8	3.6	24.4002	24.4476	24.7197	24.5532	24.1077	24.0912	23.7493	23.5571	23.6763	24.0921	23.9155	23.928	24.8698	24.4347	24.7109	24.2122	24.677	24.7606	23.9449	24.125	23.9516	24.0693	23.9992	23.611
Q96K17-2;Q96K17	Transcription factor BTF3 homolog 4	BTF3L4	1.55029	0.757857	1.67587	2.96516	0.0761086	0.0097707	2	2	19	22.3825	21.8787	22.574	17.1142	20.8008	18.3113	22.3477	21.8122	21.7914	21.8539	22.2492	22.3089	22.082	22.3452	22.6146	22.2136	22.4338	21.8328	23.3074	23.2398	22.7985	22.9358	22.841	22.9465
Q96KP4;Q96KP4-2	Cytosolic non-specific dipeptidase	CNDP2	1.32541	0.839477	1.98286	2.38528	0.0544499	0.0143293	7	7	17.5	23.0624	23.5042	21.5846	21.2541	22.214	22.1921	23.6417	23.715	23.109	23.4896	23.7087	24.0998	22.7947	22.6214	22.3147	23.0402	22.9452	21.8719	22.8527	23.3712	23.7801	23.9994	22.7886	23.8331
Q96L96	Alpha-protein kinase 3	ALPK3	-0.59755	-0.348441	-2.09408	-1.80375	0.0518641	0.0363594	1	1	0.7	24.1625	23.9268	24.5195	24.1895	24.4201	24.8307	23.0234	24.1544	23.6648	23.9297	23.3886	24.3028	22.4368	22.8215	22.9329	22.7464	22.61	22.7803	22.5501	22.1673	22.2803	22.2405	22.4808	22.5183
Q96Q89-4;Q96Q89-3;Q96Q89;Q96Q89-2	Kinesin-like protein KIF20B	KIF20B	-0.358789	-0.316269	-0.643526	-0.886815	0.451054	0.300843	1	1	0.5	27.4283	27.5961	28.4447	28.058	28.7595	28.5997	27.4356	27.7696	28.3702	28.4003	27.5054	27.2523	25.9833	25.9387	26.2171	26.1479	25.5123	25.4929	25.6828	25.8993	25.5458	25.7568	25.1618	25.3481
Q96QK1	Vacuolar protein sorting-associated protein 35	VPS35	0.413812	0.854763	1.43225	1.88733	0.115343	0.0305542	2	2	3	22.8708	22.8151	22.911	23.1576	22.7883	22.2126	23.1528	22.8814	23.3407	23.4294	23.1388	23.2952	21.5086	21.3086	20.9283	20.5368	20.918	21.3754	22.2738	22.4103	22.183	22.0824	21.2143	21.5407
Q96TA1-2;Q96TA1	Niban-like protein 1	FAM129B	-0.966698	1.47207	-0.767919	1.58535	0.368333	0.0579764	2	2	2.9	22.7626	19.1121	22.9948	22.9889	22.6143	22.5178	22.9711	23.0794	18.4579	23.2952	18.2329	21.1539	21.8677	19.3435	19.3879	21.1224	20.4319	19.4072	22.6827	22.7176	22.5213	22.2013	22.0548	18.2153
Q99436	Proteasome subunit beta type-7	PSMB7	1.96843	0.728735	1.24177	2.31942	0.164236	0.0154319	1	1	4	21.4521	22.1281	17.5653	17.6444	22.3427	22.1907	22.4458	22.6266	22.506	22.1355	22.7886	22.6315	22.6837	22.5969	21.8515	22.1792	22.0302	22.2867	23.2694	23.0995	23.0694	22.887	22.91	22.7653
Q99439;Q99439-2	Calponin-2	CNN2	0.719314	1.25863	2.00923	2.82804	0.0534313	0.0109773	5	5	23.9	24.1594	23.9948	23.8988	23.2448	23.8905	23.614	24.3446	24.5206	24.1243	24.2855	24.9426	24.9007	24.4309	24.5316	24.0523	24.0387	23.465	23.6498	25.6559	25.7471	25.2753	25.124	24.8734	25.0443
Q99460-2;Q99460	26S proteasome non-ATPase regulatory subunit 1	PSMD1	0.904282	1.41008	1.05082	3.37178	0.225058	0.0104074	3	3	3.4	21.8999	22.0031	18.3679	20.9662	22.1025	21.6567	21.6927	22.6049	21.9639	21.6779	22.461	22.0216	20.4031	20.3256	19.0023	20.4874	20.6772	20.9434	21.8606	21.8322	21.4122	21.7525	21.8185	21.6236
Q99497	Protein deglycase DJ-1	PARK7	0.660801	1.10041	1.58759	3.80024	0.0888173	0.00813514	9	9	58.7	26.6129	26.6823	25.9453	25.7473	26.0263	25.899	26.9192	26.7661	26.4698	26.4575	27.1176	27.1475	26.3378	26.4797	26.4428	26.1752	26.0255	26.1422	27.6814	27.6011	27.4982	27.2728	27.1404	27.0117
Q99523-2;Q99523	Sortilin	SORT1	-0.0508842	0.426947	-0.0508903	1.03582	0.956895	0.211809	3	3	5	20.7365	17.6243	21.791	21.5009	20.1296	21.6135	21.3524	21.1133	19.6674	19.2986	20.3476	21.3112	22.4278	22.4222	22.2776	22.2103	22.2586	22.1728	22.7254	23.9367	22.4163	22.3514	22.4822	22.419
Q99536-3;Q99536;Q99536-2	Synaptic vesicle membrane protein VAT-1 homolog	VAT1	0.154569	0.453948	0.394458	1.57828	0.655342	0.0587556	2	2	8.6	22.8513	22.0491	22.186	22.834	21.8681	21.6045	22.6734	22.2073	22.3324	21.8657	23.0044	22.2372	21.8647	21.7029	21.7465	21.8446	21.2047	21.3932	22.2295	22.2278	21.9753	21.8494	22.0687	22.1296
Q99538-3;Q99538-2;Q99538	Legumain	LGMN	-0.468339	-0.647224	-1.10884	-0.886391	0.205072	0.300732	2	2	8.3	21.4165	21.449	20.8296	20.7559	21.2803	20.6871	21.1507	21.0786	20.0031	20.5287	20.6045	20.2427	22.5255	22.3388	21.4193	21.7423	21.7297	21.8187	21.9418	22.0768	21.158	22.2213	18.6328	21.6603
Q99542	Matrix metalloproteinase-19	MMP19	-0.39844	-0.658233	-2.17877	-2.22049	0.0458636	0.0173978	8	8	27.8	25.9681	25.9087	25.9504	26.1657	25.8604	26.074	25.6194	25.7357	25.6465	25.6529	25.3113	25.5709	26.6663	26.882	26.3169	26.7379	26.1336	26.8812	25.5082	25.6868	26.0571	26.2934	26.0925	26.0306
Q99584	Protein S100-A13	S100A13	-0.0642675	1.54375	-0.0828743	1.42107	0.927116	0.0818893	1	1	11.2	20.4619	18.1815	19.4495	20.3222	19.2383	22.848	18.0536	20.4103	19.7798	20.3147	21.3557	20.2016	22.3655	22.4508	22.5218	22.2116	19.0504	19.991	23.2578	23.6561	22.8512	22.7601	22.8315	22.4971
Q99613-2;Q99613;B5ME19	Eukaryotic translation initiation factor 3 subunit C;Eukaryotic translation initiation factor 3 subunit C-like protein	EIF3C;EIF3CL	1.12294	1.02102	2.37047	1.98133	0.039977	0.025852	1	1	1.1	21.197	20.6251	20.5922	20.795	19.3563	20.4019	21.3112	21.3355	21.406	21.6408	21.979	22.0326	21.1458	21.6823	20.5516	20.515	20.7174	20.5145	22.5615	22.3949	21.8235	21.5083	21.4022	21.5623
Q99715;Q99715-4;Q99715-2	Collagen alpha-1(XII) chain	COL12A1	-0.349143	-0.171574	-1.03897	-0.680037	0.230049	0.450968	127	127	55.6	33.0492	33.0187	33.699	33.7295	33.5043	33.5366	33.0278	33.019	33.2978	33.3119	32.8964	32.8895	33.0574	33.1093	32.6735	32.6348	32.824	32.9013	32.5871	32.6191	32.5854	32.6349	32.846	32.8984
Q99729-3;Q99729-2;Q99729-4;Q99729	Heterogeneous nuclear ribonucleoprotein A/B	HNRNPAB	0.943298	1.07019	1.77029	2.90006	0.0699003	0.0102909	5	5	21.4	23.6787	23.6145	22.6179	22.8845	22.7836	22.9299	23.9202	24.1809	23.3074	23.5912	24.5175	24.6517	23.8421	23.879	23.4164	23.1576	23.1572	23.403	24.8848	24.6872	24.6083	24.7456	24.2655	24.085
Q99829	Copine-1	CPNE1	0.816348	1.37897	2.57435	2.54308	0.033403	0.0128716	2	2	3.4	21.4193	21.2545	20.73	20.648	20.5451	21.3037	21.75	21.7569	21.4406	21.8461	22.0265	21.9784	20.7142	20.6611	21.367	20.6744	20.7643	18.7582	22.3198	22.313	21.5492	21.9471	21.3951	21.6889
Q99832;Q99832-3;Q99832-2;Q99832-4	T-complex protein 1 subunit eta	CCT7	1.12737	0.870144	2.92206	2.02638	0.0324969	0.0237738	12	12	31.7	25.3775	25.5	25.0464	24.9322	24.7695	24.6775	25.962	25.8718	26.0077	26.106	26.6544	26.4654	24.9364	24.484	24.5139	24.5692	24.2515	24.6635	25.9097	26.2334	25.2172	25.2282	25.283	24.7678
Q99873-3;Q99873-2;Q99873-4;Q99873	Protein arginine N-methyltransferase 1	PRMT1	1.45479	1.55138	2.18932	3.34837	0.0459304	0.0101719	9	9	33.2	24.6664	24.5054	24.0025	23.7955	23.9106	23.9457	25.6542	25.9574	24.6293	24.5863	26.3373	26.3905	22.8498	23.0028	22.9856	23.0744	22.8996	23.3181	25.5408	24.8974	24.2692	24.7773	23.8527	24.1011
Q99878;Q96KK5;Q9BTM1;Q16777;Q93077;Q7L7L0;Q6FI13;P20671;P0C0S8;P04908;Q71UI9-2;Q71UI9;P0C0S5;Q96QV6;P16104;Q9BTM1-2	Histone H2A type 1-J;Histone H2A type 1-H;Histone H2A.J;Histone H2A type 2-C;Histone H2A type 1-C;Histone H2A type 3;Histone H2A type 2-A;Histone H2A type 1-D;Histone H2A type 1;Histone H2A type 1-B/E;Histone H2A.V;Histone H2A.Z;Histone H2A type 1-A;Histone H2AX	HIST1H2AJ;HIST1H2AH;H2AFJ;HIST2H2AC;HIST1H2AC;HIST3H2A;HIST2H2AA3;HIST1H2AD;HIST1H2AG;HIST1H2AB;H2AFV;H2AFZ;HIST1H2AA;H2AFX	0.473348	-0.799248	1.10762	-2.79391	0.205526	0.011189	3	3	27.3	26.4152	26.2149	25.6569	25.8966	26.2326	26.534	27.085	27.18	26.4071	26.6589	26.2121	26.2472	26.4376	26.2197	26.7191	26.4638	26.9179	26.7995	25.9281	26.0749	25.6988	25.7511	25.7579	25.5512
Q99880;Q99879;Q99877;Q93079;Q5QNW6;P62807;P58876;P57053;O60814;Q5QNW6-2;Q8N257;Q16778;P33778;P23527;P06899	Histone H2B type 1-L;Histone H2B type 1-M;Histone H2B type 1-N;Histone H2B type 1-H;Histone H2B type 2-F;Histone H2B type 1-C/E/F/G/I;Histone H2B type 1-D;Histone H2B type F-S;Histone H2B type 1-K;Histone H2B type 3-B;Histone H2B type 2-E;Histone H2B type 1-B;Histone H2B type 1-O;Histone H2B type 1-J	HIST1H2BL;HIST1H2BM;HIST1H2BN;HIST1H2BH;HIST2H2BF;HIST1H2BC;HIST1H2BD;H2BFS;HIST1H2BK;HIST3H2BB;HIST2H2BE;HIST1H2BB;HIST1H2BO;HIST1H2BJ	0.390984	-0.642614	1.25294	-2.39568	0.160474	0.014198	3	3	26.2	26.7689	27.0427	26.5845	26.3444	26.4797	26.0975	26.9488	27.307	26.9911	26.5296	27.1387	26.7483	26.9411	26.6391	27.0289	26.8851	26.8664	26.9816	26.484	26.5473	26.0096	25.9129	26.2636	26.2691
Q99961-3;Q99961-2;Q99961	Endophilin-A2	SH3GL1	0.682632	1.61438	1.40956	1.93714	0.11996	0.0276549	2	2	6.6	17.8318	17.9689	20.0818	18.1141	16.8648	19.2677	19.2824	19.1039	18.9335	18.8621	19.391	18.6519	22.1122	21.0858	22.0492	17.565	19.8246	18.5136	22.0609	21.8382	21.6449	21.6136	21.604	22.0751
Q99969	Retinoic acid receptor responder protein 2	RARRES2	-0.703707	-0.793354	-3.67244	-2.98738	0.0337049	0.00996104	5	5	42.9	26.3554	26.1716	26.1952	26.2812	26.1883	26.154	25.5601	25.5636	25.5361	25.1697	25.6594	25.6347	26.3879	26.581	26.6501	26.2559	26.3283	26.4614	25.4358	25.4733	25.9066	25.1381	26.1858	25.7649
Q99988	Growth/differentiation factor 15	GDF15	-0.472329	-0.599864	-0.512932	-1.15703	0.556636	0.155158	3	3	12.7	22.8906	20.4038	22.9618	22.4863	17.8218	22.2588	20.9319	22.0903	19.4223	22.0641	22.5138	18.9666	24.895	24.1701	25.1281	24.0674	24.4572	24.1308	23.0937	23.1821	23.9269	23.9522	24.6668	24.4278
Q9BQE3	Tubulin alpha-1C chain	TUBA1C	1.13432	1.0537	2.79293	2.80028	0.0339267	0.0109862	16	2	53.2	29.3247	29.2206	28.6099	28.5697	28.6049	28.7012	29.8402	29.7863	29.6924	29.7208	30.3466	30.4506	28.5332	28.7499	28.5153	28.4348	28.5304	28.7964	30.1065	30.2601	29.4708	29.3909	29.2938	29.3602
Q9BR76	Coronin-1B	CORO1B	0.95627	1.16341	2.96358	2.87763	0.0307013	0.0108571	2	2	3.7	22.7408	22.8975	22.419	22.2359	22.1272	22.1874	23.5478	23.0605	23.1896	23.3629	23.5515	23.6332	22.6072	22.157	22.0057	21.9023	21.7746	21.6525	23.2379	23.8006	23.405	23.1699	22.6109	22.8555
Q9BRA2	Thioredoxin domain-containing protein 17	TXNDC17	0.908968	1.12876	1.86738	3.33661	0.065	0.0100807	4	4	38.2	24.0718	23.823	23.1731	22.8075	22.8186	23.1282	24.1607	24.2295	23.7608	23.9399	24.6486	24.5366	24.3274	24.4286	24.0688	23.9044	24.1693	23.9121	25.6935	25.4936	25.4397	25.1771	24.8937	24.8855
Q9BRF8-2;Q9BRF8	Serine/threonine-protein phosphatase CPPED1	CPPED1	-0.230881	0.670472	-0.260123	1.4754	0.769799	0.071213	1	1	6.4	20.7312	22.5364	19.5535	19.8775	21.0689	21.0138	21.0904	21.64	19.4611	19.5802	20.2036	21.4207	21.7547	21.6359	20.7841	21.0672	20.7593	20.329	21.9242	21.8556	21.8491	21.6637	21.0597	22.0008
Q9BRK3-3;Q9BRK3;Q9BRK3-2;Q9BRK3-4	Matrix-remodeling-associated protein 8	MXRA8	-0.141173	-0.178182	-0.623977	-0.750665	0.466517	0.394147	7	7	18.5	25.932	25.905	25.9364	26.0752	26.3544	26.1983	26.2028	25.8955	25.8593	25.7893	25.7889	26.0186	26.1191	26.1008	25.7826	26.0014	25.7605	25.815	25.5677	25.5385	25.947	25.7524	25.7815	25.9231
Q9BRK5;Q9BRK5-6;Q9BRK5-2;Q9BRK5-4;Q9BRK5-3	45 kDa calcium-binding protein	SDF4	-0.508133	-0.142389	-2.91328	-0.838746	0.0324878	0.330307	15	15	62.4	28.8522	28.8148	29.0164	28.8683	28.669	28.9034	28.3679	28.3491	28.414	28.4659	28.229	28.2493	29.5814	29.5588	29.5175	29.4445	29.4334	29.4464	29.3448	29.3336	29.2731	29.2517	29.5021	29.4225
Q9BS26	Endoplasmic reticulum resident protein 44	ERP44	-0.963432	0.0249004	-1.21735	0.107091	0.168994	0.924273	4	4	13.3	23.6286	23.3818	23.4335	23.667	23.4255	23.6695	23.2169	23.2132	19.1062	23.2726	23.2079	23.4085	23.6564	23.7393	23.7688	23.9361	24.0264	24.0693	23.7645	23.7798	23.8597	24.254	23.8721	23.8158
Q9BSU3;P41227-2;P41227	N-alpha-acetyltransferase 11;N-alpha-acetyltransferase 10	NAA11;NAA10	-0.781698	0.50179	-2.54864	0.881664	0.0339275	0.302422	2	2	12.2	27.4695	27.3556	27.7793	27.8093	26.877	27.3744	26.9666	26.518	26.3672	26.669	26.632	26.822	26.8341	26.9803	26.1598	26.2605	26.2158	26.2923	27.5978	27.6704	26.979	27.0785	26.227	26.2009
Q9BT78-2;Q9BT78	COP9 signalosome complex subunit 4	COPS4	1.98257	1.59716	1.87779	2.17087	0.0653955	0.0197817	3	3	11.1	22.2951	22.7823	19.0664	22.551	19.7969	18.9164	22.8463	22.8649	22.3858	22.5109	23.3609	23.3347	22.6299	22.2223	22.4772	18.6474	22.2008	18.8525	22.735	23.0721	22.6619	23.0119	22.4395	22.6927
Q9BTE1-3;Q9BTE1-2;Q9BTE1	Dynactin subunit 5	DCTN5	0.419783	1.36412	1.21774	2.02125	0.169083	0.0238071	1	1	11.9	18.4787	18.59	18.626	18.9011	18.089	18.2796	19.1061	18.9594	18.7534	18.3758	19.5193	18.769	19.2761	18.8947	19.9476	19.3149	15.9782	19.795	20.4971	20.9337	20.6712	19.5897	20.67	19.0296
Q9BTY2;Q9BTY2-2	Plasma alpha-L-fucosidase	FUCA2	-0.755913	-0.55994	-1.62486	-1.41681	0.0828564	0.0826012	3	3	6.4	22.4268	22.4024	23.6183	23.1563	22.6571	22.612	21.556	21.6949	21.9458	22.6536	22.0116	22.4755	23.0809	22.6719	22.425	22.7485	23.4015	23.7075	22.2016	22.412	22.5416	22.5208	22.3909	22.6088
Q9BU40;Q9BU40-2;Q9BU40-6;Q9BU40-5;Q9BU40-4	Chordin-like protein 1	CHRDL1	-1.0035	0.432137	-3.01333	0.299336	0.029971	0.778079	3	3	9.3	23.3076	24.3379	24.5334	24.6727	23.8433	24.6082	23.5455	23.0608	23.0649	23.1369	23.6354	22.8385	23.0729	22.3921	18.6537	23.4012	18.5686	18.4094	20.5347	20.5384	22.931	21.5532	19.9228	21.6106
Q9BUD6	Spondin-2	SPON2	-0.89385	-1.10028	-2.77196	-2.7826	0.0348687	0.0119568	12	12	50.2	28.783	28.7118	29.5	29.3639	29.2399	29.3098	28.364	28.1774	28.3451	28.4379	28.0834	28.1375	30.6634	30.7902	30.5619	30.5893	30.7652	30.7218	29.0105	29.0977	29.5402	29.729	30.1035	30.0093
Q9BUF5	Tubulin beta-6 chain	TUBB6	1.52151	0.291589	2.97952	0.506003	0.0323836	0.605433	14	6	42.4	24.0328	24.0882	23.5323	23.6558	23.4198	23.3961	24.7443	24.8742	24.9892	24.7835	25.5406	26.3223	23.9643	24.1868	24.3378	23.7912	24.7924	25.0041	25.3796	25.3548	24.1278	23.9593	24.755	24.2497
Q9BWD1;Q9BWD1-2	Acetyl-CoA acetyltransferase, cytosolic	ACAT2	0.546567	0.233815	1.88066	1.01751	0.0654627	0.221342	2	2	9.6	21.6603	21.8725	21.594	21.0387	22.0437	21.3662	22.0588	22.6953	22.0466	21.823	22.0651	22.1659	21.7806	21.6271	21.6022	21.4219	21.7472	21.5307	21.5855	21.9165	21.9789	21.461	22.1392	22.0313
Q9BWS9-3;Q9BWS9;Q9BWS9-2	Chitinase domain-containing protein 1	CHID1	-0.693327	-0.238274	-1.32287	-0.367184	0.139124	0.720205	1	1	3.3	19.5991	20.4211	20.8641	20.2471	20.9014	20.9954	20.6499	20.2565	19.5967	19.1985	19.6976	19.4691	20.5961	17.8182	20.3164	21.1093	20.4208	20.2306	21.6822	18.3062	19.7975	18.6892	20.2969	20.2897
Q9BXJ0	Complement C1q tumor necrosis factor-related protein 5	C1QTNF5	-1.04179	-0.846385	-2.26858	-2.58611	0.0442137	0.0126776	6	6	36.6	27.665	27.6904	28.5137	28.3697	28.4787	28.5327	26.9467	27.0074	27.6435	27.6484	26.8957	26.8577	27.0499	27.3678	27.255	27.0712	26.7767	27.1894	25.3365	26.341	26.4377	26.5382	26.6089	26.3693
Q9BY76;Q9BY76-3;Q9BY76-2	Angiopoietin-related protein 4	ANGPTL4	-0.0492268	-0.173299	-0.185231	-0.307956	0.837728	0.771437	4	4	13.1	22.613	22.8896	23.0636	23.3176	22.6891	23.0254	22.8401	23.0432	23.0784	22.9622	22.8349	22.544	24.4035	23.9972	23.4162	23.8965	23.1545	23.3426	22.976	22.5974	24.1216	23.7583	23.9265	23.791
Q9BZZ5-3;Q9BZZ5-2;Q9BZZ5;Q9BZZ5-6	Apoptosis inhibitor 5	API5	1.10828	1.30537	2.8723	1.46886	0.03216	0.0728894	3	3	8.5	22.654	22.194	22.5023	22.6569	22.4609	21.8981	23.1597	22.8745	23.6753	23.483	23.9189	23.9044	19.4186	21.9265	19.9534	19.6585	22.0832	18.624	22.6336	22.9849	21.9668	18.4946	21.7403	21.6761
Q9C0K7-3;Q9C0K7-2;Q9C0K7	STE20-related kinase adapter protein beta	STRADB	-0.56624	0.21046	-1.35552	0.213998	0.130163	0.840346	1	1	4.6	25.1522	24.4776	24.5261	24.3795	24.4479	24.137	23.1472	23.7133	24.1193	24.6321	24.1366	23.9743	23.6637	23.5053	23.239	23.4681	18.6855	23.3141	22.7834	22.7707	21.6077	23.1055	23.6434	23.2278
Q9GZP0;Q9GZP0-2	Platelet-derived growth factor D;Platelet-derived growth factor D, latent form;Platelet-derived growth factor D, receptor-binding form	PDGFD	-0.568491	0.129134	-2.45095	0.214063	0.0345705	0.841089	5	5	15.4	21.9572	22.025	22.006	22.3526	22.2127	22.3711	21.6717	21.7644	21.9559	21.3357	21.4221	21.3639	25.4388	25.2584	23.8534	24.0647	24.2379	24.0327	23.2646	24.9577	24.8548	24.8103	25.049	24.7243
Q9GZX9	Twisted gastrulation protein homolog 1	TWSG1	-0.813069	-0.217233	-2.08384	-0.947488	0.0514979	0.263048	2	2	15.7	25.6777	25.5322	26.3875	26.307	26.1316	26.1563	25.2028	25.1311	25.5642	25.5689	25.0014	24.8454	26.0624	26.0426	25.705	25.6165	25.3681	26.1573	25.7875	25.5975	25.3522	25.6614	25.4667	25.7833
Q9GZZ1-2;Q9GZZ1	N-alpha-acetyltransferase 50	NAA50	1.40994	1.79905	2.72273	3.76583	0.0356172	0.00771795	1	1	14.8	18.6958	18.4182	18.791	18.9086	18.8919	17.9108	20.5908	20.6939	20.3812	19.8501	19.6243	18.9357	20.3031	20.0947	19.734	19.1528	20.9233	20.2858	22.6688	21.4191	21.5935	21.5128	22.6945	21.3993
Q9H0B8;Q9H0B8-2;Q9H0B8-3	Cysteine-rich secretory protein LCCL domain-containing 2	CRISPLD2	-0.364404	-0.0826321	-1.66662	-0.333878	0.077	0.748836	17	17	45.5	27.7519	27.773	28.1496	28.0774	28.183	27.9451	27.6505	27.5037	27.6599	27.7513	27.5204	27.6078	28.149	28.1936	28.1136	28.094	28.0425	28.0762	27.7987	27.7619	27.9388	28.1165	28.3065	28.2507
Q9H0U4;P62820-2;Q92928;P62820	Ras-related protein Rab-1B;Ras-related protein Rab-1A;Putative Ras-related protein Rab-1C	RAB1B;RAB1A;RAB1C	0.596158	0.342232	2.40105	1.23434	0.0381261	0.131628	3	3	20.9	21.3744	22.1914	21.5816	21.5053	21.4429	22.1171	22.3006	22.2852	22.1935	21.9745	22.8734	22.1624	22.0742	21.9643	21.6007	22.0583	21.5101	21.9009	22.6939	22.1523	22.1753	22.3279	21.9479	21.8647
Q9H173	Nucleotide exchange factor SIL1	SIL1	-0.104757	-0.430122	-0.456043	-1.48156	0.603358	0.0709613	2	2	5.6	22.6122	22.3873	22.6755	22.6438	22.3429	22.4485	22.6303	22.5683	22.352	22.4561	22.1533	22.3217	22.0385	21.6457	21.7211	21.5929	22.1847	22.2447	21.2718	21.2999	21.6258	21.5835	21.6241	21.4417
Q9H1E1	Ribonuclease 7	RNASE7	-0.018397	-1.90631	-0.0279462	-4.1954	0.973744	0.00707071	1	1	10.3	19.3496	19.1679	17.191	19.6991	19.9434	19.8069	19.9918	19.7974	18.4567	18.8162	19.0945	18.8909	20.2957	21.1112	20.7162	21.5134	21.3409	21.4846	20.1653	19.1746	18.9638	19.3802	19.7024	17.6379
Q9H299	SH3 domain-binding glutamic acid-rich-like protein 3	SH3BGRL3	0.835389	0.692296	1.98686	2.11522	0.0542922	0.0218908	4	4	21.5	24.8871	25.0943	24.1564	24.0376	24.8279	24.4651	25.4337	25.2884	25.2925	24.9455	26.0417	25.4789	25.8347	25.3334	24.9464	25.5155	24.8094	25.0015	26.0765	26.2484	25.8138	25.7995	25.8839	25.7724
Q9H3K6-2;Q9H3K6	BolA-like protein 2	BOLA2	0.54226	1.1872	1.07498	4.47297	0.215523	0.00729114	1	1	15.5	19.9699	19.6426	19.272	19.3089	19.4782	19.6605	19.5374	20.0143	19.4309	19.909	20.9454	20.7487	20.1873	20.4161	20.2407	20.186	19.8556	20.8234	21.9884	21.5987	21.2985	21.363	21.0906	21.4931
Q9H6A9;Q9H6A9-3;Q9H6A9-2	Pecanex-like protein 3	PCNXL3	-0.0591908	-0.42509	-0.14213	-1.62413	0.873099	0.0525868	2	2	1.2	24.2157	23.8315	24.362	24.7689	24.1225	24.3608	23.9362	23.6764	24.5988	24.8778	24.1664	24.0508	24.4184	24.0585	23.7843	23.8278	23.7655	23.9152	23.6231	23.6395	23.7007	23.5139	23.2239	23.5181
Q9H6X2-3;Q9H6X2-4;Q9H6X2-6;Q9H6X2-2;Q9H6X2-5;Q9H6X2	Anthrax toxin receptor 1	ANTXR1	-0.940942	-0.64846	-4.6425	-4.47297	0.0333333	0.00738462	5	5	17.8	26.1774	25.9544	26.1079	26.2702	26.1838	26.2805	25.1458	25.177	25.3588	25.4372	25.0187	25.191	25.8095	25.7589	25.8722	25.6797	25.622	25.8205	24.96	25.1341	25.0007	25.3715	25.1133	25.0923
Q9HAT2-2;Q9HAT2	Sialate O-acetylesterase	SIAE	-0.322521	-0.313639	-2.5084	-0.996195	0.0337945	0.230978	3	3	6.8	24.2907	24.0969	24.2793	24.2082	24.0845	24.2171	24.0864	23.6926	23.4424	24.3083	23.9236	23.7882	24.3898	24.1177	24.1379	24.1742	24.0198	23.7081	23.3547	23.4809	24.0618	23.8835	23.8207	24.0641
Q9HB71-3;Q9HB71	Calcyclin-binding protein	CACYBP	0.858829	1.14959	1.00914	2.07914	0.240561	0.0223067	4	4	31.9	22.9767	23.4458	22.5582	19.6793	22.8108	23.652	23.1326	23.0348	23.0374	23.2346	23.899	23.9376	23.0309	23.1995	20.2862	23.3135	22.63	23.2982	24.1123	24.079	23.9415	23.5789	23.4315	23.5128
Q9HBR0-3;Q9HBR0	Putative sodium-coupled neutral amino acid transporter 10	SLC38A10	-1.61184	0.290199	-1.62989	0.317407	0.0821082	0.765173	1	1	2.2	21.6521	18.9308	21.8444	21.9652	21.8971	21.554	22.5309	19.4627	19.5188	17.4422	19.943	19.2751	22.0853	22.2463	21.9588	21.9969	21.6644	17.6275	21.3102	21.8373	21.5985	21.7596	21.4147	21.4003
Q9HC38-2;Q9HC38	Glyoxalase domain-containing protein 4	GLOD4	0.594639	0.795653	2.0875	2.0215	0.0514274	0.0238454	3	3	14.4	22.827	22.3649	22.0529	22.3901	21.7516	22.481	22.8422	22.8697	22.5751	22.9015	23.2571	22.9899	22.3743	22.6192	22.2588	22.4563	21.7139	22.309	23.5183	23.5071	22.9838	23.2397	22.416	22.8405
Q9HCB6	Spondin-1	SPON1	0.399132	-0.0349789	1.62981	-0.095136	0.0819945	0.932555	3	3	3.8	23.0828	23.0289	22.5891	23.6125	23.1084	23.0839	23.5316	23.7163	23.252	24.0104	23.2565	23.1336	22.3533	23.0394	22.5554	23.5885	22.4623	22.3174	22.1873	22.6977	22.4986	22.6459	23.0417	23.0353
Q9HCU0	Endosialin	CD248	-0.120327	-0.0851866	-0.526189	-0.34021	0.546024	0.743753	9	9	17.4	28.295	28.4229	28.7245	28.6713	28.6465	28.6858	28.5155	28.5345	28.5411	28.5042	28.3455	28.2833	28.2589	28.3752	28.0351	27.9954	27.9268	28.0097	27.8555	27.983	27.9002	27.9083	28.2222	28.2207
Q9NP79	Vacuolar protein sorting-associated protein VTA1 homolog	VTA1	1.61871	0.375163	2.80463	0.978676	0.0337778	0.241546	1	1	4.6	19.2997	20.0439	19.0515	18.4807	18.6167	18.7325	20.6617	21.2228	20.2285	19.6704	21.2475	20.9065	19.499	19.1891	20.4067	19.8239	19.5275	19.114	20.0556	19.6174	19.7301	20.6446	20.4014	19.3621
Q9NP97;Q8TF09	Dynein light chain roadblock-type 1;Dynein light chain roadblock-type 2	DYNLRB1;DYNLRB2	1.14535	1.83973	1.117	2.15716	0.202583	0.0204808	1	1	12.5	21.2813	19.8374	18.1836	18.1524	21.1286	20.9727	21.6655	21.3605	21.2681	20.8543	19.3546	21.9251	21.3684	21.9694	21.4648	18.5767	21.3684	18.89	23.5063	22.994	23.0666	22.2304	21.3726	21.5061
Q9NPR2-2;Q9NPR2	Semaphorin-4B	SEMA4B	-0.266645	0.24299	-1.02128	0.943281	0.236338	0.264133	5	5	7.9	24.2271	24.0169	24.2763	24.608	24.113	24.6291	23.6726	23.9128	24.0008	24.4269	24.2582	23.9993	24.5059	24.7813	24.5615	24.2918	24.1493	24.3961	24.9125	24.5012	25.1128	24.6504	24.5158	24.4512
Q9NQ88	Fructose-2,6-bisphosphatase TIGAR	TIGAR	0.786208	0.882165	1.21225	2.76137	0.171174	0.0120423	1	1	4.1	20.5703	19.989	18.7511	19.3279	19.7116	19.4533	20.4895	20.1542	19.8183	19.6931	21.1905	21.1747	20.6537	20.3804	20.2239	20.7788	20.5573	19.4286	21.4899	20.4402	21.6293	21.2324	21.4002	21.1238
Q9NQC3-2;Q9NQC3-5;Q9NQC3;Q9NQC3-3;Q9NQC3-4;Q9NQC3-6	Reticulon-4	RTN4	0.656251	0.96239	1.80375	2.14679	0.0679678	0.0203744	4	4	20.1	24.1872	23.8087	24.2792	24.0796	24.2677	24.4497	25.6656	24.9739	24.614	24.5773	24.3744	24.8044	24.0147	23.9508	23.3229	23.1767	23.2443	23.3269	24.4566	24.6817	25.0353	24.6624	24.1687	23.806
Q9NQR4	Omega-amidase NIT2	NIT2	0.366432	-0.240479	0.550682	-0.409186	0.524231	0.681932	2	2	9.4	22.3247	19.1827	19.0462	22.7456	22.206	22.1667	22.2004	22.3725	22.4411	19.8758	22.792	20.1887	22.6318	22.6745	22.3696	22.4265	22.5308	22.2244	22.9261	19.6296	22.6945	22.6529	22.6849	22.8269
Q9NQW7;Q9NQW7-3;Q9NQW7-2;Q9NQW7-4	Xaa-Pro aminopeptidase 1	XPNPEP1	0.966035	0.532082	2.81529	2.4685	0.0336257	0.0133846	3	3	8.2	21.158	21.0526	21.162	21.2617	21.0229	21.1314	21.7808	22.5214	21.5468	21.7694	22.0378	22.9284	20.733	20.7112	20.0863	20.5849	20.4601	20.7229	21.0024	21.1037	20.9901	21.1464	21.1377	21.1105
Q9NR12-3;Q9NR12-5;Q9NR12-6;Q9NR12-4;Q9NR12-2;Q9NR12	PDZ and LIM domain protein 7	PDLIM7	0.513653	1.68165	1.93812	1.55464	0.0588065	0.0599897	1	1	6.5	20.621	20.6498	20.0787	20.3416	20.3617	20.0884	20.6714	20.7504	20.9036	20.8653	21.1367	20.8958	20.8979	21.0692	17.1963	20.1785	20.296	20.5578	22.9969	22.7616	22.0788	21.5093	21.0325	19.9065
Q9NR45	Sialic acid synthase	NANS	1.13481	0.679845	1.39466	1.64844	0.122266	0.04861	2	2	8.6	21.6747	21.7369	21.2005	21.4513	21.1932	21.46	21.6655	21.8737	22.0935	21.9215	24.2489	23.7223	20.7833	21.0615	20.5825	20.7485	20.3329	21.081	22.0609	22.0334	21.2775	21.0916	21.1669	21.0385
Q9NR99	Matrix-remodeling-associated protein 5	MXRA5	-0.603819	-0.441078	-2.46301	-2.68804	0.0338275	0.0119107	15	15	6.4	26.1734	26.1325	26.522	26.2451	26.0333	26.415	25.6246	25.7008	25.668	26.0619	25.6196	25.2235	27.0946	26.8952	26.9984	27.034	26.7579	27.0353	26.4959	26.353	26.4774	26.6553	26.5972	26.5901
Q9NRA1;Q9NRA1-3;Q9NRA1-2	Platelet-derived growth factor C;Platelet-derived growth factor C, latent form;Platelet-derived growth factor C, receptor-binding form	PDGFC	-0.62123	-0.287244	-2.5585	-1.12379	0.0339487	0.168761	5	5	16.8	23.2849	23.372	23.9775	23.3635	23.6685	23.7845	23.0612	22.9431	22.7686	22.8629	22.9086	23.179	24.6465	24.7763	24.2753	24.0859	24.2649	24.719	23.9095	24.3684	24.1608	24.2699	24.1806	24.1551
Q9NRN5-2;Q9NRN5	Olfactomedin-like protein 3	OLFML3	-0.484141	-0.223392	-2.62635	-0.999265	0.0363902	0.229635	13	13	40.4	28.9446	28.8118	29.0015	29.0513	28.9888	28.8571	28.3155	28.4736	28.5772	28.6271	28.504	28.253	29.0789	29.0901	28.841	28.8223	28.6022	28.7778	28.5012	28.6371	28.6939	28.5952	28.7399	28.7047
Q9NRR1	Cytokine-like protein 1	CYTL1	-0.918	-0.942333	-1.0246	-1.56074	0.235367	0.0596373	1	1	9.6	21.6284	19.3262	21.8759	21.8382	21.7306	21.8907	20.8234	21.2781	18.7011	19.6112	21.2642	21.104	22.8006	24.4455	22.5001	22.6811	22.4364	22.9253	22.3375	20.1866	22.3593	22.3955	22.3823	22.4739
Q9NRV9	Heme-binding protein 1	HEBP1	0.640128	0.852427	2.25071	2.06363	0.0438105	0.0227987	2	2	16.4	22.9555	23.0043	22.6954	22.6575	22.6766	22.6051	23.2833	23.2195	23.4799	23.0416	23.6934	23.7173	23.4603	23.6351	23.3878	22.8381	22.557	22.6931	23.994	24.0392	24.4756	23.9074	23.6571	23.6128
Q9NS15;Q9NS15-2	Latent-transforming growth factor beta-binding protein 3	LTBP3	-1.62137	-0.0661157	-2.56769	-0.127328	0.0337398	0.91105	4	4	3.5	22.3697	23.9118	23.7758	23.3314	23.9976	24.1983	22.9342	20.4994	23.3266	22.3899	21.4592	21.2469	24.5849	24.2521	23.5224	24.5849	22.9992	24.4476	24.2812	23.105	24.5286	24.9352	22.9703	24.174
Q9NSD9;Q9NSD9-2	Phenylalanine--tRNA ligase beta subunit	FARSB	1.2158	0.441353	2.93344	0.788473	0.0329057	0.366556	6	6	10.4	22.8138	22.5442	21.8524	22.0209	22.3129	22.2727	23.4728	23.6279	22.9959	23.2144	23.7418	24.0588	21.7404	22.1828	22.1387	21.8771	20.7376	22.4083	22.9033	23.3406	22.0993	22.1207	21.3973	21.8718
Q9NTK5-2;Q9NTK5	Obg-like ATPase 1	OLA1	1.91742	1.62444	1.55772	2.41556	0.0935659	0.0144609	2	2	11.3	22.3447	22.5126	22.1894	17.9343	22.2825	17.575	19.2601	23.3295	22.7269	23.0059	24.254	23.7667	20.5098	22.653	22.094	22.1951	18.2529	22.303	22.8465	22.827	23.2874	23.2233	22.9804	22.5897
Q9NVA2;Q9NVA2-2	Septin-11	2011-09-01	1.35586	1.68748	2.19471	3.46841	0.0458037	0.00859794	11	11	35.4	25.7438	25.4961	24.1908	24.0872	24.5227	24.4333	26.2409	25.961	25.7276	25.5765	26.522	26.5812	24.4339	24.4991	23.8297	23.8651	24.8285	23.9196	26.597	26.1513	26.1505	26.0737	25.2534	25.2748
Q9NWM8	Peptidyl-prolyl cis-trans isomerase FKBP14	FKBP14	-0.955657	0.574858	-3.73676	2.11042	0.0360702	0.0217793	2	2	12.3	23.0886	23.0863	22.7271	23.1928	22.5604	22.7796	22.1861	21.8914	22.049	22.0534	21.9882	21.5328	23.0907	23.5305	22.8934	22.7348	22.726	23.2372	23.5446	23.7481	23.6982	23.7986	23.3601	23.5122
Q9NY33-4;Q9NY33;Q9NY33-2	Dipeptidyl peptidase 3	DPP3	1.1679	1.93963	1.67066	8.07721	0.0763476	0	3	3	7.5	22.2171	22.2252	21.7998	18.5107	20.6445	21.9482	22.2771	22.3923	22.4133	22.5432	22.4767	22.2503	19.9299	19.6242	19.5616	20.2663	19.1226	20.5032	22.1565	21.8601	21.803	21.7378	22.1403	20.948
Q9NYL9	Tropomodulin-3	TMOD3	0.443722	0.968234	0.575917	1.71914	0.505996	0.042605	2	2	8.8	19.1869	19.1103	18.9157	19.9727	20.2982	18.7839	19.0239	19.7778	17.1033	20.7938	20.9813	21.2498	20.7657	20.5873	21.4926	18.2623	20.3454	20.8422	22.105	22.146	20.9071	21.0653	20.6004	21.281
Q9NZL9-3;Q9NZL9-4;Q9NZL9-2;Q9NZL9;Q9NZL9-5	Methionine adenosyltransferase 2 subunit beta	MAT2B	1.55965	0.858864	1.61178	2.34977	0.085078	0.0150902	2	2	8.5	21.7885	21.8826	19.6193	18.5353	21.4914	21.3519	22.1151	22.286	22.014	22.4422	22.6362	22.5332	21.5777	21.4668	21.1776	21.4058	21.4615	21.7086	22.2795	23.3589	22.3364	21.9554	22.0454	21.9756
Q9NZN4-2;Q9NZN4	EH domain-containing protein 2	EHD2	0.890606	0.609913	1.95387	3.16541	0.057255	0.00900369	5	5	16	23.6814	23.4507	22.7301	22.9648	22.5594	22.6337	24.2362	24.0466	23.3856	23.5868	23.9805	24.1282	22.8691	23.0106	22.8314	23.0947	23.2582	23.0804	23.6802	23.7554	23.688	23.6309	23.2939	23.7555
Q9NZP8	Complement C1r subcomponent-like protein	C1RL	-0.190554	-0.397706	-0.165263	-0.354752	0.852844	0.732566	2	2	4.7	21.307	18.7313	23.023	22.6293	23.1529	23.6434	22.0392	22.2802	21.7608	21.8314	21.9189	21.5131	23.391	23.5584	23.2086	19.6078	23.2763	19.2453	20.7027	20.1259	21.8533	21.3413	22.6065	23.2713
Q9NZT1	Calmodulin-like protein 5	CALML5	0.207163	-6.58853	0.21669	-8.54038	0.807183	0	5	5	41.1	20.222	20.8758	19.1023	18.5561	19.8374	20.5882	18.8588	18.5863	20.7148	20.6453	20.8576	20.7621	26.572	26.6972	27.2852	27.2866	27.1939	27.2896	20.1236	18.9803	21.3755	22.0108	21.7114	18.5916
Q9NZV1	Cysteine-rich motor neuron 1 protein;Processed cysteine-rich motor neuron 1 protein	CRIM1	1.03006	-1.42218	1.47632	-2.34336	0.107501	0.0152437	2	2	1.9	19.144	20.0213	19.1618	17.7859	17.8307	19.1859	20.243	19.9129	19.7119	18.2572	21.6368	19.5483	22.8547	22.6519	22.0009	22.3425	22.2657	22.2765	21.3843	21.6312	21.5553	21.2266	22.2066	17.8552
Q9P1F3	Costars family protein ABRACL	ABRACL	1.3334	0.58908	1.75476	1.38165	0.070546	0.089964	2	2	35.8	19.5835	18.6802	21.3828	21.2801	20.8432	19.4936	21.2963	22.4933	21.1729	21.4534	21.5114	21.3364	22.3856	22.1457	22.0557	21.6459	21.796	21.9005	22.2835	22.2895	22.3933	22.1613	22.7855	23.5507
Q9P258	Protein RCC2	RCC2	0.988548	0.123225	2.66458	0.353655	0.0367225	0.733039	1	1	2.9	20.9316	20.7256	20.4111	20.4906	21.0881	20.9814	22.227	21.371	21.3204	21.4352	22.5676	21.6385	20.4886	20.314	20.9152	19.6473	20.9759	21.0867	20.9177	20.8203	20.915	20.301	20.837	20.376
Q9P2E9-3;Q9P2E9-2;Q9P2E9	Ribosome-binding protein 1	RRBP1	1.09064	1.17338	3.51096	3.08483	0.0294	0.00883624	4	4	5.5	22.8412	23.3715	22.6841	22.3214	22.8222	22.4876	23.9076	24.0737	23.7297	23.5418	23.8741	23.9449	22.19	22.5718	21.9219	22.4187	22.2346	22.4073	23.9631	23.8231	23.6455	23.4404	22.8698	23.0427
Q9P2J5-2;Q9P2J5	Leucine--tRNA ligase, cytoplasmic	LARS	1.7407	-0.0462926	2.18768	-0.103561	0.0456129	0.926271	2	2	1.4	18.5694	18.526	18.8255	19.0105	18.8252	19.8258	19.8754	21.3695	19.4297	19.6818	21.6909	21.9792	18.8708	18.4051	19.1983	19.0362	18.6961	20.5847	19.0213	19.1326	19.6832	19.1593	18.7632	18.7539
Q9UBG0	C-type mannose receptor 2	MRC2	0.268843	0.139341	0.944871	0.469891	0.26846	0.635918	25	25	23.9	27.7799	27.8254	28.1552	28.1898	28.4221	28.2061	28.5027	28.5061	28.4767	28.3823	28.1542	28.1696	27.0439	27.0047	26.8963	27.0288	26.7791	27.0124	26.8731	27.0187	26.9751	26.7667	27.4163	27.5513
Q9UBP4	Dickkopf-related protein 3	DKK3	-0.960254	-0.779235	-3.57191	-3.2613	0.0282632	0.00960656	12	12	52.3	29.1241	29.0079	29.4834	29.5368	29.1384	29.085	28.4072	28.2237	28.3573	28.4456	28.1072	28.0731	30.9358	30.71	30.6045	30.4693	30.7439	30.6009	29.7987	29.5722	29.9168	29.9738	30.1458	29.9817
Q9UBQ5-2;Q9UBQ5	Eukaryotic translation initiation factor 3 subunit K	EIF3K	0.902299	1.37811	2.65708	1.96029	0.0360342	0.0265981	2	2	8.5	21.5697	21.7205	21.9623	22.2057	21.8079	21.8239	22.7334	22.1946	22.2195	23.0718	23.0612	23.2233	20.7565	21.2977	17.9657	21.0168	21.3616	19.9154	21.9513	23.1271	21.4437	21.4015	21.56	21.0988
Q9UBQ6	Exostosin-like 2;Processed exostosin-like 2	EXTL2	-0.573102	-0.234514	-1.87006	-0.55137	0.0650102	0.565918	3	3	11.2	22.3434	22.5728	22.7405	23.0661	22.6748	22.6465	21.34	22.2189	22.3592	22.2163	22.5713	21.8997	23.1144	23.3464	22.9623	22.9872	22.658	22.734	21.8652	22.7004	22.6492	22.6511	23.4732	23.056
Q9UBR2	Cathepsin Z	CTSZ	0.424958	0.115702	0.654491	0.3038	0.444185	0.774461	3	3	11.9	22.3178	22.8356	22.351	22.5783	22.7238	19.243	22.8107	22.2601	23.0531	22.3636	22.1352	21.9764	23.5826	23.965	24.8907	23.8915	24.0756	24.1661	24.0097	23.5467	24.0853	24.8097	23.8191	24.9952
Q9UBT2;Q9UBT2-2	SUMO-activating enzyme subunit 2	UBA2	1.95772	2.15606	2.00452	4.04323	0.0540193	0.00861017	4	4	7.8	22.8228	22.6312	20.9716	19.0569	21.4857	21.296	23.6394	23.0359	22.6029	22.6998	24.6939	23.3384	19.0839	20.1185	19.8619	19.6571	21.857	19.816	22.6675	22.546	21.9114	22.1703	22.0946	21.9409
Q9UBX5	Fibulin-5	FBLN5	-0.565619	-0.959886	-1.85923	-1.94968	0.06514	0.0268978	3	3	7.1	23.3826	22.6646	23.0515	22.3541	23.0314	22.8789	22.2396	21.803	22.4941	22.1473	22.5212	22.7642	24.5711	23.9174	23.2554	23.5572	24.4239	24.4296	23.5512	23.4091	23.2928	22.8089	23.0976	22.2357
Q9UGI8-2;Q9UGI8	Testin	TES	2.1153	1.36817	5.61439	1.27217	0.0291429	0.120276	1	1	4.6	18.3842	22.6308	22.5677	19.5085	20.4999	19.7029	22.8724	22.4555	22.55	22.5876	22.686	22.8344	19.7989	17.3078	19.2844	18.2237	19.1739	18.9853	20.3288	22.6634	18.9729	17.6118	22.5286	18.8775
Q9UHD8-7;Q9UHD8-2;Q9UHD8-5;Q9UHD8;Q9UHD8-3;Q9UHD8-4;Q9UHD8-9;Q9UHD8-8	Septin-9	2009-09-01	1.28872	1.33665	3.3026	2.89536	0.0294737	0.0102598	7	7	15.7	24.1315	24.3423	23.6882	23.6725	23.7289	23.6596	25.262	25.4757	24.5807	24.8383	25.3686	25.4301	24.2527	24.3233	24.3306	24.2823	23.3821	24.0548	25.8929	25.9611	25.4008	25.6383	24.9562	24.7963
Q9UHI8	A disintegrin and metalloproteinase with thrombospondin motifs 1	ADAMTS1	-0.115672	-0.27317	-0.526445	-1.16936	0.546341	0.151845	18	18	30.1	27.688	27.5817	27.8212	27.7573	27.7102	27.7061	27.5455	27.7051	27.698	27.8433	27.3528	27.4258	27.7889	27.8814	27.7575	27.562	27.7185	27.6902	27.325	27.2972	27.1974	27.5328	27.622	27.7851
Q9UHV9	Prefoldin subunit 2	PFDN2	1.23203	1.81162	1.18141	1.59412	0.1801	0.0563799	1	1	9.1	21.7069	21.5315	19.117	18.1302	21.1264	21.2997	21.7152	21.9204	21.3499	21.7108	21.884	21.7235	21.8564	20.5994	18.69	18.8285	19.696	18.7185	19.2357	21.0306	22.7216	21.8645	22.2453	22.1607
Q9UHY7	Enolase-phosphatase E1	ENOPH1	1.58866	0.350541	2.46467	1.15969	0.034045	0.154723	1	1	4.6	19.7847	20.0167	17.8018	18.5008	18.2585	20.1249	20.9565	19.8811	20.3105	20.7584	21.0933	21.0196	19.2438	19.4045	19.5957	19.0243	20.5852	19.0269	19.8918	20.0455	19.2412	19.9432	19.8883	19.9737
Q9UJ70;Q9UJ70-2	N-acetyl-D-glucosamine kinase	NAGK	1.14268	1.23756	1.78983	2.55555	0.0682472	0.0129607	3	3	9	21.3969	21.2796	21.5393	21.2544	20.9492	21.155	21.9706	22.4684	21.6563	21.5396	23.312	23.4836	20.828	18.3666	20.2707	20.6291	18.1199	20.4788	21.3692	21.1098	21.101	21.1666	20.7976	20.5742
Q9UJJ9	N-acetylglucosamine-1-phosphotransferase subunit gamma	GNPTG	-0.450979	-0.611762	-2.11795	-2.09661	0.0497634	0.0219227	6	6	33.4	25.6342	25.656	25.427	25.5317	25.3875	25.2261	25.1244	24.9491	25.0937	25.1434	24.9479	24.8981	26.5395	26.4985	26.2933	26.1992	26.4718	26.5678	25.5041	25.4572	25.9768	26.0496	25.9706	25.9412
Q9UJU6-5;Q9UJU6-4;Q9UJU6-6;Q9UJU6;Q9UJU6-2;Q9UJU6-3	Drebrin-like protein	DBNL	1.36507	0.96252	1.75036	1.91123	0.0711927	0.0288379	1	1	4.3	21.1772	21.4101	20.3646	20.5964	20.1489	18.3769	21.3444	21.4016	21.4194	21.327	22.555	22.2174	20.8784	20.6401	20.7238	20.3941	19.4438	19.769	21.9352	21.3159	21.3069	21.1237	20.8913	21.0513
Q9UKK9	ADP-sugar pyrophosphatase	NUDT5	0.727507	1.03101	2.09372	2.45347	0.0517542	0.0137034	3	3	16	23.3805	23.4387	22.8755	22.3463	22.9975	23.0121	23.8776	23.6942	23.4875	23.6353	24.0169	23.704	23.2394	23.4868	23.1649	22.6096	22.6739	23.499	24.7094	24.6125	23.772	24.4419	23.6155	23.7083
Q9UKP4	A disintegrin and metalloproteinase with thrombospondin motifs 7	ADAMTS7	-0.477276	-0.552041	-1.66024	-1.77469	0.0783423	0.0387948	5	5	4	22.9706	23.2294	22.7743	22.7813	23.1108	23.2012	22.4454	22.6989	22.7925	22.7381	22.3546	22.1745	23.2456	23.6831	23.4953	23.3717	23.6594	23.3123	22.3054	22.7283	22.8846	23.0615	23.3135	23.1618
Q9UKU9	Angiopoietin-related protein 2	ANGPTL2	-0.579393	-0.568196	-2.43219	-2.23098	0.0348185	0.0170526	26	24	54.2	29.4788	29.4208	29.651	29.7502	29.5358	29.5921	29.0091	28.9563	29.153	29.2477	28.7836	28.8025	30.5472	30.6517	30.4265	30.3547	30.2125	30.2701	29.6605	29.5847	29.9134	29.877	29.9669	30.0509
Q9UKY7-2;Q9UKY7	Protein CDV3 homolog	CDV3	0.845657	1.08535	1.54198	2.31551	0.0971603	0.0154023	4	4	27.2	22.894	22.9585	22.1929	22.7599	21.9576	22.416	23.129	24.3368	22.6251	22.5541	23.9905	23.6172	22.4602	22.9321	22.2541	22.3668	22.0697	22.1454	24.1385	23.9676	23.7842	22.988	22.9213	22.9408
Q9UL46	Proteasome activator complex subunit 2	PSME2	0.900494	0.774075	2.02789	1.88679	0.0522986	0.0305083	5	5	25.1	23.8362	23.74	23.0886	23.2071	22.8832	22.8606	23.933	24.1246	23.7734	24.0163	24.3114	24.8599	23.9774	23.0113	23.5417	23.4478	23.2392	22.028	24.4736	23.6837	23.202	24.2921	24.1479	24.0906
Q9ULV4;Q9ULV4-2;Q9ULV4-3	Coronin-1C	CORO1C	0.630899	0.8023	2.32923	4.01847	0.0437877	0.00931092	6	6	17.1	24.739	24.8289	24.4256	24.2346	24.4114	24.312	24.9028	25.1006	24.9508	25.1934	25.2839	25.3053	24.9865	24.8259	24.7947	24.601	24.5759	24.8858	25.681	25.527	25.687	25.7104	25.3502	25.528
Q9ULZ3-3;Q9ULZ3-2;Q9ULZ3	Apoptosis-associated speck-like protein containing a CARD	PYCARD	0.941247	1.01559	3.20745	4.11538	0.0288519	0.00867925	3	3	26.7	21.9191	21.6409	21.4041	21.6071	22.1326	21.0716	22.981	22.3104	22.431	22.0393	22.9239	22.7374	21.5254	21.5254	21.6298	21.2423	21.3311	21.158	22.9677	22.3281	21.9545	22.7811	22.7458	21.7283
Q9UMS4	Pre-mRNA-processing factor 19	PRPF19	1.04363	0.0373815	1.4491	0.127062	0.112056	0.91065	5	5	14.7	23.1625	23.5629	22.5258	23.0035	22.4912	22.7497	22.9632	23.4331	23.4464	23.7318	25.0655	25.1174	23.4753	23.4857	22.7136	24.0418	23.9936	22.8677	23.7695	23.5093	23.7973	23.5582	23.2256	22.942
Q9UN70-2;Q9UN70	Protocadherin gamma-C3	PCDHGC3	-0.214522	-1.04774	-0.35574	-0.775941	0.68539	0.375677	1	1	1.4	24.2136	24.2521	23.7343	23.2974	22.8638	22.4929	22.7899	23.0056	23.7087	23.6452	23.2724	23.1451	22.2228	22.7868	20.9716	20.7157	18.6563	17.9677	19.8683	19.8004	19.6349	18.272	18.8532	20.6054
Q9UNA0	A disintegrin and metalloproteinase with thrombospondin motifs 5	ADAMTS5	-0.673351	-0.275254	-1.65767	-0.683579	0.078678	0.448402	4	4	6.8	24.6671	25.8254	25.2783	25.2302	25.2312	24.898	25.262	24.9498	24.5358	24.0809	24.2002	24.0613	24.8678	25.2748	24.5986	25.3167	24.2423	24.4257	24.0029	24.2577	24.7312	24.4998	24.5736	25.0092
Q9UNH7-2;Q9UNH7	Sorting nexin-6;Sorting nexin-6, N-terminally processed	SNX6	0.933187	0.959385	1.71275	2.18618	0.0735786	0.0189982	2	2	9	21.3751	21.1676	20.2641	20.8582	20.5883	21.0511	21.3998	21.8832	21.1429	21.3386	22.3742	22.7646	20.7613	20.9685	21.42	21.2499	21.476	21.1544	22.9148	22.5505	22.1964	21.5609	21.8425	21.7213
Q9UNM6;Q9UNM6-2	26S proteasome non-ATPase regulatory subunit 13	PSMD13	0.742325	1.33607	0.806798	1.19246	0.344438	0.144646	3	3	9.6	23.0953	24.1896	24.1468	17.8918	23.0349	23.2911	23.2784	22.9521	23.4068	23.2131	23.6596	23.5935	22.9132	22.6645	23.0604	22.4915	19.4017	20.0574	22.2687	23.6725	23.0534	23.4117	23.1252	23.0736
Q9UNN8	Endothelial protein C receptor	PROCR	-0.156429	0.0937436	-0.826338	0.575896	0.335294	0.544165	5	5	26.1	27.6644	27.7698	27.6387	27.4901	27.6169	27.4544	27.5843	27.5874	27.3582	27.3622	27.506	27.2976	28.6632	28.6123	28.5926	28.2995	28.3283	28.7139	28.6142	28.5928	28.5404	28.6524	28.7225	28.65
Q9UNS2	COP9 signalosome complex subunit 3	COPS3	1.33878	1.90668	2.498	3.93084	0.0330033	0.00852308	1	1	2.8	20.6114	18.8826	19.9126	17.3329	17.7623	19.5452	20.0266	19.8634	19.9617	20.7375	21.6269	19.8637	19.0693	19.1014	17.6999	17.9472	19.1381	17.9697	20.5509	20.3555	20.0166	20.3086	21.585	19.5488
Q9UNW1;Q9UNW1-4	Multiple inositol polyphosphate phosphatase 1	MINPP1	-0.528393	-0.495169	-2.15647	-2.32524	0.0468962	0.0153359	8	8	19.7	25.3651	25.0453	25.2444	25.3245	25.2522	25.4967	25.1367	24.8141	24.7849	24.8086	24.5042	24.5094	25.7921	25.7547	25.6985	25.7917	25.8231	25.6912	24.9893	25.0956	25.385	25.4393	25.2563	25.4148
Q9UNX3;P61254	60S ribosomal protein L26-like 1;60S ribosomal protein L26	RPL26L1;RPL26	0.429579	0.882762	0.289106	1.14947	0.743869	0.158031	2	2	10.3	18.5733	21.9657	17.1122	19.3974	21.698	21.6137	22.8433	22.014	19.9741	18.8011	20.8716	18.4336	21.8197	22.1238	21.8887	18.3702	21.7188	22.1163	22.5545	22.7382	22.4735	22.1946	21.8542	21.5191
Q9UNZ2-6;Q9UNZ2;Q9UNZ2-5	NSFL1 cofactor p47	NSFL1C	0.484749	1.77532	0.762131	3.43235	0.37028	0.00998	1	1	6.6	21.1281	19.3344	18.9046	19.0247	18.9849	18.8843	19.6723	18.8366	20.8166	19.1245	21.0503	19.6692	18.0326	19.6162	19.2294	20.043	19.5591	19.7254	22.0561	21.1392	20.8128	21.7821	20.5979	20.4695
Q9UQ80;Q9UQ80-2	Proliferation-associated protein 2G4	PA2G4	1.01669	0.898998	2.48673	2.5355	0.0328845	0.0128128	13	13	35.5	25.8038	25.6099	25.1954	24.8287	25.2078	25.3228	26.1749	26.2382	25.874	26.1839	26.73	26.8676	25.7157	25.9684	25.5704	25.4117	25.3314	25.4551	26.7739	26.9777	26.4333	26.3816	26.1395	26.1406
Q9Y230;Q9Y230-2	RuvB-like 2	RUVBL2	1.57526	0.901531	2.88043	1.71156	0.0327209	0.0432905	4	4	10.2	22.7968	23.2226	21.5637	22.017	22.399	22.0051	23.8893	23.7067	23.4901	23.5341	24.4546	24.3809	22.5952	22.5784	22.8972	22.7962	22.8819	21.7295	24.3122	24.2254	22.8364	23.5167	22.9273	23.0696
Q9Y240	C-type lectin domain family 11 member A	CLEC11A	-0.423322	-0.359144	-1.7297	-1.53135	0.0721506	0.0620943	10	10	30.3	26.9355	26.9083	27.3365	27.1689	26.7334	26.8728	26.6391	26.6939	26.4251	26.6929	26.5065	26.458	27.9503	27.8882	27.6301	27.5858	27.7717	27.8495	27.4557	27.5857	27.5458	27.4888	27.2692	27.1756
Q9Y262-2;Q9Y262	Eukaryotic translation initiation factor 3 subunit L	EIF3L	0.537483	0.392473	1.49253	1.73601	0.105671	0.0417426	1	1	3.1	20.7525	19.182	20.6311	20.5093	20.3828	20.2938	20.9152	21.5083	20.6068	20.7272	20.5414	20.6775	19.0765	19.9929	18.3778	20.1558	19.075	19.7994	19.1583	20.3975	18.9172	21.0599	20.2538	19.0453
Q9Y265-2;Q9Y265	RuvB-like 1	RUVBL1	2.03006	1.10151	1.92594	2.56217	0.0609875	0.0125012	5	5	16.1	22.8495	22.5208	17.591	22.0082	22.1073	22.3318	23.7152	23.4183	23.1092	22.9692	24.2519	24.125	21.8621	21.7188	21.516	22.0595	22.2551	22.5785	23.7827	23.4283	22.8651	22.9464	23.1613	22.4153
Q9Y266	Nuclear migration protein nudC	NUDC	1.17068	1.19914	2.60542	2.80421	0.0349688	0.0110471	4	4	15.7	22.7414	22.9497	22.735	22.162	22.2663	22.5974	23.2909	23.7315	23.0077	23.6799	24.5978	24.168	23.1469	23.2248	22.7758	22.5699	22.7694	22.9469	24.7129	24.6585	23.9281	23.7752	23.82	23.7338
Q9Y281;Q9Y281-3	Cofilin-2	CFL2	1.29157	1.14997	3.98081	3.45294	0.0309	0.0100302	7	4	49.4	23.07	22.9357	22.2019	22.582	22.7922	22.2901	24.3445	23.5841	23.2607	24.1424	23.9131	24.3766	23.8155	23.5005	23.2432	22.8834	23.3236	22.9122	24.7109	24.6227	24.5973	24.2505	24.2473	24.1495
Q9Y285-2;Q9Y285	Phenylalanine--tRNA ligase alpha subunit	FARSA	0.74821	0.609946	2.6352	1.0052	0.0368395	0.226341	2	2	3.8	21.183	20.9956	21.3412	21.2665	21.0122	20.6581	21.7975	21.3817	21.9503	21.7897	22.3016	21.725	20.1009	20.0833	20.7028	20.9119	20.6557	21.2444	22.3065	21.8717	20.832	20.8206	20.9646	20.5632
Q9Y287;Q9Y287-2	Integral membrane protein 2B;BRI2, membrane form;BRI2 intracellular domain;BRI2C, soluble form;Bri23 peptide	ITM2B	-0.471747	0.397195	-1.60799	0.923299	0.0861148	0.275963	3	3	19.9	23.4087	23.1177	23.8546	23.8327	23.7576	23.8306	23.1485	23.0708	23.243	22.9706	23.2455	23.2931	23.3715	23.3944	23.7321	23.8589	24.2821	23.2339	23.6439	23.7927	22.9402	24.5837	25.3836	23.9118
Q9Y2B0	Protein canopy homolog 2	CNPY2	-0.608243	0.669425	-2.08013	3.18581	0.0515528	0.00927757	6	6	42.3	25.4312	24.9723	25.5188	25.1765	24.8364	24.8692	24.8327	24.6401	24.3928	24.2188	24.7099	24.3606	25.8289	25.7513	25.5782	25.8182	25.5851	25.5201	26.3605	26.4228	26.4055	26.5399	26.1738	26.1959
Q9Y3A5	Ribosome maturation protein SBDS	SBDS	1.00665	0.973934	1.76641	2.44381	0.069724	0.0137573	3	3	14.8	21.2847	21.9297	22.1314	21.4462	18.9589	21.7064	23.0149	21.8159	22.039	22.0745	22.2226	22.3304	22.2933	22.5032	22.4108	22.2141	22.4638	20.6767	22.9771	23.6458	22.9328	22.7098	23.8012	22.3388
Q9Y3F4;Q9Y3F4-2	Serine-threonine kinase receptor-associated protein	STRAP	0.866116	1.31057	1.69149	1.6524	0.0753091	0.0481676	2	2	6.6	22.1479	21.8266	20.209	21.8567	21.9356	22.1284	22.0318	22.2594	22.4408	22.5422	23.0131	23.0134	19.7211	21.9922	20.2315	21.5586	18.4115	21.8486	22.4551	23.426	21.055	20.4016	22.2067	22.0826
Q9Y3I0	tRNA-splicing ligase RtcB homolog	RTCB	1.51397	0.479754	2.02641	1.36404	0.0521797	0.0927877	3	3	6.1	22.2865	22.0462	22.1128	18.6416	21.1078	21.1078	22.1542	22.3187	22.4775	22.4527	23.7009	23.2826	22.1051	22.5035	22.2342	21.8255	22.5152	22.0902	23.0376	23.2111	22.5306	22.737	22.2706	22.3652
Q9Y3U8	60S ribosomal protein L36	RPL36	1.07482	0.828206	1.32784	2.33837	0.137094	0.015155	1	1	11.4	21.7944	19.4607	21.3583	20.8422	20.8749	20.8998	22.7	22.625	19.1862	21.9227	22.6294	22.616	22.0442	21.9958	21.9785	21.5245	21.7706	22.1366	23.1257	23.0204	22.9249	22.8097	22.3692	22.1696
Q9Y490	Talin-1	TLN1	0.949286	0.83634	2.45299	2.5631	0.0343975	0.0125302	63	63	38.4	28.6011	28.3832	27.9398	27.8316	27.8114	27.741	28.8206	28.7823	28.7909	28.8857	29.3529	29.3714	27.4313	27.441	27.2651	27.4941	27.4062	27.464	28.6595	28.7435	28.0998	28.0455	27.9956	27.9756
Q9Y4K0	Lysyl oxidase homolog 2	LOXL2	-0.473176	-0.263741	-2.07973	-1.02767	0.0514463	0.216934	23	23	39.1	28.9315	29.2117	29.3525	29.2582	29.2663	29.1853	28.717	28.7545	28.9795	28.8401	28.6444	28.431	30.3202	30.3397	29.8003	29.9248	30.1924	30.08	29.7053	29.673	29.9198	29.9153	29.9598	29.9018
Q9Y4L1;Q9Y4L1-2	Hypoxia up-regulated protein 1	HYOU1	0.306377	-0.705477	0.764485	-2.81128	0.370018	0.0108539	7	7	8.8	23.1163	23.0091	22.5922	22.3854	22.3602	22.3349	22.5079	23.0185	22.3589	23.0492	23.0349	23.667	23.9269	24.1979	23.8943	24.1283	23.7501	23.4324	23.2477	23.0301	23.2266	23.1992	23.2239	23.1694
Q9Y4Z0	U6 snRNA-associated Sm-like protein LSm4	LSM4	1.16329	1.04124	1.84735	1.68493	0.06534	0.0446301	1	1	7.2	20.8852	20.5536	18.7664	20.294	20.5081	18.4378	20.8995	20.7809	20.4107	20.8539	21.9949	21.4849	20.4468	20.8607	20.8038	19.2936	20.5951	20.7331	22.1866	22.6696	21.4233	20.9863	20.9435	20.7712
Q9Y570;Q9Y570-4;Q9Y570-2	Protein phosphatase methylesterase 1	PPME1	0.63588	0.581416	1.40925	2.10076	0.119965	0.0219966	3	3	9.8	22.1621	22.5635	21.8276	21.4843	22.5492	21.703	22.4217	22.5832	22.1747	22.4461	23.3207	23.1585	21.4783	21.5226	21.2627	21.2608	21.201	21.5637	22.0535	21.8384	21.5739	21.8058	22.5042	22.0017
Q9Y5S9-2;Q9Y5S9	RNA-binding protein 8A	RBM8A	1.41301	1.73161	2.12584	2.60174	0.0488553	0.0125036	3	3	26	22.2912	22.5555	22.3695	18.6689	21.6504	21.862	23.3855	22.7937	22.6358	22.9759	23.3905	22.6942	22.3113	22.2392	21.496	21.9373	18.8894	22.4912	23.5086	24.2531	23.0344	23.4248	22.8603	22.6729
Q9Y5Z4-2;Q9Y5Z4	Heme-binding protein 2	HEBP2	0.875365	1.15814	1.3597	2.97152	0.129007	0.00986495	3	3	16.8	20.9806	21.0591	19.9519	19.7294	20.7001	20.6132	20.9628	22.372	20.3595	20.7585	21.6962	22.1375	22.2632	22.0562	21.4895	21.2271	21.4093	21.3944	22.9181	22.8186	22.8192	23.1315	22.5341	22.567
Q9Y617;Q9Y617-2	Phosphoserine aminotransferase	PSAT1	1.18575	0.719517	3.03504	2.52894	0.0273383	0.0127256	12	12	40	25.6147	25.6867	24.9557	24.811	24.9635	25.0621	26.187	26.205	26.088	26.3199	26.7537	26.6547	25.1763	25.2625	24.5662	24.943	24.5856	24.9048	25.8765	25.7455	25.6698	25.5058	25.4175	25.5404
Q9Y646	Carboxypeptidase Q	CPQ	-0.51864	-0.266184	-1.40736	-1.6968	0.119815	0.0445337	2	2	4.2	22.4367	22.0665	22.9985	22.824	22.6124	22.8551	21.9457	22.1202	22.2501	22.6738	21.8467	21.8449	22.4741	22.4603	22.1431	22.5342	22.4357	22.461	22.1916	22.0129	22.2127	22.0304	22.4236	22.0401
Q9Y678	Coatomer subunit gamma-1	COPG1	1.04488	1.36607	2.69892	3.82186	0.0366452	0.00774825	6	6	9	23.7906	23.6064	23.2646	23.1974	23.3915	23.3401	24.1106	23.9832	24.1132	24.8185	24.8337	25.0008	22.4421	21.4269	21.66	21.8443	22.2863	21.7343	23.8849	23.6096	22.9686	22.9142	23.1939	23.0191
Q9Y696	Chloride intracellular channel protein 4	CLIC4	0.656991	0.713323	2.4719	3.11489	0.0338371	0.00899291	9	9	50.2	25.3225	25.159	24.707	24.7731	25.0095	25.0877	25.655	25.7916	25.4567	25.5654	25.7293	25.8028	25.4241	24.8769	24.8721	24.623	24.9591	25.1319	25.7334	25.7302	25.8295	25.6663	25.5728	25.6348
Q9Y6C2	EMILIN-1	EMILIN1	-0.487727	-0.334187	-2.6235	-2.02039	0.0359518	0.0237689	31	31	42.2	30.6251	30.5685	30.7958	30.744	30.6158	30.6724	30.11	30.0283	30.2724	30.34	30.2253	30.1192	29.9593	30.0898	29.9014	29.9609	29.8044	29.8851	29.5495	29.4918	29.6003	29.6564	29.6679	29.6298
Q9Y6N7-6;Q9Y6N7-5;Q9Y6N7-4;Q9Y6N7-3;Q9Y6N7;Q9Y6N7-2	Roundabout homolog 1	ROBO1	-0.373398	0.00762494	-1.06363	0.0167793	0.220104	0.988085	7	7	7.2	24.5016	24.1402	24.5827	25.5326	24.1936	24.7849	24.151	24.2256	24.332	24.6134	24.1087	24.0644	23.6811	23.2618	24.4348	24.2196	24.1366	23.7261	23.7866	23.508	23.9099	23.4511	24.6905	24.1598
Q9Y6U3-2			-0.415124	-0.0689945	-1.92506	-0.376652	0.0611052	0.710446	1	1	1.2	22.0773	22.1993	22.7188	22.221	22.1169	22.224	21.7113	21.8001	21.8887	21.9445	22.0491	21.673	22.0426	22.3838	22.0806	22.0413	21.8413	22.0452	22.15	21.8989	21.8899	22.0041	22.1651	21.9127
Q9Y6Z7	Collectin-10	COLEC10	-0.520466	-0.177425	-0.60056	-1.07726	0.485151	0.192232	2	2	9	22.8674	22.5877	22.8591	22.5686	22.8759	19.1623	19.5359	22.5993	19.6917	22.6456	22.5806	22.7451	23.1072	23.2683	23.2205	23.0954	23.0154	23.1097	22.979	23.1268	22.6502	23.0925	22.8311	23.0724

## Sheet: Table S2B_sign down CAF-siWNT2
Table S2b. Significantly downregulated proteins in SN of CAF-siWNT2 vs CAF- NTC from MS analysis
Gene name	Protein ID	Protein name	p-value CAF3	q-value CAF3	Literature (PMID)
Pro-angiogenic factors
ADAM9	Q13443-2;Q13443	Disintegrin and metalloproteinase domain-containing protein 9	0.000808141	0.0427692	29118335
ANGPTL2	Q9UKU9	Angiopoietin-related protein 2	0.0137859	0.0348185	24563071	10473614
ANTXR1	Q9H6X2-3;Q9H6X2-4;Q9H6X2-6;Q9H6X2-2;Q9H6X2-5;Q9H6X2	Anthrax toxin receptor 1	0.00078728	0.0333333	22340594
BGN	P21810	Biglycan	0.00122969	0.036	24373744	27590684	22374465
CHI3L1	P36222	Chitinase-3-like protein 1	0.011577	0.0335	22056877	24222276
CLU	P10909-4;P10909;P10909-5;P10909-2;P10909-3	Clusterin;Clusterin beta chain;Clusterin alpha chain	0.00850796	0.0301538	23616046
CSF1	P09603;P09603-2;P09603-3	Macrophage colony-stimulating factor 1	0.00115979	0.0397143	24892425	19398755
CTGF	P29279-2;P29279	Connective tissue growth factor	0.00208425	0.029037	25341039	28108312
CTHRC1	Q96CG8;Q96CG8-3;Q96CG8-2	Collagen triple helix repeat-containing protein 1	0.00201167	0.0316735	29344195	27686285
DKK3	Q9UBP4	Dickkopf-related protein 3	0.00471913	0.0282632	18033687	28352232	26093488
FSTL1	Q12841;Q12841-2	Follistatin-related protein 1	0.000566386	0.0272727	18718903
GAS6	Q14393-2;Q14393;Q14393-3;Q14393-5;Q14393-4	Growth arrest-specific protein 6	0.0106919	0.0339091	24409287	28627676
LAMB2	P55268	Laminin subunit beta-2	0.00116008	0.03104	23571221
MFGE8	Q08431;Q08431-3;Q08431-2	Lactadherin;Lactadherin short form;Medin	0.00526468	0.0321633	24838098
RARRES2	Q99969	Retinoic acid receptor responder protein 2	0.00154514	0.0337049	20237162
STC2	O76061	Stanniocalcin-2	0.010831	0.02896	23664860
Anti-angiogenic factors
ADAMTS2	O95450-2;O95450	A disintegrin and metalloproteinase with thrombospondin motifs 2	0.00273232	0.038625	20574651
AGT	P01019	Angiotensinogen;Angiotensin 1-9	0.029336	0.0364771	19318581	11847188
IGFBP6	P24592	Insulin-like growth factor-binding protein 6	0.00694845	0.0302535	21618524
SPON2	Q9BUD6	Spondin-2	0.0158907	0.0348687	28991232
TIMP1	P01033	Metalloproteinase inhibitor 1	0.00033682	0.0483478	12704667
Pro- and anti-angiogenic factors
RECK	O95980	Reversion-inducing cysteine-rich protein with Kazal motifs	0.0429898	0.0349259	20407016	28803732	24931164	11747814
no direct effect on angiogenesis
AGRN	O00468-6;O00468-7;O00468-3;O00468-5;O00468-4;O00468;O00468-2	Agrin	0.0163424	0.0329934
C1QTNF5	Q9BXJ0	Complement C1q tumor necrosis factor-related protein 5	0.0441136	0.0442137
C4B	P0C0L5	Complement C4-B	0.00779713	0.0358809
CCBE1	Q6UXH8;Q6UXH8-3	Collagen and calcium-binding EGF domain-containing protein 1	0.00948764	0.0293913
CFD	P00746	Complement factor D	0.00152939	0.0363529
CLSTN1	O94985	Calsyntenin-1;Soluble Alc-alpha;CTF1-alpha	0.0149868	0.0381851
CST3	P01034	Cystatin-C	0.00066365	0.0412
EFEMP2	O95967	EGF-containing fibulin-like extracellular matrix protein 2	9.20035e-05	0.024
FAM198B	Q6UWH4;Q6UWH4-2;Q6UWH4-3	Protein FAM198B	0.00162255	0.0298333
FBN2	P35556	Fibrillin-2	0.0115779	0.028918
GALNT2	Q10471	Polypeptide N-acetylgalactosaminyltransferase 2; soluble form	0.0123606	0.038241
GM2A	P17900	Ganglioside GM2 activator;Ganglioside GM2 activator isoform short	0.0092158	0.031978
GPX3	P22352	Glutathione peroxidase 3	0.00523958	0.0292525
LTBP2	Q14767	Latent-transforming growth factor beta-binding protein 2	0.00124036	0.04448
NUCB1	Q02818	Nucleobindin-1	0.000352503	0.0309767
OAF	Q86UD1	Out at first protein homolog	0.00295179	0.0367143
PLOD3	O60568	Procollagen-lysine,2-oxoglutarate 5-dioxygenase 3	0.000695964	0.0423158
PLTP	P55058;P55058-3;P55058-4;P55058-2	Phospholipid transfer protein	0.0235319	0.0341993
PODN	Q7Z5L7;Q7Z5L7-2;Q7Z5L7-3;Q7Z5L7-4	Podocan	0.00803048	0.0297554
PTGDS	P41222	Prostaglandin-H2 D-isomerase	0.0115976	0.0317143
QSOX1	O00391;O00391-2	Sulfhydryl oxidase 1	0.0358089	0.0444505
SVEP1	Q4LDE5	Sushi, von Willebrand factor type A, EGF and pentraxin domain-containing protein 1	0.00436406	0.0284516

## Sheet: Table S2C_proteome profiler
Table S2c
Mean integrated density - analysis of proteome profiler cytokine array
protein name	HUVEC	CAF#2-NTC	CAF#2-siWNT2	HUVEC + CAF#2-NTC	HUVEC + CAF#2-siWNT2
Serpin E1	214.125	213.044	211.477	212.424	212.314
GDF-15	127.299	162.555	174.673	180.156	188.171
CCL2 (MCP-1)	100.931	179.617	165.801	154.062	152.955
Angiogenin	163.138	161.576	132.747	145.075	128.289
IL-8	38.0677	169.624	161.542	171.351	173.738
Thrombospondin-1	182.676	127.588	95.8499	146.742	150.573
Chitinase 3-like 1	3.26217	198.757	186	110.582	132.06
HGF	0.564833	180.63	173.216	94.6307	98.0664
ENA-78 (CXCL5)	1.49017	126.138	106.052	167.243	136.558
Pentraxin-3	88.4822	145.265	125.999	64.2542	59.7544
GRO-α	1.15417	117.499	106.151	125.182	128.264
VCAM-1	0.177333	139.921	122.145	96.5427	86.9084
Dkk-1	68.0032	67.3196	31.2429	121.719	86.5674
VEGF	0.232333	165.331	139.993	2.63967	4.73392
IGFBP-2	86.8957	0.874042	0.937417	106.973	115.012
CD31	172.879	0.981583	0.561417	68.1382	67.0524
Angiopoietin-2	121.601	1.70708	1.16242	83.4527	69.0859
IL-6	1.58817	26.1371	18.2109	132.518	95.7854
Endoglin	167.228	9.94208	11.3004	31.1302	28.2419
MIF	85.0732	35.0516	29.2864	38.6602	45.3369
EMMPRIN	62.0147	44.2491	32.3639	38.0157	38.9069
uPAR	75.8097	37.6016	23.9749	27.6692	30.1029
Cystatin C	37.1732	30.2361	21.4374	25.2012	18.9704
SDF-1α	11.8717	54.8536	20.5159	0.1	2.09992
CCL7 (MCP-3)	2.23017	46.9046	20.6654	5.79917	4.58492
Compl Factor D	2.74117	33.1571	24.5009	6.12217	6.02042
IL-11	2.81217	5.00958	2.59342	26.1477	21.8979
FGF basic	38.1187	1.73758	2.12692	8.39717	6.73642
SHBG	6.98133	11.1366	10.5999	12.8572	15.2794
FGF-19	26.3487	4.31908	5.19042	4.61467	2.06442
ST2	22.1297	2.48808	0.521958	8.18317	6.67192
BDNF	5.36067	9.85258	7.67342	6.39517	6.61592
PDGF-AA	30.0152	0.156542	0.1	3.46917	2.03142
IL-17A	26.1372	5.60208	1.89442	0.1	0.657917
DPPIV	6.54817	5.63708	6.41842	7.81667	7.18892
IL-4	17.3872	4.47758	4.08892	4.22667	2.94142
M-CSF	0.1	14.9546	9.52792	3.80917	2.89692
FGF-7	3.97067	14.0151	9.97992	0.840167	0.392458
Myeloperoxidase	5.24117	7.29508	5.46742	5.19067	5.77392
G-CSF	5.31567	4.97608	5.79392	5.79117	4.56992
Lipocalin-2	0.1	9.78308	6.43992	4.15567	4.59592
IFN-γ	2.53567	6.69658	5.20692	5.01217	5.07742
IL-24	1.38967	4.80508	4.36392	7.24317	6.32742
Angiopoietin-1	4.15817	8.55208	4.93892	3.57117	2.74742
IL-5	0.600167	7.36308	4.50942	4.65467	4.36892
Apolipoprotein-A	5.00267	4.91108	4.15242	2.55817	3.75242
IL-22	14.8692	3.34958	0.741417	0.316083	0.583917
Vitamin D BP	2.00217	5.87058	3.87642	4.72917	2.32892
CD14	5.01017	6.83108	6.69292	0.1	0.1
Kallikrein 3	1.91817	7.59608	5.40042	0.508667	2.95842
TfR	4.56467	5.55708	3.23092	1.98167	2.22292
Fas Ligand	7.45117	3.04508	3.14492	2.34417	1.52142
IL-23	0.768667	3.75558	2.34292	4.41567	3.67942
ICAM-1	0.429667	4.38058	5.16342	0.843583	3.35392
Flt-3 Ligand	4.62667	1.83708	1.45592	4.80267	1.14542
Cripto-1	12.0752	0.1	0.1	0.862167	0.1
TFF3	5.01567	3.23708	2.20042	1.56067	1.08292
PDGF-AB/BB	12.6782	0.1	0.1	0.1	0.1
EGF	10.6342	0.1	0.1	0.1	1.39346
PF4	1.72067	2.61608	4.97692	0.825583	1.10592
CD40 Ligand	3.38867	2.78358	2.06792	1.19117	1.00042
IL-10	4.55517	1.13608	1.05396	1.48217	1.86092
C-Reative Protein	3.84717	1.23608	1.81192	1.60767	1.39492
BAFF	2.15167	2.78708	1.94942	0.574083	2.05692
Compl Comp C5/C5a	3.76667	0.747083	1.62692	1.38617	1.10442
IL-1a	0.1	3.84008	1.93242	0.257083	1.24592
IL-19	3.25667	1.17808	0.276458	0.978667	1.04442
IL-18 Bpa	2.72617	1.42958	0.434917	0.309167	1.81742
CD30	4.05117	0.1	2.12492	0.1	0.1
TARC	2.43467	2.34758	1.00242	0.252083	0.232417
Growth Hormone	0.313333	1.83108	0.745917	1.71917	1.63392
Resistin	3.17017	2.41954	0.191417	0.1	0.1
MIP-3β	1.94417	2.25358	1.05792	0.1	0.430958
I-TAC	3.88067	0.575542	0.260958	0.141583	0.847417
MIP-3α	0.579667	2.42408	0.380417	1.00167	0.781417
GM-CSF	2.37617	0.1	0.1	1.31667	1.18046
Relaxin-2	1.83667	1.89008	0.394417	0.1	0.224958
Adiponectin	2.68767	0.422583	0.500958	0.230667	0.1
MIG	1.66967	1.31008	0.1	0.143583	0.512458
LIF	0.569333	1.40558	0.312458	0.819583	0.406958
IL-32	0.856667	2.31108	0.1	0.1	0.0529583
TIM-3	0.747833	2.18558	0.1	0.232583	0.0964583
MMP-9	1.20217	1.37258	0.329917	0.1	0.194958
RANTES	2.71267	0.1	0.1	0.1	0.1
IL-27	1.04667	1.58158	0.264417	0.0555833	0.1
RAGE	2.11617	0.619583	0.1	0.1	0.0604583
TGF-α	1.01567	1.01008	0.1	0.313083	0.473458
IL-31	0.785167	0.447542	0.280958	0.0805833	0.547958
MIP-1α/MIP-1β	1.07817	0.450083	0.1	0.1	0.271958
TNF-alpha	1.27467	0.239042	0.1	0.1	0.1
RBP4	1.39667	0.1	0.1	0.1	0.1
IL-13	1.33567	0.1	0.1	0.1	0.1
IGFBP-3	0.941667	0.101083	0.1	0.1	0.1
IL-16	0.513333	0.485583	0.1	0.1	0.1
Leptin	0.213667	0.357583	0.262958	0.1	0.257458
IL-33	0.675333	0.1	0.1	0.1	0.1
IL-3	0.625167	0.1	0.1	0.1	0.1
IP-10	0.1	0.154542	0.1	0.264083	0.352958
IL-2	0.265667	0.1	0.1	0.1	0.1
IL-1ra	0.1	0.155542	0.1	0.0955833	0.1
IL-1β	0.1	0.1	0.1	0.1	0.1
IL-12p70	0.1	0.1	0.1	0.1	0.1
IL-15	0.1	0.1	0.1	0.1	0.1
IL-34	0.1	0.1	0.1	0.1	0.1
Ostopontin	0.1	0.1	0.1	0.1	0.1
	The value 0.1 represents signals below background signals
